# Supplementary material for: Coordinated maintenance of H3K36/K27 methylation by histone demethylases preserves germ cell identity and immortality
Source: Cell Rep. 2021 Nov 23;37(8):110050. doi: 10.1016/j.celrep.2021.110050 (PMC8640224; doi:10.1016/j.celrep.2021.110050)
Supplement: Table S1. RNA sequence in isolated germlines, related to Figure 2 [file mmc2.xlsx]

## Sheet: 9926 genes read>2 N2 25C
Genes	N2_25C_F3
rrn-3.1	1.3512e+07
eef-2	66959.2
ant-1.1	55277.8
perm-4	52745.8
ndk-1	49242.2
eef-1G	37100.6
pab-1	34974
rrn-2.1	34425.6
clec-87	33314.6
perm-2	32819.8
eef-1A.1	30338.2
rrn-1.2	28483.4
rme-2	28433.2
atp-1	28000.8
cbd-1	27381.4
ctc-3	27367.2
rrn-1.1	26683.4
pygl-1	25652.4
rpl-12	22528.8
eef-1B.1	22528.2
cpg-3	19451.6
ctc-1	19234.4
sec-61	17994.4
sip-1	17930
cgh-1	17355.4
rpl-7A	17225
cpg-1	15843.8
chs-1	15571.4
hsp-90	13413.6
aldo-2	13003.6
enpl-1	12143.8
hsp-1	11867.6
clec-88	11717.8
cpg-2	11623
C01G8.1	11609.2
clec-91	11139.6
T21C9.13	11013.4
ubq-1	10867.2
klp-19	9903.4
szy-4	9764.8
B0393.3	9223
puf-5	9120.6
rbm-3.2	8915.2
ani-2	8386.6
rpl-27	8325
ctc-2	8102.8
hil-4	7737.6
glh-1	7710.8
hrde-1	7639
hil-5	7634.2
C05C10.5	7569.2
eel-1	7483.6
ptc-1	6966.4
ZC308.4	6902.8
gfat-2	6826
C39D10.7	6666.8
rrn-3.56	6627
cpg-4	6330.8
rpl-3	6327.4
rpl-4	6000.4
wago-1	5933.8
atp-2	5883.8
nmy-2	5867.8
Y51F10.2	5859.4
F44E7.4	5848.4
rla-1	5835.6
ctb-1	5788.6
gpi-1	5745.8
gst-7	5533.6
vgln-1	5514
vig-1	5483.6
ifet-1	5421.8
emb-5	5283.4
hda-6	5227.6
cyb-3	5008.8
uba-1	5008.4
wapl-1	4972.8
mbk-2	4894.4
R151.2	4889
F33H2.2	4873
spn-4	4858.4
tct-1	4800.6
rfc-1	4792.2
cey-2	4753
C30F12.4	4743.4
klp-16	4713.2
ddo-3	4700.2
ent-6	4601.2
top-1	4584
F48E3.4	4553.2
imb-3	4549.8
cogc-2	4539.8
pdi-2	4510
F54C8.4	4498.8
rpt-2	4465.2
C47G2.4	4448.4
rack-1	4438.6
C37C3.9	4429.4
rpl-2	4395
Y54G11A.3	4388.6
lin-41	4372.2
daf-18	4338.8
F54D5.9	4319.8
pqn-59	4318.6
cdc-48.1	4302.8
tre-1	4302.8
let-711	4300.8
rps-2	4300.6
rps-16	4285.4
prp-8	4274.8
npp-9	4267.6
mex-5	4252.4
cpf-1	4237
atp-6	4215.4
T13F2.6	4210
glh-2	4198.4
rla-0	4160.4
sqv-5	4111.4
top-2	4094
Y105E8A.3	4090.2
egg-1	4077
nasp-2	4062.6
ncbp-1	4034.8
pafo-1	4020.6
rsa-1	3987.4
inx-21	3960.2
tbb-2	3934.6
acs-13	3906.2
Y110A2AR.1	3857.8
F30F8.1	3852.2
swsn-9	3852
gfat-1	3842.2
gna-2	3840.8
Y18D10A.11	3836.4
nuo-3	3806.6
mrp-4	3779
dhc-1	3725.8
F25G6.9	3713
chc-1	3699.2
xbp-1	3691.6
irld-23	3681
R05H5.3	3641
mom-2	3627.6
F59E12.9	3626.6
skpt-1	3623.4
C14C10.5	3622.2
rps-13	3549.6
spsb-2	3530.2
ify-1	3527.4
gld-2	3526.4
D2030.7	3507.6
pqn-87	3486.6
mtx-1	3486
set-31	3467.6
tba-2	3465.2
fln-1	3458.2
ruvb-1	3457.2
klp-15	3424.4
clu-1	3387.2
car-1	3382
F28B3.5	3378.2
npp-8	3377.2
K01D12.6	3357
cts-1	3356
D2023.6	3343.8
ima-2	3332.6
nop-1	3322
acly-2	3308
hsr-9	3293
knl-2	3288.2
pri-2	3283.8
K07H8.10	3281.6
rnr-1	3273.2
sygl-1	3267
npp-10	3264.2
let-418	3259.4
hcp-1	3258.2
lin-45	3250.2
T28D9.1	3246.6
zyg-11	3232
F10B5.8	3229
swsn-4	3225.8
B0513.4	3207.4
npp-16	3205
ddx-17	3193.2
F25B5.6	3186.6
let-504	3177.8
ccar-1	3172.2
rpn-2	3166.6
ZK973.11	3166.4
C28H8.3	3162.4
rsa-2	3157
act-2	3117.2
cra-1	3095
isw-1	3087
snpc-1.1	3083.4
oma-2	3081.6
try-1	3072.4
eat-6	3071.4
epc-1	3042.8
lin-13	3036.4
nkcc-1	3035.8
aka-1	3035.4
T21C9.4	3032.2
iff-1	3029.2
T10E9.2	3027.6
W09C5.7	3016
dvc-1	3006.8
trm-1	3005
F55G1.6	2988.4
EEED8.3	2974.8
xpo-1	2972.8
vbh-1	2947
tsn-1	2945.4
gdh-1	2944.4
gln-6	2943.2
F49C12.9	2930.6
rps-3	2916.2
K04F10.7	2915.4
rpl-10	2914.6
mes-6	2906.6
sas-5	2894.8
pup-2	2893.2
npp-21	2884.6
kbrl-1	2884.4
fib-1	2873.2
mex-3	2872
rod-1	2863.4
tba-1	2834.4
nfx-1	2819.6
rbm-39	2818.8
dut-1	2818.2
zfp-2	2814
T11G6.5	2811.2
mcm-7	2807.8
Y57E12AL.1	2806
fum-1	2795.6
paqr-1	2794.8
hrp-1	2789
rps-0	2783.2
nduo-4	2782.6
rpn-1	2780.4
snrp-200	2771
ule-3	2766.4
usp-48	2759.6
rpl-7	2759.4
dli-1	2740
rbm-3.1	2739.8
spt-16	2737.2
pbrm-1	2717.2
wht-2	2714.2
dnj-5	2705
tbb-1	2692.6
wnk-1	2686.2
ztf-7	2684
H14A12.3	2680.6
mel-28	2679.8
par-3	2676.8
gld-4	2672.2
cbp-1	2671.8
T04G9.7	2667.4
mex-6	2661.6
rps-8	2654.6
D1044.6	2653.8
ekl-6	2647.8
F19F10.9	2646.2
gld-1	2638.6
nos-3	2633.4
acs-4	2631
hecd-1	2620
F01F1.11	2617.2
mix-1	2610.6
Y4C6A.3	2602.6
glp-1	2599.4
lea-1	2591.8
smu-2	2586
ptr-2	2572.8
apc-2	2571.6
D1081.7	2565.2
cec-3	2561.8
rps-1	2552.8
natc-1	2548
larp-1	2539.2
fem-1	2526.8
rrf-3	2523.2
spd-5	2520.2
C04E6.11	2516.2
viln-1	2511.6
C07H6.4	2510.4
spk-1	2510
exoc-7	2505
swd-2.2	2494
F32D8.14	2491.8
npp-12	2489.4
gld-3	2474.2
F32A7.4	2469
egl-45	2462.4
Y55F3BR.1	2460.2
catp-8	2458.8
C44B7.5	2458.6
polk-1	2457.8
pqn-51	2456.4
hsp-60	2455.8
him-1	2451.4
pos-1	2449
mcm-3	2448.8
nduo-5	2445
smc-4	2439.6
vps-33.2	2436
F54E12.2	2427.4
rps-4	2424.4
ama-1	2404.8
clr-1	2394.2
rpl-5	2386
C06A1.4	2385.2
mig-5	2383
ergo-1	2381.4
zyg-9	2370.8
rpl-36	2365.6
enol-1	2363.6
pqe-1	2357.4
tmem-131	2357.4
cel-1	2352.6
D1054.10	2352.2
mcm-6	2351.8
T19A6.1	2341.4
gcna-1	2334.2
pgl-1	2333.6
pole-1	2330.6
pdi-6	2325.6
ubc-6	2319.2
lex-1	2316
cdk-11.1	2311.8
C18E9.2	2311.4
nduo-1	2306
smc-6	2304.6
rps-12	2300.8
snu-23	2294.8
ctf-4	2289.4
F08F3.6	2288.2
F46F11.8	2285.4
fan-1	2283.2
prg-1	2282.8
hsp-110	2274
F10D11.2	2266.6
csr-1	2260.4
trcs-1	2257.8
rpl-20	2257
tpxl-1	2256.4
ZC477.3	2254.8
lap-2	2254.2
cdc-48.2	2249.4
hcp-2	2248.6
cey-3	2248.2
srgp-1	2247.2
npp-3	2247
kin-18	2221.6
T07A9.10	2216.4
iffb-1	2215.8
kin-19	2213.2
immt-2	2203
rde-10	2198.2
npp-7	2190.6
puf-11	2186.6
F01G4.6	2180.8
mask-1	2180.6
let-526	2178.2
nduo-6	2175.8
acs-19	2165.6
rps-5	2164.8
swsn-7	2164.8
mtm-3	2160.2
F25H8.1	2157.4
cyn-7	2156
pcaf-1	2155.4
F22D6.2	2151.2
rig-4	2149.6
K02C4.3	2147
B0035.3	2144.8
F56C9.10	2140.6
ani-1	2138
snpc-3.4	2138
dnj-16	2135.2
lsy-12	2133
tlk-1	2128.2
plk-3	2127.8
daf-15	2127
inx-14	2125.6
kin-3	2125
gen-1	2117.8
hrpu-1	2108
dpf-5	2104
W08E12.7	2099
sna-1	2099
trr-1	2098.4
xnp-1	2092
F19F10.12	2087
ubr-4	2085
skpo-1	2082.6
pir-1	2079.8
sftb-1	2077
F54B3.1	2075.8
pyk-1	2074.2
fubl-4	2073.8
spo-11	2073.8
oma-1	2071
ztf-18	2068.2
B0041.8	2060.8
tpp-2	2056.8
R74.8	2040.2
ogdh-1	2033.6
tofu-1	2032.8
cdc-25.1	2026.2
rme-1	2025.8
K04F10.3	2025.2
F54D5.2	2023
cogc-6	2015.8
cogc-8	2014.2
tbc-3	2012.6
rskn-1	2012.4
inf-1	2010.8
hsp-6	2010.4
K08F4.3	2009
mut-15	2005.2
K08F9.4	2003.4
tads-1	2001.6
otub-3	1999.2
Y53C10A.6	1999.2
pigv-1	1990.2
set-16	1990
ears-1	1987.6
rnr-2	1985.8
tkt-1	1977.6
ufd-3	1977.2
F23A7.4	1969
rps-9	1967.4
T19A5.1	1967.2
kars-1	1965.6
egl-30	1958.8
toca-2	1957.6
T14B4.3	1956.8
rad-50	1952.2
C27F2.9	1947.6
ZK370.4	1942.8
tcc-1	1941.2
pptr-2	1941
F31C3.3	1940.6
msh-6	1938
pam-1	1930.6
slc-17.2	1923.2
efa-6	1910.6
crt-1	1910.2
syp-4	1910
tdc-1	1906.4
F52B5.3	1905.6
tut-2	1905.4
ddb-1	1900.6
par-5	1899.2
ggtb-1	1896.8
T04A8.7	1896
dpf-3	1894
mcm-4	1893.2
pola-1	1892.8
golg-2	1892.8
gex-3	1892.4
arle-14	1886.4
stt-3	1886
vps-51	1885
rpl-13	1880.2
hum-2	1879.2
F25H8.2	1876.8
plk-1	1875.4
eif-3.C	1874.6
T05H10.1	1874.6
pde-12	1870
ahcy-1	1869.6
rpl-16	1865.8
kin-4	1858
hcp-6	1853.8
let-363	1850.6
gtbp-1	1843.6
abhd-12	1843.2
F23H11.2	1839.4
gpd-1	1836.2
rbr-2	1834
mcm-2	1831
exo-1	1830.6
K08E3.5	1830
F23A7.8	1828.6
T13C2.6	1828.6
rpl-6	1828.4
ncl-1	1822.4
pdha-1	1821.4
C53B4.4	1815
math-33	1796.2
act-4	1796
C56A3.4	1793.4
pms-2	1792.8
F55F10.1	1792.6
hmr-1	1787.2
eif-2A	1785
gei-17	1783.6
C18E3.9	1779.8
nurf-1	1778.8
rpl-1	1778.4
B0511.12	1777.6
Y37E3.8	1777
hxk-1	1775.4
B0001.2	1771.4
Y48G1C.1	1771.2
sin-3	1770.8
ubl-1	1768.6
rpl-19	1765.6
smu-1	1761.4
ZC376.6	1755.8
mat-2	1755.4
F45F2.10	1751.6
C05C10.2	1751
Y48G1C.8	1747.6
dab-1	1745.6
unc-40	1745.6
W04A4.5	1745.2
D2005.4	1744.8
cid-1	1744.6
cct-4	1742.4
T26A8.1	1739.4
C39E9.11	1739
micu-1	1731
smn-1	1730.2
cam-1	1730
ced-7	1729.6
rpa-1	1725
cux-7	1718.6
orc-1	1717.8
sqd-1	1717.4
Y62H9A.5	1716
copa-1	1715.2
atx-2	1711.6
let-716	1711.2
piga-1	1703.8
aars-2	1703.4
tag-153	1701.8
dcr-1	1700
rps-24	1695.4
hsp-4	1694.4
fbxc-50	1692.2
bub-3	1689.6
F46H5.3	1682.4
F53H1.4	1681
thoc-2	1677.6
smk-1	1676
sca-1	1670.2
pdi-3	1666.8
rps-14	1664
pod-1	1662.8
vha-13	1661.6
ncbp-2	1658.2
pitr-1	1657.2
glp-4	1656.2
M18.6	1654
rps-7	1653
cct-5	1650.2
tag-30	1649.4
tat-3	1649.4
K07H8.2	1638.6
sec-16	1638.6
npp-1	1635.4
ifg-1	1635.2
C03H5.3	1631.2
T12C9.7	1625.6
tofu-2	1620.4
scc-3	1616.6
rpl-18	1612.8
ech-1.2	1612.6
F59A6.5	1608.4
T24B8.7	1605.6
cdc-5L	1605.4
cyb-1	1605
plin-1	1602
mans-4	1599.8
far-2	1599.2
MTCE.7	1592.2
ubr-1	1592
fntb-1	1589.2
jhdm-1	1584.2
eftu-2	1584
rps-6	1582.8
rpn-8	1581.6
mrp-7	1581.4
rha-1	1581.4
rpl-9	1581.2
ran-1	1580.6
ulp-2	1576.4
egg-3	1576.2
Y57A10A.31	1571.4
plg-1	1570
rbg-3	1565.8
trcs-2	1565.6
C01G6.5	1563.2
xpo-2	1562.6
Y111B2A.10	1562
mecr-1	1556.4
nap-1	1555
lin-40	1551.6
ule-5	1551.4
pgl-3	1549.6
egg-2	1549.2
hmg-3	1546.8
met-1	1545.4
npp-6	1543.6
F10C2.4	1540
rps-11	1537.4
tra-2	1532.2
rpc-2	1526.6
C37A2.8	1524.8
div-1	1524
pyc-1	1523.6
hpo-27	1521.4
apr-1	1520.8
ZK1098.1	1517.6
F12A10.8	1516.6
sti-1	1515.6
apc-10	1512.6
rpb-2	1511.6
W07E11.1	1510.8
teg-4	1507.6
cpt-1	1507.4
mrck-1	1498.2
lst-1	1497.6
Y47G6A.25	1495.4
aco-2	1494.6
T07C4.3	1492.8
ufd-2	1489.6
dcaf-1	1487.4
sax-2	1485
polq-1	1484.4
lat-1	1484.2
T19B10.8	1482.8
R148.4	1482
sax-7	1481
paa-1	1480.4
npp-14	1480.4
M110.3	1477.4
gon-14	1476.6
mtk-1	1476.2
noca-1	1472.4
puf-7	1471.8
rars-1	1471.4
rpt-1	1471.2
mcm-5	1468.4
rpl-11.1	1466.6
dao-5	1464
pfd-3	1462.2
tbh-1	1460.4
hinf-1	1459.2
ZK643.2	1459
ego-1	1455.4
vha-2	1453.8
fbf-1	1453.8
C35A5.8	1453.4
F18A1.7	1447.8
syp-2	1447
fasn-1	1446.4
acdh-13	1445.6
lpin-1	1442.2
C05D11.1	1441.6
wdr-20	1440.4
hrpk-1	1440
nuo-4	1440
iars-1	1438.6
ddx-23	1437.6
ubc-9	1436.4
spt-5	1434.4
hcf-1	1434.2
ipla-1	1432.2
daz-1	1431.8
nrd-1	1431.2
F22G12.5	1431
ubxn-6	1430.8
capg-1	1430.6
sep-1	1428
cyc-2.1	1426.2
cdt-1	1424.6
lin-9	1422.6
ulp-4	1422.2
pod-2	1421.4
pfd-6	1419.6
czw-1	1418.8
smc-3	1418.2
ani-3	1418
rpl-21	1417.6
xpc-1	1416.2
sel-10	1415.6
unc-71	1415.6
suf-1	1414.8
rme-8	1414.4
Y54G2A.26	1414.2
ribo-1	1412.2
ppw-2	1411.6
xpb-1	1411.4
nduf-2.2	1410.8
T24H7.2	1410
K06H7.7	1409.8
use-1	1409.4
mep-1	1407.6
F55H2.7	1407.6
mog-5	1406
ceh-92	1406
snx-13	1404.8
cyld-1	1401.4
athp-2	1399.8
wwp-1	1399.2
rpn-3	1398.2
W05F2.3	1397.6
crn-3	1395.4
F12F6.7	1391.6
pars-1	1390.4
ctr-9	1390.4
Y49E10.4	1389
wago-4	1385.4
F53C11.5	1384
Y75B8A.24	1380.8
F14E5.2	1379.2
crml-1	1379.2
sumv-2	1377.4
T10B11.8	1376.6
atl-1	1375.6
hcp-4	1373.8
aagr-3	1373.4
rpl-25.2	1369
skn-1	1369
ZK688.5	1368.8
soap-1	1368.6
C47E12.2	1366.4
afd-1	1364.4
F41C3.5	1364.2
nhl-2	1363.6
C52E12.1	1362.2
set-9	1359.4
rps-18	1359.2
rpl-24.1	1359.2
C45G9.2	1357.6
edc-3	1357.2
metr-1	1355.4
lars-1	1352
agt-2	1350.4
attf-2	1349.6
prmt-1	1348.2
spr-2	1346.6
ced-5	1346.6
lpd-3	1346.2
F32D8.5	1343.8
larp-5	1343
pif-1	1339.4
ztf-23	1338.6
rpl-15	1334.8
C06H2.7	1331.8
pptr-1	1330.8
cct-1	1330
M01E5.3	1329.8
sec-24.1	1329.4
rin-1	1328.6
npp-15	1326.2
B0495.7	1326.2
frm-1	1325.4
let-502	1324.8
gck-1	1324.4
sur-6	1321.4
egl-27	1318.8
rps-23	1318.2
ect-2	1318
smgl-2	1315.6
puf-6	1315.2
rsd-6	1314.6
smgl-1	1314.2
tag-349	1312.6
pqn-85	1310.4
smc-5	1309.4
eor-1	1307.8
taf-1	1306.6
ZK616.5	1306.2
cyb-2.2	1299.4
deps-1	1299
K07C5.6	1298.8
rga-3	1298.2
mca-3	1298
ntl-4	1295.2
ctf-18	1294.2
samp-1	1294.2
ape-1	1294
cct-7	1293.2
eri-9	1292.6
icd-1	1291
vps-35	1290.2
mex-1	1289.2
F11E6.7	1286
daf-2	1285.6
ola-1	1284.8
cht-3	1284.8
rpc-1	1284.2
let-765	1282.2
ima-3	1270
met-2	1269.8
madf-8	1268.8
H05L14.2	1267.4
tag-124	1266
T21B10.3	1265.6
gei-6	1262.8
ceh-44	1260.8
lag-1	1260.6
nuo-5	1260.2
ruvb-2	1258.8
F35G2.1	1256.4
F25H9.6	1255.2
Y55F3AM.9	1252.6
F46B6.5	1252
vha-7	1251.6
let-92	1250.4
vps-39	1250.4
farl-11	1249.8
wdr-4	1248.2
Y105E8A.25	1247.4
gdi-1	1247
sel-2	1245
rpn-7	1242.8
vab-1	1242
ppfr-1	1240.2
tra-1	1240.2
hsp-3	1239
abts-1	1238.8
nol-56	1237
usip-1	1236.8
tbc-2	1235.6
ubq-2	1235.4
Y82E9BR.3	1232.2
nars-1	1227.2
pad-1	1226.6
spe-48	1225.6
mig-32	1224.6
ced-3	1221.2
dnj-8	1220.6
C09D4.4	1220.2
let-2	1220.2
unc-69	1219.2
mthf-1	1219.2
cul-2	1217.8
pfn-1	1217.6
Y41D4A.4	1216.2
hil-2	1216
mon-2	1212.8
R02F2.1	1212.6
rict-1	1209
D2045.2	1206.4
cacn-1	1205.6
egl-4	1205.6
idh-1	1204
lmd-3	1201.4
F37A4.1	1201.2
imp-2	1198.2
sel-11	1196
itsn-1	1194.8
F33H1.4	1194.4
cgt-3	1194.2
xpo-3	1193
gcn-1	1192.2
gars-1	1192
marc-6	1191.8
cars-1	1190.8
wee-1.3	1189.6
cct-2	1188.2
rsd-2	1188
sdha-2	1185.4
B0035.6	1183.6
sir-2.1	1182.6
ttll-5	1178.4
abcf-2	1175.4
cct-6	1174.6
R11H6.2	1174.4
Y45G5AM.2	1172.8
mdf-2	1171.8
dnj-11	1170.8
lig-1	1170
ZK1307.8	1169.6
T28B11.1	1169.6
fsn-1	1168.6
app-1	1168.2
B0491.1	1168
lab-1	1165.4
letm-1	1164.8
sao-1	1163.6
Y67H2A.2	1163.4
rfc-3	1161.6
bli-4	1160.8
laf-1	1160.4
cif-1	1158.8
bub-1	1158.8
jmjd-1.2	1158.8
F13B12.6	1157
M05D6.2	1156.2
hrdl-1	1153.4
C37A2.7	1152.4
klp-12	1151.6
ogt-1	1150.8
ugt-64	1149
let-355	1147
mat-1	1146.2
cyk-4	1145.2
era-1	1145
imph-1	1144
zer-1	1144
Y37E3.17	1143.8
Y54E10BR.2	1143.8
sart-3	1143.4
M03C11.8	1142.4
prpf-4	1139.6
atf-7	1139.6
knl-1	1138.8
let-70	1137.4
WBGene00016117	1136.8
F58G11.3	1136.6
mma-1	1135.4
dpy-26	1135.2
klp-18	1134.8
F25B4.5	1134.6
ppm-1	1133.2
mut-16	1133
H34C03.2	1132
F21D5.1	1130.2
spat-2	1129
pas-3	1128.4
gln-5	1128.2
T22D1.5	1126.2
pap-1	1125.2
rpl-32	1124.8
ipla-3	1124
cash-1	1123.8
cdh-4	1123.6
gpd-4	1122.6
F23B12.7	1121
tbcd-1	1121
ZK973.1	1119.6
rpn-10	1116.8
tat-1	1115.8
imb-1	1114.6
rrf-1	1114.2
rpn-5	1113.6
cpn-1	1113.6
rbpl-1	1113.2
sac-1	1111.2
ddx-19	1110.4
gon-4	1110
age-1	1109.4
Y105E8A.20	1105.8
exos-8	1103.8
ran-3	1103.6
hmp-2	1103.6
kle-2	1102.8
vdac-1	1101.8
vps-54	1101.6
R04F11.3	1101.2
ran-2	1100.6
rpn-9	1098.2
meg-1	1097.4
picc-1	1097.2
let-858	1096.6
capg-2	1092
kin-10	1090
F59C6.5	1089.4
Y67H2A.10	1087.4
icp-1	1087.4
T25G3.4	1087.2
MTCE.33	1086.8
emb-4	1084.4
F41H10.3	1083
eif-3.B	1082.4
cpb-3	1082.2
gut-2	1080
M01B12.4	1079.8
cey-4	1077.4
Y75B8A.16	1077.2
H04M03.3	1076
sqv-4	1071.2
ostb-1	1070.2
brd-1	1069.8
mig-38	1068.6
alg-5	1067.2
C44E4.5	1065.8
akap-1	1065
ZK858.6	1064.8
tag-65	1063.2
nol-58	1062
Y54G9A.5	1060.2
W07G4.3	1059
erm-1	1058.8
hira-1	1058.6
lin-5	1056.8
unc-61	1056.4
T11F8.1	1056.4
ptp-2	1055.6
rnp-1	1055.6
F56E10.1	1054.6
sec-24.2	1053
C06A5.3	1050.4
wago-2	1049.6
pdi-1	1049.2
toe-1	1048.6
catp-6	1048.4
fnci-1	1047.8
unc-60	1046.2
tasp-1	1045.8
ZK1128.1	1045.4
gsy-1	1045.4
C27D9.1	1045
aman-2	1044.4
fkb-6	1043.4
C16C2.4	1042.6
hoe-1	1041
gcn-2	1041
mes-4	1039.8
T08A11.1	1038.6
cec-10	1038.4
fbf-2	1037.6
B0495.9	1036.4
H06I04.3	1036
cmd-1	1036
pxf-1	1035.6
C32F10.8	1035.2
ulp-1	1033.4
cul-3	1033
ssl-1	1032.8
rnf-1	1032.4
lonp-1	1032
apb-3	1030
tiar-1	1029.8
T24D1.3	1029.8
Y37E3.1	1029.6
mars-1	1029.4
agl-1	1029.2
clp-2	1027.8
mpk-1	1027.2
atp-3	1027.2
Y79H2A.3	1026.8
pzf-1	1026.2
suco-1	1026
ikke-1	1025.6
F27D4.4	1025.2
icd-2	1024.2
mys-4	1024.2
set-2	1022.8
T24D1.2	1022.6
rtfo-1	1022.6
attf-6	1021.6
C34C12.2	1021.4
rbm-26	1020.6
F57C9.4	1019.2
ZK1067.2	1018.4
his-64	1016.8
chdp-1	1016.2
mel-32	1014.8
copb-2	1014.6
mog-4	1014
zen-4	1013.8
bris-1	1013.6
drh-3	1012.2
fbxa-215	1011.8
mtch-1	1010.8
sec-31	1009.4
lin-53	1008
hipr-1	1005.4
map-2	1004.8
rps-26	1004.2
Y54E5A.7	1003.6
npp-13	1002.6
pdpr-1	1001.8
mog-1	1001.6
imb-2	1001.2
T05E7.3	1000.6
hmg-12	1000.4
dcap-2	999
T20F5.6	996.6
rpoa-2	995.8
mig-22	995.6
utp-20	995.2
T25B9.9	994
R148.3	994
rps-19	993.4
H40L08.1	992.8
K10C3.4	992.4
gst-1	989.4
dars-1	986.2
acly-1	986.2
rpt-5	984.2
cope-1	984.2
ZK484.4	983.8
syx-16	982.8
pas-1	982.2
wht-7	981.2
pat-3	980.2
prdx-2	977.8
ntl-2	976.6
F12F6.1	974.6
usp-14	970
mel-11	969.2
pld-1	966.2
rpn-6.1	965.4
evl-14	965.4
hip-1	964.6
rcor-1	964.6
zfp-1	964.4
fars-3	964.2
rps-25	963.4
ZK686.3	963.2
rps-20	963
vps-20	960.8
drp-1	960
sur-2	959
arf-1.2	958.6
erfa-3	958.6
cye-1	958.4
F55F8.3	958.2
duo-3	958
pde-2	957.2
cki-2	957
nova-1	956.8
ZK632.2	956
pign-1	954.8
rpl-41.2	954
hsp-75	954
T19H12.2	953.8
eif-2beta	953.6
ife-3	951.2
mre-11	951
Y94H6A.3	950
Y53F4B.9	950
qars-1	949.8
dip-2	949.4
C18D11.3	949
mmcm-1	948.4
vha-18	947.8
T05A12.3	946.8
hmp-1	946.2
rgr-1	945.6
rps-10	945
T01H3.2	943.8
spr-1	942.4
E01A2.2	942
memi-3	939
sel-5	938.2
rpl-31	937.8
elpc-1	937.4
har-2	937.2
chn-1	937.2
ego-2	936.4
D1069.3	935.8
adss-1	935.6
tat-5	935.6
dpy-28	934.4
hpk-1	934.2
ipgm-1	933.8
rmh-2	933.4
arid-1	933.4
panl-2	933
fli-1	933
uvs-1	932.8
C56C10.11	932.2
lsy-27	931.6
ubc-25	931.4
K01G5.5	930
Y38E10A.14	929
Y32B12B.4	928.8
Y46E12BL.2	927
T14B4.1	927
Y47H9C.8	926.4
cdc-14	925.6
dnj-28	925.6
vrk-1	925
mbtr-1	925
kdp-1	924.6
ret-1	924.4
sel-1	924
eif-3.F	923.4
msh-5	919.8
max-2	919.2
ent-1	918.6
mel-26	918.2
rad-26	918
hda-1	916.6
F53F4.11	915.2
C36A4.4	913.6
cox-6B	913.4
dnj-12	912.6
T14G10.5	912.6
iglr-2	912
aakg-5	912
tbc-9	909
ddx-15	908.8
F54A3.6	908.4
glh-4	908.4
pcn-1	907.8
cchl-1	907.6
T23H2.3	907.4
Y62H9A.4	907.2
snrp-40.1	906.6
odr-8	906.2
saps-1	904
npp-22	903.6
goa-1	903.2
tbg-1	901.4
T16G12.6	901
F56D1.1	900.4
wdr-23	900
F55C12.5	899.8
Y69A2AR.18	898
pac-1	898
lin-23	896.2
ZK813.1	894.6
D1043.1	894
ain-2	893.4
rbm-25	893.2
eef-1B.2	892.6
tam-1	892.6
rsp-3	891.8
atm-1	891.8
eat-3	890.8
aspm-1	890
hgrs-1	889.8
leo-1	888.4
rnp-8	888.4
zyg-12	888.4
trpp-11	888.4
maph-1.2	887.2
erfa-1	887
dnc-1	886.4
rde-12	885.8
pqn-65	884.8
ztf-8	884.6
Y45G5AM.7	884.2
fzr-1	883.8
cnx-1	883.4
ire-1	883
Y105E8A.21	882.6
pash-1	882
R12C12.5	881.8
W04A8.1	880.8
uda-1	879.8
cdk-1	879.6
ZK809.3	879
eif-2alpha	876.8
sop-3	875.6
sri-40	875.4
mdt-15	875.4
let-60	874.4
C16A3.4	873.8
ife-1	873.6
drsh-1	873.6
T03G11.6	871.4
vps-25	871.2
apd-3	871.2
rab-8	871
dlst-1	870.8
T26E3.4	869.8
pbs-5	869.2
nhr-66	869.2
pkc-1	868.8
nrde-2	868.2
cyk-3	867.2
nxf-2	866.8
spr-5	866.2
dlat-1	865.6
C14C11.2	864.6
cyb-2.1	864.6
ZK813.3	864.6
T25G3.3	863.8
haf-2	862.2
dhs-22	861.6
Y59E9AL.36	861.2
C31H1.8	861.2
let-99	859.6
csn-2	859.4
rbd-1	859.2
cand-1	859.2
F26E4.4	856
acl-9	856
ced-1	854.4
hrp-2	854.2
mec-15	854.2
R05F9.6	854.2
cey-1	853.6
pck-2	853.4
pyr-1	853.2
him-17	852.6
gbf-1	851.8
agef-1	851.2
prp-3	851
ucr-1	851
ile-1	850.8
F20D12.2	850.6
T10C6.10	850.6
rpoa-1	850
vps-15	848.4
vha-14	848.4
xrn-1	848.2
dbn-1	848
Y54E10A.11	847
pqn-41	844
dhhc-6	843
Y17G7B.20	842.6
ogdh-2	842.6
brf-1	841
ess-2	840.8
rad-23	840.6
tim-1	839.6
pps-1	839.2
bmk-1	838.6
F33D11.10	838.4
air-1	837.4
hpo-3	837
cgp-1	836.8
W09G3.6	836.8
lap-1	836.6
R53.4	836.4
mdf-1	835.6
C50B6.3	835.4
efr-3	835.2
par-1	834.8
gkow-1	833.8
dsh-2	833.6
acer-1	833.4
pkc-3	833.4
chd-1	833.2
sumv-1	832
Y69A2AR.16	831.8
hgap-2	830.8
act-3	830.4
F09G2.8	828.8
Y110A7A.9	826.8
puf-8	826
rskd-1	825
rps-17	824.6
mvk-1	824
rpl-23	822.6
cdl-1	822.4
B0361.3	820.8
F22B5.10	820.4
daf-16	820.2
sec-23	820.2
W05F2.6	819.8
tag-51	817.8
kdin-1	817.2
ccr-4	816.4
ehbp-1	815.6
trpp-6	814.6
usp-5	814.2
T05B9.1	811.8
ufl-1	810.8
slc-25A32	810.4
dna-2	810.2
Y39G10AR.9	809.2
F43H9.3	808
iars-2	807.8
chaf-1	807.6
rab-11.1	807.2
parp-1	807
lpd-7	806.4
C29A12.1	806.2
lst-6	806
F44E7.5	805.6
tag-340	805.2
ima-1	805
R05D11.9	803.8
gyg-2	803.2
mfap-1	801.4
F56C9.6	801.4
uaf-1	800.6
H14E04.2	800.6
npp-11	800.4
tag-151	800.2
rpl-26	800
F19B6.1	799.8
mtr-4	799.2
R06F6.8	798.6
F53C11.4	798.2
aars-1	797.6
C09G9.1	795
rfc-4	794.6
F47D12.9	794.6
morc-1	794.2
F10G7.9	793.6
fzy-1	792.4
F35G12.12	791.6
tol-1	791.6
aipl-1	790.8
C01B10.8	790.8
pqn-20	790.6
tofu-7	790.2
F13H10.3	789.8
C27A12.7	788.6
rbg-2	788.2
cua-1	787.8
Y65B4A.8	787.8
sna-2	786.6
Y75B8A.8	785.2
lin-26	784.8
dpy-21	784.2
rgs-11	783.2
arf-3	782.4
gsr-1	781.8
ark-1	780.8
lmtr-3	780.2
hse-5	780
nduo-2	779.4
Y39B6A.13	778
C47D12.2	776.6
C27C7.1	776.6
tag-325	775.4
smg-1	774.2
hyls-1	774.2
rfp-1	773
dgk-4	772.8
egg-5	772.6
pmr-1	772.6
rpt-4	771.8
copb-1	771.6
F33E11.3	771.2
tac-1	770.6
tofu-6	770.2
pis-1	769.2
B0491.6	768.4
ZK643.5	767.8
npp-2	767.6
Y71F9AL.9	767
lin-35	766.8
emb-8	766.8
rpt-3	766.6
skih-2	766.4
let-721	766
unc-32	765.4
C50F2.2	764
tbp-1	763.8
obr-4	763.8
F17C11.7	762.8
wsp-1	761.6
T09F3.2	760.8
abi-1	760.4
Y106G6H.6	760.4
D1007.5	760.2
rec-1	760.2
dis-3	760
rmd-2	759.8
apb-1	759.6
wrn-1	759.4
prg-2	759
dnj-13	757.8
rilp-1	757.4
his-68	757.2
T23B12.6	757.2
mdt-18	756
F55A12.5	755.4
sas-4	755
T01C3.3	754.8
gpcp-2	754.8
cdc-42	754.2
C14B1.7	753.8
C50E3.13	753.2
Y67D8A.2	751.6
disl-2	750.4
sars-1	749.8
W06B4.1	749.8
spat-3	749.2
rgs-9	749
ccpp-1	748.6
F13H8.2	748.4
Y111B2A.3	748.4
W08F4.3	747.6
Y57G11C.36	747.6
xrep-4	747.4
xnd-1	747.2
T04H1.2	747
nrde-4	746
K04G7.1	744.8
tomm-40	744
unc-16	743.8
eif-3.D	743.4
F02A9.4	743.4
maph-1.3	743.2
mei-1	743
dlc-1	742.8
btf-1	742.8
ZK1067.3	742.6
F13B12.1	741.6
taf-5	740
rpl-35	739.8
C34B7.2	739.8
etc-1	739.2
sqv-7	738.8
K10D2.5	738.2
panl-3	738
abhd-11.2	738
emc-1	737
him-5	736.6
T10C6.7	736.6
Y32H12A.8	736.4
xpf-1	736
dyci-1	735.8
F01G4.4	735.6
pelo-1	735
hrpf-2	733.8
emb-30	732.6
K05C4.5	732.4
F28C1.1	732.2
F22G12.4	731.8
tfg-1	731.4
rps-30	731.2
egg-4	731.2
T25B9.8	731
pezo-1	730.6
bpl-1	730.4
ccf-1	730.4
ubql-1	730
cosa-1	728.6
zip-4	727.8
cogc-4	727.8
lnkn-1	727.6
T13H5.8	727.2
Y34D9A.3	725
ZC317.7	725
C05D2.10	724.8
vps-16	724.8
Y50D4A.4	723.8
nog-1	723.2
mogs-1	723
klc-1	721.6
riok-1	721.2
ndc-80	721.2
F41G3.6	721.2
rbm-5	720.8
dpy-22	720.6
T07F10.3	720
yop-1	719.8
Y57G11C.9	719.4
T23G5.2	719.2
sphk-1	718.4
mom-4	718.2
erd-2	716
C05C10.3	715.8
nbet-1	715.4
tra-4	715.4
adr-2	714.4
nst-1	714.2
T22C1.6	713.2
mdt-17	712.2
gcsh-2	712
F46F11.1	711.4
pid-1	711.2
mdt-9	709.4
seu-1	708.6
vms-1	707
eea-1	706.8
plp-1	706.2
got-2.1	706
F26G1.1	704.6
srpa-68	704.2
ceh-100	703.8
lin-49	703.6
F22E5.17	703
Y32F6A.5	703
swp-1	702.4
snpc-1.2	702.2
hpo-29	702
wrm-1	701.8
bath-42	701.6
M02B1.3	700.8
prdx-3	700.4
Y54E2A.4	700.4
plrg-1	700.2
sma-1	700.2
Y23H5B.6	699.8
prp-6	699.8
syf-1	699.4
T05H4.11	699.2
cir-1	699
T07F12.2	698.6
gck-2	698.4
prmt-9	698.2
meg-3	698.2
msh-2	698
cpi-2	697.6
C14A4.3	697.6
lin-65	696.2
M03F8.3	695.8
clp-1	695.2
sgt-1	695
Y50D4A.1	694.8
rbx-2	694.4
emb-27	693.6
set-25	693
idhg-1	692.4
smg-4	691.8
F33G12.2	691.6
stau-1	691.6
wdr-5.3	691.2
F44E2.8	690.8
ztf-15	689.8
perm-5	689.6
ZK632.4	689.4
F56C9.3	689
hpo-9	689
C06A5.6	688.6
rba-1	687.8
cfp-1	687.6
F52B5.2	687.4
C14B9.8	686.8
F57B10.4	686.6
mdh-1	685.6
plk-2	685.4
F44E2.7	685.2
alx-1	684.6
rde-4	684.4
C23G10.8	684.4
cnk-1	684.4
dpt-1	684.4
fcp-1	684.2
F02H6.2	683.8
prp-19	681.8
rbm-22	681.8
cul-1	681.6
C06G4.1	679.8
ada-2	679.4
F25H9.7	679
F53H1.1	677.2
F11A10.5	677.2
T22D1.3	675.8
symk-1	675.8
smo-1	675.4
cth-2	675.2
trpp-10	674.8
T23G7.3	674.4
let-19	673.6
mesp-1	673
asb-1	672.6
zif-1	672.6
F23H11.4	672
Y43H11AL.1	669.8
F54C9.9	669.4
rps-27	669.2
qns-1	669.2
fcd-2	669
C34D4.4	669
vps-24	668.6
F55D12.5	667.6
cas-2	667.2
abcf-1	666.6
C28C12.12	666.6
R166.2	666.4
Y39B6A.43	665.8
madf-6	665.2
byn-1	664.8
ceh-38	664.8
rpl-33	664.4
pbs-3	664.4
smg-8	664.4
denn-4	663.6
eif-2gamma	662.2
marc-3	661.6
K02B12.5	661
klp-7	660.8
ssb-1	659.8
clsp-1	659.6
T23D8.3	659.4
gei-14	659.4
unc-37	659.2
mtm-6	658.6
sams-3	658.2
T02G5.7	658
gmps-1	657
mrg-1	656.8
T02G6.5	656.6
htp-3	656.2
spr-4	655.2
inx-7	654.8
cyn-8	653.4
atp-5	653.2
clh-5	653.2
D1046.2	652.6
F10E9.5	652
gcc-2	652
C08F8.2	651.6
F10G7.10	651.2
F31C3.2	651
cdt-2	650.8
apg-1	650.4
C56C10.7	650
dpf-7	649.6
smg-6	648
F54D5.11	647.4
mdh-2	646.4
rde-1	646
atgl-1	645.8
T03F6.3	645.4
daf-41	643.8
stam-1	643
cogc-5	642.6
C29H12.2	642.4
F19F10.11	641.8
nuo-1	641.2
his-37	641
gsp-1	640.2
F42G9.1	639.6
Y44E3A.6	639.4
pbs-1	639
chp-1	638.8
him-6	638.8
mes-3	638.2
acdh-12	638
cpsf-3	637.6
ten-1	637.2
sqv-1	637
dpf-4	637
ZK546.14	636.6
pyp-1	635.8
mut-7	635.8
ttll-12	635.6
smut-1	635.6
Y71H2AM.20	635.2
hpo-18	634.2
Y57A10A.13	634.2
pqn-52	633.2
parp-2	633
Y55D9A.2	633
ced-12	632.4
F53F10.2	632.2
ilcr-2	631.6
R07E5.1	631.2
scp-1	630.8
F27C1.6	630.4
prp-31	629.2
enu-3.1	628.6
rga-4	627.8
F13E9.1	627.8
ZK1248.13	627.8
arx-1	626.4
Y61A9LA.10	625.8
F55F8.2	625.8
F48A11.4	625
btbd-10	625
pro-2	624.8
hgap-1	624.6
skp-1	624.4
flh-1	622.4
T26C12.1	622
C27H6.8	621.6
nstp-10	621.2
bath-41	621.2
par-2	620.4
myrf-2	620.4
pfkb-1.1	620
oxi-1	619.8
C30G12.6	619
vps-8	618.8
Y57G11C.51	618.4
C41D11.3	618.2
dnj-29	617.8
nhr-49	617.2
rtel-1	617
C27A12.2	616.6
T02E1.2	616.2
oef-1	616
R05D3.8	615.4
puf-12	614.8
lpd-6	614.4
nasp-1	614.4
pfs-2	614
alfa-1	612.8
nmt-1	612.2
C24F3.2	612.2
trd-1	611.4
cpna-3	611.2
Y48G10A.4	611.2
C37C3.2	611
Y54E2A.8	611
pno-1	610.6
sacy-1	610.4
C18F10.7	610.2
F14H3.6	610
prmt-5	609.8
fem-3	609.4
Y41D4A.6	609.2
dld-1	609
rad-8	608.8
hda-3	607.6
gei-4	606
C36E8.1	605.4
tram-1	605
clp-7	604.6
B0464.6	604.2
set-22	604
cup-14	603.8
F25H2.6	603.4
nra-1	603.4
eif-3.L	603.2
vars-1	603.2
rpn-11	602.2
sec-5	602
ufd-1	601.8
sptl-1	601.8
jmjd-2	601.4
pink-1	600.2
W03F9.1	599.8
B0261.1	599.6
C27A7.5	599.6
prp-38	599.6
C01B12.8	599.2
arx-3	599.2
F16A11.1	599
cgef-1	598.8
B0303.4	598.6
zhit-1	598.2
laat-1	598
D2030.8	597.6
eif-1	597.2
cnt-2	596.2
dhs-17	596.2
mus-101	595.4
set-4	595.2
ZK524.4	594.8
npp-5	594.8
hpo-13	594.4
F35C11.5	594.2
faah-4	591.8
nsf-1	591.4
C55B7.11	591
vps-53	590.6
mmaa-1	589.4
xpg-1	588.4
skat-1	587.8
gad-1	587.6
C38D4.4	587.4
unc-34	587.4
parg-1	587.4
moc-3	586.8
htz-1	586.6
such-1	585.6
skr-1	585
pig-1	585
perm-1	584.8
cyk-1	584.8
puf-10	584.8
C04B4.2	584.4
F49C12.11	584.2
C32D5.10	584.2
lit-1	584.2
bckd-1B	584
bre-5	583
yars-1	582.8
Y73B6BL.29	582.4
Y41D4B.11	582.2
eif-3.K	582.2
cku-80	582.2
dnj-19	581.8
JC8.2	581.6
mccc-1	581.4
brap-2	580.8
gly-3	580.8
din-1	580.8
F44G4.2	579.4
R10H10.7	579.2
rab-10	578.8
B0001.3	578.8
hasp-1	578.8
gfi-2	578.6
gcs-1	578.2
Y39A3CL.1	578
C08F8.3	577.8
mek-1	577.6
abcf-3	576.8
F58B3.6	576.8
mics-1	576.6
pct-1	576.6
cpsf-2	576.2
B0261.7	576.2
ric-7	575.8
C14B1.9	575
ntl-3	574.2
unc-132	573.2
acin-1	573.2
cogc-3	573
acaa-2	572.6
zwl-1	572.4
C18A3.3	572.2
B0001.7	571.4
ehs-1	571.4
K10C3.5	571.2
Y45F10D.7	571
C16C10.1	570.6
F42A10.5	570.4
M05B5.4	570.2
pab-2	570
ZC434.8	569.8
spg-7	569.6
lrr-1	569
akir-1	568.8
ntp-1	568.8
R05D3.2	568.6
F54D5.7	568.4
plpp-1.1	567.8
R07H5.8	567.8
hpo-19	567.6
flcn-1	567.6
xrn-2	567.4
ocrl-1	567
Y54E5B.2	566.8
ell-1	566.6
vpr-1	566.4
lst-4	566.2
D1054.3	565.6
sam-10	565.6
ceh-83	565.6
raga-1	565.4
Y41E3.1	565.4
nra-4	565.2
rpl-28	565
F53F4.14	565
npp-24	564.8
mei-2	564.6
Y69H2.3	564.4
lip-1	564
etr-1	563.8
Y69A2AR.32	563.4
pal-1	563.4
sap-49	563
hmt-1	562.2
Y54H5A.1	561.4
rec-8	561.2
pas-2	560.6
unc-116	560.4
T27A3.7	560.4
sdhb-1	560.2
nol-10	559.8
ZK550.3	559.8
sdz-27	559.8
ahsa-1	559
row-1	559
T04C9.1	559
dbt-1	559
cpsf-1	559
lem-3	559
M106.3	558.8
rpl-30	558.6
scc-1	558.4
nxt-1	558.2
pole-2	558.2
fubl-3	558
cls-2	557.8
sftb-2	557.6
lgg-1	557.4
pcca-1	556.8
ccdc-47	556.4
T23B5.3	556
atg-18	555.8
T12E12.3	555.8
dcp-66	555.6
spas-1	555.4
C42C1.8	555.2
rars-2	555
smg-3	554.6
hmg-1.2	553.8
T26A5.2	553.6
fzo-1	553.2
rlbp-1	552.4
F26F4.9	551.4
ZC513.5	551
ZK813.7	551
cerk-1	550.4
gfm-1	550.4
pas-5	550.2
cup-5	549.8
T26A8.4	549.6
ZK1236.1	549.6
gly-20	549.2
ztf-25	547.6
vha-12	547.6
T16G12.8	547.2
znf-207	546.6
rpt-6	546.6
cyp-31A2	546
Y75B12B.1	545.8
C50F4.6	545.6
ntl-11	545.4
rpl-14	545.2
K02F3.12	545.2
pie-1	545.2
fars-1	545
F27D4.1	544.8
hrpf-1	544.8
C16A3.5	544.6
fcho-1	544.6
inst-1	544.4
enu-3.2	543.6
cutc-1	543.6
[truncated: 7,927 more rows]

## Sheet: 10561 genes read>2 N2 15 C
rrn-3.1	1.33287e+07
eef-2	66569.4
ant-1.1	52240
ndk-1	48739.4
rrn-2.1	39278.2
rrn-1.2	36787.6
eef-1A.1	36430.8
perm-4	34507.6
rrn-1.1	34176.6
eef-1G	33664
pab-1	32437.2
rpl-12	29984.6
clec-87	23340.6
rpl-7A	22998
eef-1B.1	22374
atp-1	22104.4
ctc-3	21991.4
perm-2	21199.8
ctc-1	20771.4
cbd-1	19322.8
cgh-1	18435.4
rme-2	17075
pygl-1	15582.8
sip-1	14689.2
cpg-3	14570
sec-61	14096.8
hsp-90	13936.8
rbm-3.2	13788
cpg-1	12558
aldo-2	11072.4
rpl-27	11011
hsp-1	10927.4
rpl-4	9600.8
ubq-1	9490.4
rpl-3	9150.2
C01G8.1	8976.2
cpg-2	8547.6
clec-88	8244.8
chs-1	8054.6
rps-2	7907.8
rla-1	7533.6
B0393.3	7367.4
enpl-1	7181.2
rpl-2	7094.8
hil-5	7047.2
ctb-1	6947.8
rrn-3.56	6840.2
szy-4	6840
ctc-2	6805.8
rps-13	6628.4
glh-1	6481
clec-91	6399.2
T21C9.13	6196.8
C05C10.5	6196
puf-5	6194.8
rack-1	6040.4
gst-7	5924.8
hrde-1	5917.6
C39D10.7	5914.8
hil-4	5766.6
rla-0	5717.2
ani-2	5696
klp-19	5662.6
ptc-1	5655.2
tct-1	5579.6
vig-1	5521.4
eel-1	5506.8
cey-2	5389.8
atp-2	5294.6
ifet-1	5173.8
K07H8.10	5133.8
gfat-2	4968.8
Y51F10.2	4968.2
ZC308.4	4830.2
rps-16	4786.4
gpi-1	4771.4
C30F12.4	4663
rpl-10	4499
imb-3	4456.4
pqn-59	4380
rbm-3.1	4362.8
mbk-2	4330.4
irld-23	4280.2
F44E7.4	4258
clu-1	4236.8
Y18D10A.11	4173
vgln-1	4152
rpl-36	4117.2
cdc-48.1	4093.2
rpl-20	4087.8
top-1	4075.4
atp-6	4068.4
wago-1	4061
rps-3	4059
fib-1	4053
ddo-3	4041.2
npp-9	3953.8
rps-1	3916.2
cpf-1	3874
R151.2	3867.6
Y110A2AR.1	3855.2
nmy-2	3798
let-711	3780.4
rps-4	3736.8
pafo-1	3715.2
plg-1	3693
rps-8	3689
cyb-3	3685
Y54G11A.3	3655.2
mex-5	3654.6
F54C8.4	3608.2
pdi-2	3603.4
ruvb-1	3570.6
act-2	3565.8
prp-8	3531.2
T28D9.1	3530
rps-0	3530
ent-6	3486.8
emb-5	3486
ddx-17	3483
spn-4	3441.2
nduo-6	3434.8
cpg-4	3427.2
hda-6	3427
rps-12	3421
C37C3.9	3416.4
tbb-2	3400.4
rsa-1	3368.2
T13F2.6	3362
F30F8.1	3318.6
ncbp-1	3308.2
R05H5.3	3292
wapl-1	3284
car-1	3267
rpt-2	3240.6
ify-1	3214
iff-1	3209.8
klp-16	3196.4
glh-2	3187.6
tre-1	3154.4
fln-1	3140.8
tba-2	3129
uba-1	3120
rfc-1	3109.6
nuo-3	3083.8
F48E3.4	3063.6
rpl-7	3054.8
mtx-1	3038.2
rpl-5	3032.2
C47G2.4	3023.8
gfat-1	3011.8
skpt-1	2997.2
F33H2.2	2990.2
epc-1	2987.8
Y105E8A.3	2954
cts-1	2940
inx-21	2933
sti-1	2917.8
gdh-1	2916.2
top-2	2894
daf-18	2886.8
F54D5.9	2872.6
swsn-9	2870.8
F19F10.9	2866.2
F28B3.5	2857
nduo-1	2851
lin-45	2847.6
mex-3	2845
acs-13	2827.4
ccar-1	2826
dhc-1	2823.8
gna-2	2810.8
trm-1	2809.4
egg-1	2795.2
csr-1	2792
ima-2	2779
lin-41	2762
let-504	2761.6
T21C9.4	2755.4
C14C10.5	2751
gln-6	2738.6
dvc-1	2738.4
rnr-1	2736.8
pqn-87	2736.6
nasp-2	2723
cogc-2	2708.2
D2030.7	2707.8
nop-1	2696.2
rbm-39	2684.6
ssq-2	2668
gld-1	2652
rps-5	2651.4
hsr-9	2647
npp-16	2638.6
sqv-5	2634.2
egl-45	2630
F25G6.9	2622.8
F49C12.9	2610.2
snpc-1.1	2608.2
dli-1	2604
ztf-7	2592.8
hsp-6	2581.8
nduo-5	2570.8
F59E12.9	2563
rps-9	2562.8
gld-4	2561.2
klp-15	2561
F10B5.8	2553.4
nfx-1	2551.4
nduo-4	2534.6
spsb-2	2530
wht-2	2521.6
cey-3	2496.6
rpl-1	2489.2
rpl-13	2485
ZK973.11	2481.2
vbh-1	2474.2
chc-1	2460.8
EEED8.3	2455.2
tbb-1	2452.4
rpl-18	2449.4
D1081.7	2446.2
F23A7.4	2428.2
eat-6	2426.8
K01D12.6	2425
smu-2	2423.2
Y57E12AL.1	2421.8
cyn-7	2421
let-418	2411.4
sas-5	2405.2
pri-2	2391.8
acly-2	2383.8
F55G1.6	2376.6
rpn-2	2373
C28H8.3	2372.6
gld-2	2372.2
set-31	2365.8
D2023.6	2364
tsn-1	2362.2
rps-24	2358.8
oma-2	2358.2
W09C5.7	2350
rps-14	2345.2
knl-2	2330.8
hsp-110	2324.8
rpl-16	2322.8
C44B7.5	2321.6
npp-8	2321.2
spd-5	2320.8
fum-1	2313.2
Y37E3.8	2297.2
rpl-6	2290.2
F23A7.8	2274.2
rps-7	2267.4
tbc-3	2267.2
larp-1	2264.4
mom-2	2261.6
rpl-19	2256
zyg-11	2250
lin-13	2247.6
cct-5	2247.2
F22D6.2	2246.6
cec-3	2233
acs-4	2230.6
npp-10	2227.4
rpl-9	2226.8
nos-3	2225.4
npp-7	2224.8
W08E12.7	2224.2
dnj-5	2222.4
iffb-1	2210.4
F55F10.1	2206.4
tba-1	2203.6
mix-1	2200.6
hsp-60	2190
mrp-4	2189.8
tads-1	2184.6
orc-1	2175.6
MTCE.7	2169
prg-1	2166.8
swsn-4	2162
rpn-1	2160.4
paqr-1	2159.6
syp-4	2150.2
sygl-1	2143.4
pgl-1	2141
ahcy-1	2140
cdk-11.1	2136.2
nkcc-1	2127
F25B5.6	2108.6
cbp-1	2099.2
mex-6	2093
F01F1.11	2091.8
npp-21	2091.4
prmt-1	2087
spt-16	2081
lap-2	2070.2
pup-2	2062.2
nol-56	2054
mcm-7	2047
dao-5	2045.2
lea-1	2041
mel-28	2038
ifg-1	2028.4
F01G4.6	2025.2
swd-2.2	2019.6
dut-1	2013.6
try-1	2013.2
mes-6	2009.4
ekl-6	2007.6
cel-1	2005.4
par-3	1990.8
F32A7.4	1978.2
gen-1	1967.2
hecd-1	1958.4
H14A12.3	1956.2
rpl-21	1954
glp-1	1953.8
dnj-16	1953.2
catp-8	1952.4
T11G6.5	1951.8
kin-19	1949.8
him-1	1947
gld-3	1946.6
natc-1	1934.8
cyb-1	1926.6
isw-1	1924.4
skpo-1	1919.2
T10E9.2	1917.6
inf-1	1916.2
pbrm-1	1915.4
cdc-48.2	1914.2
cct-4	1914
rps-6	1913.8
ama-1	1912.2
pqn-51	1911
pos-1	1907.4
hcp-1	1903.6
ears-1	1901.6
nap-1	1896.4
ssq-4	1889.6
aka-1	1886.4
F32D8.14	1886
tofu-1	1884.6
pqe-1	1879.8
vps-33.2	1878.6
spk-1	1876
sqd-1	1870.8
mask-1	1860.2
rsa-2	1859.8
vps-51	1857.6
smc-6	1857.4
kbrl-1	1856.2
K04F10.7	1855.2
B0035.3	1854.6
kars-1	1853.8
Y55F3BR.1	1848.8
F19F10.12	1846.4
C18E9.2	1843
F25H8.1	1842.4
polk-1	1837.8
T19A6.1	1837.2
D1044.6	1836
rps-18	1832.8
daf-15	1829
zfp-2	1824.8
ogdh-1	1813.8
act-4	1812.4
eif-3.C	1803.6
ubl-1	1801.6
snu-23	1794.6
usp-48	1794.2
icd-1	1793.2
xbp-1	1790
zyg-9	1784.6
enol-1	1778.6
kin-18	1775.4
fem-1	1773.4
rpl-25.2	1771.6
vha-2	1771.2
ZC477.3	1769.8
rps-11	1767
let-716	1764.2
otub-3	1762
gtbp-1	1762
hcp-2	1761
rme-1	1760
ubr-4	1755.8
tmem-131	1754.6
ctf-4	1754
daz-1	1743.6
K08F4.3	1736
plk-1	1733.8
mut-15	1730.4
ruvb-2	1729.8
tlk-1	1728
srgp-1	1727.6
ubc-6	1727
efa-6	1724.8
pole-1	1723.6
pitr-1	1721.6
tdc-1	1719.2
mcm-6	1718.2
rpl-32	1715.4
fubl-4	1714.4
B0513.4	1710.8
exoc-7	1708
B0041.8	1704
kin-3	1703.4
hrp-1	1703
stt-3	1697.4
ssq-1	1694.8
ptr-2	1694.2
tpxl-1	1694.2
C07H6.4	1690.8
glp-4	1688.4
ani-1	1682.6
T26A8.1	1681
trcs-1	1680.6
oma-1	1680.4
dpf-5	1679.2
rpt-1	1678.6
xpo-1	1678.4
Y4C6A.3	1678
T04G9.7	1666.6
mcm-3	1664.6
pptr-2	1664.6
immt-2	1661.2
ztf-18	1658.2
rpl-11.1	1658.2
swsn-7	1657.2
msh-6	1656.2
wnk-1	1652.6
T07A9.10	1651.4
mtm-3	1650.8
F10D11.2	1649.8
K07H8.2	1645.4
C37A2.7	1644.4
ergo-1	1643.2
snpc-3.4	1637.2
puf-11	1636.2
tpp-2	1634.6
ggtb-1	1632.4
inx-14	1629.4
cra-1	1629.2
smc-4	1626
K04F10.3	1625.8
F46H5.3	1616.4
K02C4.3	1615.8
clr-1	1614.4
pdha-1	1610.2
rod-1	1607.2
F46F11.8	1601.4
aco-2	1600.8
C39E9.11	1599.8
ZK1098.1	1599.2
T19A5.1	1595.2
rpl-15	1594.6
par-5	1593.4
rps-23	1590.6
vha-13	1586.2
tag-153	1581.2
snrp-200	1576
tut-2	1574
npp-3	1563.6
apc-2	1561.8
fan-1	1558.4
let-526	1558.2
cogc-8	1555.6
ncl-1	1555
cdc-25.1	1550
ran-1	1549.8
gpd-1	1547.2
K07C5.6	1545.4
nol-58	1544
rpl-41.2	1543.6
lex-1	1543.2
crt-1	1538.6
pam-1	1533.2
pyk-1	1529.2
K08F9.4	1529
K08E3.5	1528.6
npp-12	1528
pdi-3	1516.6
math-33	1516.4
exo-1	1515.8
cux-7	1515.8
T05H10.1	1513.8
rpn-8	1513
sin-3	1510
micu-1	1508
T24B8.7	1507.4
F08F3.6	1506.4
gcna-1	1503
hrpu-1	1499.8
F56C9.10	1491.4
gei-17	1490.6
ubq-2	1487.4
sna-1	1487.2
smu-1	1483.6
hsp-4	1482
cid-1	1477.8
pfd-6	1475.2
MTCE.33	1471.4
plk-3	1470.2
ubc-9	1470.2
F52B5.3	1469.4
dpf-3	1469.4
hmg-3	1468.6
H06I04.3	1467
F54E12.2	1464.2
sftb-1	1462.4
mcm-2	1462
mans-4	1455.8
sdha-2	1455
pde-12	1454.8
plin-1	1449.6
cif-1	1448.8
R74.8	1446.6
C04E6.11	1446.2
ZK370.4	1445.6
ntl-4	1443.8
C03H5.3	1442.4
toca-2	1439.8
rpb-2	1437.2
rars-1	1434.6
jhdm-1	1433.4
rpl-24.1	1433.2
tofu-2	1430.2
F54B3.1	1429.4
F53H1.4	1425
atx-2	1424
nurf-1	1415.2
R04F11.3	1414.2
eif-2A	1413.8
hxk-1	1408
rpc-2	1407
let-765	1406
map-2	1405.8
C53B4.4	1405.2
cogc-6	1404
rpn-3	1402.8
ufd-3	1402.6
smn-1	1398.8
met-1	1398.8
hil-2	1398.8
div-1	1397.8
mig-5	1396.6
tkt-1	1396.6
cacn-1	1395.6
pfd-3	1395.4
C56A3.4	1393.2
thoc-2	1392
rpl-31	1390.6
syp-2	1388.8
xnp-1	1387.8
rig-4	1387
cct-2	1382.2
nduf-2.2	1377.8
arle-14	1376.4
F23B12.7	1374
dab-1	1370.4
T14B4.3	1370
K06H7.7	1367.4
C06A1.4	1366.4
rde-10	1365.8
lpd-7	1364.6
ola-1	1361.2
F25H8.2	1361
C18E3.9	1359.8
ncbp-2	1358
B0001.2	1356.6
Y48G1C.8	1354.2
spo-11	1352.4
pms-2	1351.6
C37A2.8	1349.2
rad-50	1348.8
trr-1	1348.2
cyc-2.1	1347.8
unc-40	1347
pdi-6	1343.6
acs-19	1341
dcaf-1	1339.2
dcr-1	1333.6
M18.6	1332
mcm-4	1331.4
rps-25	1330.8
sca-1	1329.6
hrpk-1	1328.8
ani-3	1328.6
pola-1	1328
T04A8.7	1326
rps-20	1325.4
icd-2	1324
let-363	1320.2
tag-124	1318.2
Y53C10A.6	1316.8
F31C3.3	1313.8
Y41D4A.4	1313.2
tcc-1	1308.8
gex-3	1308
K01G5.5	1306.4
slc-17.2	1305.2
apc-10	1304.6
sao-1	1300.2
ced-7	1300
Y49E10.4	1300
pigv-1	1299.2
viln-1	1298.2
cpb-3	1298.2
abcf-2	1298
abhd-12	1297.6
pars-1	1296.4
lars-1	1296.4
acdh-13	1293.6
rskn-1	1290.6
mecr-1	1290.4
cash-1	1290.4
hcp-6	1288.2
W04A4.5	1287.4
pir-1	1284.8
wwp-1	1282.6
ZK688.5	1280.8
C52E12.1	1279.4
pas-3	1279
cct-7	1277
eftu-2	1275.6
ulp-2	1274.2
cct-1	1271.6
iars-1	1266
F33H1.4	1264.4
fbf-1	1264
sir-2.1	1262
mat-2	1261.4
copa-1	1260.4
far-2	1260
paa-1	1259.6
mcm-5	1249.2
spt-5	1247
wdr-20	1246
laf-1	1245.6
fntb-1	1245
nuo-4	1243.8
wago-4	1242.8
dnj-11	1234
R148.4	1233.2
pcaf-1	1229.8
nrd-1	1228.6
T12C9.7	1226.8
cct-6	1224.4
F58G11.3	1221.8
prpf-4	1221.4
rrf-3	1221.2
C01G6.5	1221.2
golg-2	1220
lin-40	1216.4
ddx-23	1216.4
npp-14	1215.2
wdr-4	1213.6
C04G2.9	1212.8
rps-17	1211.8
D2005.4	1210.2
C05C10.2	1208.4
crn-3	1208.2
cdc-5L	1205.4
ribo-1	1203.2
T07C4.3	1202.6
ZC376.6	1202.2
rpn-7	1201.8
Y48G1C.1	1200
B0511.12	1199.8
lst-1	1199.6
smk-1	1198.8
usip-1	1196.4
Y82E9BR.3	1196.2
H05L14.2	1195.6
nhl-2	1191.4
F53F4.11	1191.2
rbpl-1	1191
scc-3	1190.4
hcf-1	1190.4
ufd-2	1189
F54D5.2	1188.2
rnr-2	1187.2
lsy-12	1186
hcp-4	1183.4
rpc-1	1182.2
rps-10	1182.2
ima-3	1181.4
egg-3	1181
pgl-3	1179
rbr-2	1178.6
ulp-4	1176.6
egg-2	1175
mog-5	1174.8
F23H11.2	1174.4
hmr-1	1174.2
lpin-1	1172.2
mrp-7	1170.6
unc-69	1168.6
kin-10	1167.4
ech-1.2	1166
ctr-9	1165.4
sep-1	1163.8
smc-3	1161.4
hinf-1	1160.8
gon-14	1156.8
sel-10	1151.4
kin-4	1145.8
xpo-2	1145.4
noca-1	1145
F18A1.7	1142.4
utp-20	1142.4
ceh-44	1141.2
mig-32	1139.4
akap-1	1139
imph-1	1138.2
npp-6	1136.8
rpa-1	1135.2
sur-6	1134.6
lig-1	1132.6
lin-9	1132
sax-7	1131.8
C35A5.8	1131.6
larp-5	1131.4
T13C2.6	1129.2
ego-1	1129
ddb-1	1126.6
M110.3	1126.6
smc-5	1125
C27F2.9	1124.4
unc-71	1120.6
gln-5	1120.4
mep-1	1118.8
ipla-1	1118.6
rpl-26	1116.2
farl-11	1113.8
picc-1	1108.4
spr-2	1106.4
C16A3.4	1106.4
F45F2.10	1105.8
sec-16	1104.2
ran-3	1103.8
cam-1	1102.4
F10C2.4	1099.8
cox-6B	1097.2
rsp-3	1095
mma-1	1094.8
madf-8	1094.6
F25H9.6	1093.6
rpl-23	1093.6
hrdl-1	1092
C47E12.2	1090.6
rpl-35	1090.6
F55H2.7	1090.2
piga-1	1090
eif-2alpha	1090
attf-2	1089.4
npp-1	1086.6
Y57A10A.31	1085.8
mrck-1	1084.2
kdp-1	1083
ppm-1	1081.8
hpo-27	1080.8
eif-3.B	1080.2
T25G3.4	1079.6
ssb-1	1077.8
rps-26	1075.2
pdi-1	1074.4
metr-1	1073.4
R53.4	1070
ect-2	1069.2
idh-1	1069
C45G9.2	1068.6
Y47G6A.25	1068.4
mtk-1	1068.2
ZK643.2	1067.4
sumv-2	1066.6
gcn-1	1066
F59A6.5	1065.6
ppw-2	1064.8
pptr-1	1064.8
ubr-1	1063.4
mpk-1	1058.2
rps-19	1058.2
B0035.6	1057.8
spat-2	1056.8
rsd-6	1056
rha-1	1055.6
taf-1	1055.2
ntl-2	1055
F53C11.5	1054.8
sel-11	1054.6
gpd-4	1053.4
ZK809.3	1053.4
fsn-1	1052.8
T19B10.8	1052.6
pfn-1	1052.4
tag-30	1050.6
set-9	1049.4
itsn-1	1048.6
T10B11.8	1047
W03F9.1	1047
lag-1	1046.6
rpn-5	1044.8
edc-3	1043.6
ced-5	1042.4
M01E5.3	1042.4
his-64	1042.2
cpn-1	1040.2
nars-1	1039
deps-1	1036.2
hum-2	1035.2
mca-3	1034.6
unc-60	1034.2
let-92	1033.6
rps-27	1032.6
lin-53	1030.4
xpb-1	1029
ipla-3	1028.4
fnci-1	1027.6
bub-1	1027
let-70	1026
F14E5.2	1023.8
cey-4	1023.8
sart-3	1023.6
C05D11.1	1023.2
pap-1	1021.4
frm-1	1020.8
C34C12.2	1019.2
skn-1	1017.6
T24H7.2	1017.2
cyk-4	1017
rpn-10	1016.6
hmp-2	1016.6
trcs-2	1016.2
F41C3.5	1016.2
W05F2.3	1015.2
F57C9.4	1014.4
teg-4	1013.8
toe-1	1013.8
apr-1	1013.6
F59C6.5	1012.8
Y111B2A.10	1010.4
capg-1	1010
erm-1	1007
pqn-85	1005.6
emb-4	1005
gdi-1	1003.6
xpc-1	1003.4
Y105E8A.25	1003.2
cars-1	1001.6
dnj-12	1001.2
imb-1	999.4
imp-2	999.2
eif-3.F	998.4
egl-30	998
ubxn-6	998
F37A4.1	996.6
mut-16	995.6
Y67H2A.10	995.4
ttll-5	994
Y69E1A.2	991.4
ife-1	990.4
ZK616.5	988.8
use-1	987.8
nduo-2	986.6
Y54G9A.5	986.2
T21B10.3	984.2
gck-1	983
egl-27	983
rpn-9	982.8
cye-1	982.8
mars-1	982.4
nova-1	981.4
athp-2	980.6
F55C12.5	979.2
crml-1	978
gars-1	977.8
pif-1	977.6
fkb-6	976.6
eef-1B.2	975.8
copb-2	974.2
unc-61	973.2
F54A3.6	973
gei-6	972
aars-2	971.8
czw-1	971.8
tag-349	971.4
fbxc-50	969.4
exos-8	968.8
F11E6.7	968
ostb-1	967
eif-2beta	966.8
F33D11.10	966.2
pyc-1	965.8
elpc-1	965.6
vdac-1	964.4
eif-3.D	964.2
drh-3	962.8
adss-1	962
lpd-3	961.2
bub-3	960.8
atl-1	959.4
ppfr-1	959.4
wee-1.3	959.4
met-2	959
W09C3.7	959
puf-7	958.6
fasn-1	956.8
hrp-2	956.8
rfc-3	956.6
gst-1	956.2
Y39G10AR.9	955.4
pod-2	955.2
attf-6	955
ZK1307.8	953.8
xpo-3	953.4
Y37E3.17	952.6
F35G2.1	952.2
rpt-5	951.6
cgt-3	950.6
E01A2.2	948.6
atf-7	948
set-16	947.6
nuo-5	947.6
dnj-13	947.6
marc-6	945.4
mex-1	944.6
ctf-18	944.4
cmd-1	943.6
pas-1	942.2
let-502	941.6
mog-1	941.4
pad-1	940.8
T25G3.3	938.8
vps-39	936.8
abts-1	936
ZK632.2	934.2
rin-1	934
fbf-2	933.6
rpoa-2	933.2
bli-4	932.6
tat-3	931.8
rad-26	931.8
M01B12.4	930.6
cyb-2.2	929
spe-48	928.2
byn-1	927.2
qars-1	926.8
cdt-1	926
cpt-1	924.2
knl-1	923.8
atp-3	923
T25B9.9	922.6
B0491.1	921.2
ddx-19	921.2
mthf-1	920.6
ceh-92	920.2
klp-12	919.8
F46B6.5	919.2
R02F2.1	917.8
ztf-23	917
zer-1	916.8
smgl-1	916.2
sel-2	916
app-1	910.6
sec-24.1	910.2
M05D6.2	909.4
sqv-4	909.4
rbd-1	909.4
erfa-1	907.4
lmd-3	906.4
ssl-1	905
odr-8	905
tat-5	904.4
tbg-1	903.8
T28B11.1	903.2
hip-1	902.8
arf-1.2	899.8
syx-16	899.4
ret-1	899
samp-1	897.8
ife-3	897.4
tiar-1	897.2
prp-3	897.2
hoe-1	896.8
iglr-2	896.2
F12A10.8	895.8
ptp-2	895.8
rpl-28	895.6
ZK973.1	895.4
pde-2	894.4
tbh-1	893.6
C06A5.3	890.6
mys-4	890.4
hsp-75	889.8
Y69A2AR.18	889
C18D11.3	888
F55F8.3	887.2
F32D8.5	886.4
mat-1	885.8
lab-1	885
Y67H2A.2	883.8
rbm-26	883.8
pod-1	883.6
C32F10.8	882.6
F53C11.4	882.2
uda-1	881.6
rbg-3	880.2
cyld-1	880
icp-1	879.8
F13B12.6	879
T24D1.2	878.2
pqn-65	878.2
rps-30	878
age-1	877.6
daf-2	876.4
C16C2.4	875.6
ape-1	873.6
let-858	872.6
panl-2	872.2
F22G12.5	871.8
mtch-1	871.2
act-3	871
dlat-1	870.8
F56D1.1	869.6
T23D8.3	869.6
rsd-2	869.4
Y23H5B.6	869.2
gon-4	869
tam-1	869
F12F6.7	868.6
lmtr-3	868
ZK1128.1	867.6
ZC434.8	865.6
H34C03.2	865.2
ogt-1	864.2
Y54G2A.26	863.6
M03C11.8	862.8
ZK484.4	862.6
prdx-2	862.4
aagr-3	862.2
fars-3	859.4
sams-3	859.4
eor-1	858.6
F12F6.1	858
dnj-8	857.6
egl-4	857.4
gut-2	856.4
chdp-1	856.4
smgl-2	856
snx-13	855.8
Y75B8A.24	854.6
ddx-15	851
suf-1	849.8
tbc-2	849.8
F21D5.1	848.4
lat-1	846.6
C18A3.3	846.6
tra-2	842.8
rme-8	841.4
fcp-1	840.8
pxf-1	840
rpn-6.1	839.8
mdt-9	839.8
puf-6	839.6
cope-1	838.6
Y37E3.1	837.6
har-2	837.6
cey-1	836.6
nst-1	836.6
soap-1	835.6
vab-1	835.4
leo-1	834.8
tra-1	834.6
mel-26	834
ZK1067.2	833.2
W04A4.2	830.6
rtfo-1	829.8
vps-35	828.6
alg-5	828.2
mel-11	827.2
rga-3	827
WBGene00016117	826.6
pbs-5	826
ucr-1	825.8
T19H12.2	825.4
cul-3	823.2
era-1	823
par-1	822.8
rpl-33	822.4
Y105E8A.20	821.8
dhs-22	820.8
prp-19	820.4
smo-1	820.4
vha-7	819.6
sec-31	819.4
chd-1	818.4
T05B9.1	816.8
ZK858.6	816.4
air-1	815
Y54E5A.7	814.4
vrk-1	814.4
npp-13	814.2
npp-22	814.2
let-355	814
tasp-1	814
H04M03.3	813.8
ehbp-1	813.8
ced-3	813.6
rmh-2	813.4
lin-5	813
lin-23	812
tag-65	810.8
cul-2	810
agt-2	809
lonp-1	807.8
rcor-1	807.4
nog-1	807.2
klp-18	806.8
Y17G7B.20	805.2
hira-1	804.2
tag-151	804
dpy-26	803.2
unc-132	802.6
puf-8	802.2
cdc-14	802
rrf-1	801.4
npp-15	800.2
sec-24.2	800
mes-4	799.8
ran-2	799.4
dlst-1	797.4
Y45G5AM.7	796.4
sel-5	796.2
max-2	795.4
arid-1	795.2
C44E4.5	793.8
Y94H6A.3	793.6
rnp-1	793
hgrs-1	792.8
mbtr-1	792.6
jmjd-1.2	792.4
catp-6	792.2
T22D1.5	791.8
Y47H9C.8	791.8
tofu-6	791.8
rnf-1	791.4
dars-1	791.4
sri-40	790.6
maph-1.2	790.2
F25B4.5	789.4
rgr-1	789.4
kle-2	789.2
dis-3	788.8
evl-14	788.4
mel-32	788
T20F5.6	788
duo-3	788
erfa-3	786.2
ain-2	786.2
Y55F3AM.9	786
rnp-8	785.6
panl-3	785.6
pck-2	785
rad-23	784
sac-1	783.8
capg-2	783.6
pat-3	783.4
mdf-2	783
aman-2	783
pac-1	783
sgt-1	782.4
Y71F9AL.9	781.4
rpoa-1	781
K10C3.4	779.6
ulp-1	778.8
ZK546.14	776.4
Y61A9LA.10	776.2
mec-15	776
set-2	773
klc-1	772
ent-1	770.6
cdk-1	770.6
hda-1	769.8
Y46E12BL.2	769.2
lap-1	768.6
goa-1	768
mog-4	767.6
letm-1	766.8
C06H2.7	765.4
C29A12.1	765.2
zen-4	764.2
T26E3.4	764.2
vha-18	762.4
C09D4.4	760.8
T05E7.3	760.8
Y75B8A.16	760.6
W07G4.3	760.6
got-2.1	760.6
hipr-1	760.4
dgk-4	759.6
R11H6.2	759.2
fzr-1	758.4
mre-11	758
K05C4.5	756.8
B0495.9	756.4
Y54E10BR.2	755.4
hpo-29	755.4
T24D1.3	753.8
cand-1	752.8
tat-1	751.8
acer-1	751.6
gkow-1	750.2
F54C9.9	749
polq-1	748
csn-2	748
bmk-1	748
tbcd-1	747.8
ire-1	747.8
lpd-6	747.8
pqn-20	747.4
vps-20	747.2
hmg-12	746.6
aipl-1	745.2
puf-12	745.2
hmp-1	745
rfc-4	745
ubc-25	743.6
rpl-22	743.2
R05F9.6	743
daf-16	742.2
W08F4.3	741.6
T04H1.2	741.4
T14G10.5	740.8
mon-2	740.6
seu-1	740
gsy-1	739.8
dlc-1	739.6
xnd-1	739
D1043.1	738
let-99	738
F26E4.4	738
smg-1	738
suco-1	737.6
rpl-30	737.2
cki-2	737
ego-2	736.4
riok-1	736.4
F28C1.1	735
tomm-40	734
T22D1.3	733.6
gsp-1	731.8
rab-11.1	731.6
pld-1	731.2
let-2	730.8
pbs-1	730.8
tofu-7	730.6
pash-1	729.8
npp-11	729.8
tbp-1	728.8
cic-1	727.8
C14B1.7	726.2
hyls-1	725.4
tufm-1	724.2
mvk-1	724
dpy-28	723.4
C56C10.11	723.2
rab-8	723.2
R09E10.6	722.8
set-4	721.6
Y54H5A.1	721
mfap-1	720.6
fli-1	719.8
afd-1	719.6
T08A11.1	719.6
T03F6.3	718.8
uvs-1	718.6
spr-1	717
Y50D4A.1	717
mdt-15	716.2
eat-3	715.8
F22B5.10	715.6
zfp-1	712.4
C01B10.8	711.6
vps-54	711
rbm-22	710.8
drsh-1	709.8
dcap-2	707.6
C50E3.13	707.6
arf-3	706.4
adr-2	706.2
dsh-2	705.6
vps-25	704.6
hsp-3	703.8
rpt-4	703.8
sop-3	702.6
ipgm-1	702.2
cir-1	702
zyg-12	701.6
C53H9.2	701.6
srpa-68	700.6
F55F8.2	700.6
Y45G5AM.2	700.4
trpp-6	700.2
fzy-1	699.6
usp-14	699.4
daf-41	699.4
W07E11.1	699.2
swp-1	698.8
plrg-1	698.8
dhhc-6	698.4
F10G7.9	698.2
R148.3	697.6
F42A10.5	697.6
usp-5	696.2
iars-2	696
emb-30	695.8
ubql-1	695.8
abcf-3	695.8
C27A12.2	695.6
haf-2	695.4
let-60	695
cchl-1	694.6
mig-22	692.6
drp-1	692.2
efr-3	692
cnx-1	691.4
pro-2	691.2
Y59E9AL.36	690.6
ZK1067.3	690.6
prg-2	690.4
saps-1	689.2
F27D4.4	689
lin-35	688.8
mdf-1	687.8
rpt-3	687
wsp-1	686.8
W05F2.6	686
cec-10	685.6
prdx-3	685.6
clp-1	685.6
C14B9.8	685.2
asb-1	685.2
pat-10	685
meg-1	684.8
pkc-1	684.8
acl-9	684.2
cdh-4	684
nrde-2	684
gcn-2	683.8
pcn-1	683.8
aars-1	682.6
B0495.7	681.6
brd-1	681.6
R07E5.1	681.4
tac-1	679.4
Y39B6A.13	679.2
pno-1	679.2
rilp-1	679
sel-1	678.8
slc-25A32	678.6
Y53F4B.9	677
him-17	676.6
chp-1	676.6
ZK686.3	676
skih-2	675
F56C9.3	674.8
mtr-4	674.4
C09G9.1	674.4
F35G12.12	674.2
pzf-1	674
gyg-2	672.6
rpl-36.A	672.2
F09G2.8	671.2
cgp-1	669.8
plp-1	668.2
F22E5.17	668.2
prp-31	668
spg-7	668
chaf-1	667.2
mig-38	666.8
C14C11.2	666.8
Y66D12A.19	666.4
F41H10.3	666
F20D12.2	665.8
mbf-1	665.8
rba-1	664.4
acin-1	663.4
acly-1	663.2
tim-1	663
abcf-1	662.8
C01B12.8	662.2
Y34D9A.3	659.2
npp-24	659.2
sumv-1	658.6
T11F8.1	658.2
gbf-1	658.2
F19F10.11	656.6
R12C12.5	656.4
C06A5.6	656.4
T23G7.3	656.4
phb-2	656.2
rpl-14	656
rbm-25	655.8
D1046.2	655.8
eif-3.L	655.6
msh-5	654.6
F27C1.6	654.4
K08D12.3	654.4
apb-3	654.2
ZK632.4	654.2
dna-2	653.8
lid-1	653.8
mom-4	653
ikke-1	652.6
eif-1	652.6
aspm-1	652
D1007.5	652
adsl-1	651.8
atp-5	651.4
sars-1	650.4
rict-1	650.2
rbm-5	650.2
ndc-80	649.8
dnc-1	649.6
swsn-1	649.2
gei-14	648.8
Y41D4B.11	648.6
Y69A2AR.16	648.4
hse-5	647.4
F56E10.1	647
T14B4.1	646.8
emc-1	646.8
M02B1.3	646.8
T05A12.3	645.8
wht-7	645.6
F10C5.2	645.6
gipc-1	645.4
C27D9.1	644.8
Y105E8A.21	644.8
Y39B6A.43	644.6
rec-1	643.6
C27H6.8	643.6
xrn-1	642.4
cas-2	642
Y66H1A.4	642
cosa-1	639.6
symk-1	639
pdpr-1	638
Y54E2A.4	637.8
dnj-28	637.4
rskd-1	637
T02G5.7	636.2
hmg-1.1	636.2
F13H8.2	636
msp-152	635.6
disl-2	634.8
Y111B2A.3	634.2
T01H3.2	634
rps-21	634
let-721	633.4
wdr-23	633
npp-2	632.2
mdt-17	632
bris-1	631.8
F13B12.1	631.8
cox-4	631.6
nbet-1	630.6
spr-5	630.4
parp-1	630
B0361.3	629.6
hpo-18	629.6
morc-1	628.8
bpl-1	628.6
lin-26	628.2
fbxa-215	627.6
glh-4	627.6
sas-4	627.4
imb-2	627
F53H1.1	626.8
F43H9.3	626.2
T22C1.6	626.2
ztf-8	624.4
M03F8.3	624
pid-1	623.2
F55D12.5	622.8
tfg-1	622.6
Y54E10A.11	622.4
nuo-1	622
spat-3	621.8
unc-32	621
F40F8.11	620.6
C36E8.1	620.4
C37C3.2	620
zip-4	619.8
chn-1	619.6
eri-9	619.4
F17C11.7	619.4
unc-59	619
syf-1	618.8
F02A9.4	618.6
ima-1	618.4
apd-3	618.2
sec-23	618.2
C27A12.7	617.4
ccpp-1	616.8
lin-65	616.8
F56C9.6	616.4
arx-1	615.8
cpna-3	615.8
tag-51	615.4
aakg-5	614.8
sna-2	614.4
F01G4.4	614.4
Y71H2AM.20	614.4
rbg-2	614.2
hgap-2	614
rfp-1	613.8
mogs-1	613.6
yop-1	613.6
xrep-4	613.4
D2030.8	613.2
parp-2	613
T23H2.3	612.4
C05D2.10	612.4
T16G12.6	612.2
bath-42	612
hpo-9	612
htz-1	611.4
T13H5.8	611.2
Y54E2A.8	611.2
rpl-43	611
denn-4	610.4
abi-1	610.2
vms-1	610.2
etc-1	609.6
klp-7	609.6
memi-3	609.2
F25H2.6	609
pqn-41	608.2
F44E7.5	608
R166.2	608
F02H6.2	607.6
nxf-2	607
dyci-1	607
cyb-2.1	606.8
F58B3.4	606.6
egg-5	606.4
C47D12.2	606
rde-4	605.8
hrpf-2	605.2
wago-2	605
Y79H2A.3	604.6
F53F4.14	604.6
ceh-100	604.4
rga-4	603.8
mmcm-1	603.4
eif-2gamma	603.4
gipc-2	603
ccf-1	601.6
wrn-1	601.4
lst-6	601.2
nspd-1	600.2
T03G11.6	600
him-5	599.6
nrde-4	599.4
T01C3.3	598.8
mrps-30	598.4
agl-1	598.2
F33E11.3	598.2
F42G9.1	598
B0464.6	597.8
ccr-4	597.6
vpr-1	596.2
inst-1	596
Y57G11C.9	595.8
B0491.6	595.6
idhg-1	595.4
T10C6.10	594.8
Y75B8A.8	594.6
cri-3	594.6
snpc-1.2	594.4
Y69A2AR.32	594.4
hpo-3	594
Y44E3A.6	593.8
T09F3.2	593
rmd-2	593
B0261.1	592.8
eea-1	592.2
F53F10.2	592.2
unc-16	591.6
skp-1	591.6
clik-1	591.4
mrg-1	590.8
dpy-21	590.2
gck-2	589.8
pqn-52	589.8
qns-1	589.4
ile-1	589
Y43H11AL.1	588.8
sur-2	586.2
rps-22	586
Y54E10A.6	585.8
znf-207	585.6
C28C12.12	585.4
laat-1	584.8
sphk-1	584.6
alx-1	584.6
dpy-22	584.4
mdt-18	583.2
atm-1	582.6
dbn-1	581.4
sqv-7	581.4
prmt-9	581.4
nhr-49	581.2
let-611	581.2
R06F6.8	580.8
F10E9.5	580.6
sap-49	580.6
pmr-1	579.8
clp-2	579.4
cdc-42	579.4
F55A12.5	579.2
mesp-1	578.8
vps-15	578.6
emb-27	578.6
T05H4.11	578
Y110A7A.9	577.8
fzo-1	577.6
ZK792.5	577.6
mes-3	577.4
pas-2	577.4
dip-2	577
C14B1.9	576.4
his-68	576
C30G12.6	575.8
rde-12	575.2
F47D12.9	574.8
cdl-1	574.6
JC8.2	574
Y67D8A.2	573.8
wdr-5.3	573.6
htp-3	573.4
W06B4.1	573
F09E5.7	572.8
erd-2	571
ahsa-1	571
C17G10.1	570.6
F54D5.11	570.4
cpsf-2	570
rpn-11	569.8
rpl-34	568.6
K10D2.5	568.4
ell-1	567.8
C27F2.10	567.8
mspn-1	567.8
cec-5	567
pssy-2	567
unc-37	566.6
pps-1	566.2
F25H9.7	566.2
Y32F6A.5	566
row-1	565.4
ccdc-47	565
perm-1	564.8
B0261.7	564.8
brf-1	564.6
rtel-1	564.2
pkc-3	563.8
taf-5	563.6
tbc-9	563.4
coq-8	563.2
F44B9.8	563
C23G10.7	562.8
fcd-2	562.4
sqv-1	562.4
Y37E11AL.3	562.2
syf-2	562.2
nsf-1	561.8
ufd-1	561.6
sdhb-1	561
gsr-1	560.4
cogc-4	560.4
ZK686.2	559.6
Y106G6H.6	559.4
cul-1	559.2
cpi-2	558.6
snr-3	558.6
uaf-1	558.4
tsp-12	558
C34B7.2	556
flh-1	555.8
pign-1	555.6
cht-3	555.4
T07F10.3	555.4
akir-1	555.4
K10C3.5	554.2
F44G4.1	554.2
C36A4.4	553.4
C29H12.2	552.8
plk-2	552.2
K02B12.7	552.2
ntl-9	552.2
C23G10.8	552
meg-3	551.4
eif-3.K	551.4
B0511.6	551.4
perm-5	550.6
kup-1	550.2
him-10	549.4
ttll-12	549
unc-11	549
mei-1	548.2
dnj-19	548
ogdh-2	547.8
cdt-2	547.2
gad-1	547.2
orc-5	546.8
fubl-2	546.4
mdh-1	546
ivd-1	546
rpl-38	546
cdk-7	545.8
F52B5.2	545.2
pfs-2	545
pyp-1	544.8
col-19	544.2
set-25	543.4
pnn-1	542.8
K04G7.1	542
bckd-1B	541.8
pal-1	541.8
K07A1.1	541.8
F13E9.1	541.6
him-18	541.6
clic-1	541.6
alfa-1	541.4
nol-2	540.8
tag-325	540.4
prmt-5	540.4
K02F3.12	540
kdin-1	539.8
R02D3.4	538.6
K04C2.2	538.6
rpb-6	538.2
F13H10.3	538
spr-4	537.2
nstp-10	537.2
mrps-22	536.8
sma-1	536.4
Y45F10D.7	535.8
Y41D4A.6	535.6
cyk-3	535.4
pis-1	535.4
F19B6.1	535
D2030.3	535
rde-1	534.6
trpp-11	534.4
F33G12.2	534.4
ubc-7	534.2
pbs-3	533.2
F26B1.8	533.2
C37C3.1	533
C50B6.3	532.6
xpg-1	532.6
brap-2	532.6
W04A8.1	532.2
D1054.3	532
set-22	531.8
atg-18	531.8
zhit-1	531.6
W03C9.2	531.2
btf-1	530.8
sftb-2	529.8
D1069.3	529.4
F41G3.6	527.4
lrr-1	527.4
B0001.7	527.2
mics-1	527
dpf-4	526.2
C16C10.1	526
sss-1	526
ZK524.4	525.2
dcp-66	525.2
Y75B8A.13	525.2
F09G2.2	524.8
pas-5	524
T23G5.2	523.8
plpp-1.1	523.8
C42C1.8	523.8
atad-3	523.6
cox-16	523.6
ced-1	523.4
vps-24	523
R05D11.9	522.8
B0285.3	522.6
ocrl-1	522
gfi-2	520.8
ceh-38	520.6
oef-1	520.6
M28.5	519.8
lsy-27	519.4
F44E2.8	519.4
chk-1	519.4
mob-4	519.2
F57B10.4	518.4
T02E1.2	518.4
W09G3.6	518.2
xrn-2	516.4
gpdh-2	516.2
R12C12.6	516
pelo-1	515.2
mrps-5	515.2
herc-1	514.6
C05C8.5	513.8
C16A3.5	513.4
fce-1	513
exoc-8	512.6
nspd-2	512.4
nhr-66	512.2
acdh-12	512
ada-2	511.6
tra-4	511.4
msh-2	511.2
zif-1	511.2
mut-7	511
lnkn-1	510.8
copb-1	510.6
aap-1	510.6
Y54E10BR.3	510.4
F48A11.4	509.8
F36D4.5	509.8
C55A6.1	509
mtm-6	508.6
stam-1	508.6
bcs-1	508.6
lin-49	508.4
let-19	508.2
abhd-11.2	507.8
ucr-2.3	507.8
rho-1	507.2
C27A7.5	506.4
otub-4	506.2
ngp-1	506.2
H14E04.2	506
F44E2.7	506
henn-1	505.8
nono-1	505.6
ufl-1	505.4
cerk-1	505.4
rab-10	505
F18C12.3	505
F44G4.2	504.8
T12E12.3	504.8
clsp-1	504.2
nol-10	504
ard-1	503.8
nuo-2	503.6
smut-1	503.4
bre-5	503.4
F14H3.6	503.2
F49C12.11	503.2
T24G10.2	503.2
snrp-40.1	502.8
prp-6	502.8
sptl-1	502.8
hda-3	502.4
C50F2.2	502.2
prp-38	501.8
ztf-25	501.8
K02D10.1	501
obr-4	500.8
hpo-19	500.8
ntl-3	500.6
C06G4.1	500.4
gei-4	500.2
gmps-1	499.2
gspd-1	498.8
skr-17	498.8
Y39A3CL.1	498.4
szy-20	498.4
C41D11.3	498.2
pfkb-1.1	498
maco-1	498
alh-1	497.6
rde-2	497.4
trpp-10	496.8
mdh-2	496.8
him-6	496.6
W04C9.2	496.2
vha-14	496
hpk-1	495.4
gpcp-2	495.4
emb-8	495.2
K12H4.3	495.2
hars-1	494.8
rpt-6	494.2
F22G12.4	493.8
F54D5.7	493.6
dnj-29	493.4
perm-3	493.2
athp-1	493.2
pyr-1	492
dhs-12	492
cox-5B	491.6
Y5F2A.4	491.6
apb-1	491.2
agef-1	491
nra-1	490.8
trd-1	490.4
pnk-1	490.4
cyy-1	489.6
clh-5	489.2
ced-12	489.2
T10C6.6	488.4
cua-1	488
flcn-1	488
Y71H2B.2	488
rbm-34	487.2
mys-1	486.8
ttr-50	486.2
T10C6.7	485
ZC513.5	485
nasp-1	484.8
F46B6.6	484.8
B0001.5	483.6
sec-5	483.4
btbd-10	483
tol-1	482.8
Y56A3A.2	482.2
ddi-1	482.2
K02B12.5	482
yars-2	481.8
rla-2	481
C05C10.3	480.8
smg-4	480.6
smg-6	480.6
dpf-7	479.8
skr-1	479.8
rsp-8	479.8
R05D3.2	479.6
toc-1	479
B0001.3	478.8
ehs-1	478.8
sax-2	478.4
csnk-1	477.6
unc-94	477.6
let-767	477.2
C55B7.11	477
rpac-40	477
drh-1	476.8
C16A11.2	476.6
cogc-5	476.4
T22C1.3	476.4
Y106G6D.5	476.4
pct-1	476.2
tcer-1	476.2
C34D4.4	475.8
ztf-15	475.6
F07F6.4	475.4
lst-4	475
cnk-1	474.8
C05D11.9	474.6
ilcr-2	474.4
hpo-21	474.2
linc-7	474
atp-4	473.6
fars-1	473.4
xpf-1	473.2
F37B12.3	473.2
R10H10.7	472.6
C02B10.5	472.4
Y22D7AL.10	472.4
npp-5	471.8
ensa-1	470.8
F26G1.1	470.6
cls-2	470.6
ZK550.4	470.4
scpl-1	470.4
marc-3	470.2
pph-6	470
riok-2	469.8
par-2	469.2
hasp-1	469.2
atgl-1	468.6
chaf-2	468.2
msp-3	467.8
rbx-2	467.6
Y55D9A.2	467.6
frm-4	467.4
isp-1	467.4
ddx-52	467.4
rlbp-1	467.2
phf-15	465.6
C50F4.16	465.6
eif-1.A	465.4
T07F12.2	465.2
nxt-1	465.2
[truncated: 8,561 more rows]

## Sheet: DEgenes jmjd-5(zr1234) 15 C
	baseMean	log2FoldChange	lfcSE	stat	pvalue	padj	DE
ptr-15	11.6086	-7.03576	1.52917	-4.60104	4.20389e-06	0.000725423	Upregulated		Positive log2FC designates downregualted genes and vice versa
C50D2.2	7.67639	-6.43884	2.10522	-3.05851	0.00222442	0.114968	Upregulated
Y55F3AM.21	6.54696	-6.2085	1.66879	-3.72036	0.000198935	0.0225844	Upregulated
F16H11.1	5.87309	-6.05195	2.2059	-2.74353	0.00607829	0.182096	Upregulated
C24H12.1	5.84896	-6.04571	2.16106	-2.79757	0.00514885	0.172448	Upregulated
ptp-4	8.78169	-6.03758	1.39436	-4.33001	1.49101e-05	0.0023823	Upregulated
C26D10.4	11.5327	-5.8385	1.95215	-2.9908	0.00278245	0.126596	Upregulated
trpa-1	7.52037	-5.80621	1.90695	-3.04477	0.00232858	0.117698	Upregulated
F28B12.1	3.41167	-5.26885	2.00006	-2.63435	0.00842988		Upregulated
tag-196	6.69111	-4.55764	1.45647	-3.12923	0.00175266	0.0988364	Upregulated
ace-1	8.1109	-4.32166	1.31864	-3.27737	0.0010478	0.0711545	Upregulated
fmil-1	19.6568	-4.26724	0.909498	-4.69186	2.70726e-06	0.000486631	Upregulated
Y32H12A.1	8.04331	-4.19043	1.58545	-2.64305	0.00821619	0.209358	Upregulated
elo-4	7.27195	-4.15446	1.36552	-3.0424	0.00234703	0.117698	Upregulated
dig-1	25.0308	-4.10821	1.08739	-3.77805	0.00015806	0.0186814	Upregulated
nhr-19	16.613	-4.04195	1.15454	-3.50091	0.000463678	0.0425597	Upregulated
fbxc-43	10.3226	-3.87961	1.14417	-3.39078	0.000696937	0.056728	Upregulated
Y47D3B.6	24.0136	-3.64176	1.27337	-2.85994	0.00423727	0.155568	Upregulated
R193.2	40.0281	-3.41188	0.984401	-3.46595	0.00052836	0.0455869	Upregulated
cdh-1	5.20235	-3.25689	1.25306	-2.59914	0.00934568	0.220931	Upregulated
mans-2	21.9737	-3.23025	1.16524	-2.77217	0.00556843	0.175516	Upregulated
M151.2	12.3529	-3.17778	1.14694	-2.77066	0.00559421	0.175516	Upregulated
nhr-168	11.3414	-3.08301	1.11739	-2.75911	0.00579597	0.178599	Upregulated
unc-5	13.6529	-2.94237	0.998956	-2.94545	0.00322488	0.137065	Upregulated
shn-1	33.0277	-2.83073	1.0543	-2.68495	0.00725404	0.194905	Upregulated
actl-1	23.5883	-2.82162	0.936448	-3.01311	0.00258586	0.122587	Upregulated
fbxa-128	19.665	-2.57664	0.604843	-4.26002	2.04413e-05	0.003195	Upregulated
pdfr-1	102.774	-2.5526	0.876184	-2.91332	0.00357607	0.146114	Upregulated
T08D2.5	15.5577	-2.54571	0.948101	-2.68506	0.00725176	0.194905	Upregulated
F49E11.2	8.8646	-2.45049	0.949708	-2.58026	0.00987268	0.226547	Upregulated
R12E2.8	33.816	-2.42715	0.741383	-3.27381	0.00106108	0.0711545	Upregulated
sup-37	33.958	-2.38375	0.764319	-3.11879	0.00181598	0.100569	Upregulated
C14B4.2	34.8459	-2.33811	0.669341	-3.49315	0.00047735	0.0433534	Upregulated
cls-1	70.1379	-2.32997	0.52555	-4.43339	9.27643e-06	0.00153917	Upregulated
T28B8.1	29.6301	-2.16129	0.833111	-2.59423	0.00948021	0.221068	Upregulated
C07H6.9	27.5685	-2.13131	0.755213	-2.82213	0.00477053	0.163984	Upregulated
ZC443.3	36.1883	-1.9859	0.759721	-2.61398	0.00894933	0.215821	Upregulated
F28E10.16	20.4337	-1.79375	0.655927	-2.73467	0.00624423	0.183471	Upregulated
Y47G7B.2	108.684	-1.67886	0.358453	-4.68362	2.81849e-06	0.000496285	Upregulated
F26E4.7	68.4715	-1.61722	0.599094	-2.69944	0.00694555	0.19331	Upregulated
saeg-1	277.501	-1.58533	0.570333	-2.77965	0.00544179	0.175516	Upregulated
C33A11.2	27.2307	-1.44892	0.523214	-2.76927	0.00561823	0.175631	Upregulated
nhr-286	66.3569	-1.44514	0.520579	-2.77602	0.00550291	0.175516	Upregulated
C27C12.1	48.4427	-1.43815	0.461182	-3.1184	0.00181835	0.100569	Upregulated
wdfy-3	487.204	-1.38188	0.471684	-2.92968	0.00339311	0.142417	Upregulated
H18N23.2	61.503	-1.34694	0.462886	-2.90987	0.00361579	0.146465	Upregulated
pat-12	69.6278	-1.32439	0.440366	-3.00748	0.00263425	0.123072	Upregulated
lrp-2	168.325	-1.31645	0.390184	-3.37392	0.000741054	0.0578285	Upregulated
F36D3.1	120.266	-1.29508	0.414278	-3.12611	0.00177137	0.0992428	Upregulated
fog-1	399.794	-1.29494	0.489037	-2.64794	0.00809839	0.20925	Upregulated
tbc-11	33.1735	-1.28505	0.496726	-2.58704	0.00968055	0.223924	Upregulated
T14B4.5	41.9703	-1.27385	0.488399	-2.60822	0.00910131	0.218736	Upregulated
nhr-138	59.164	-1.27248	0.367107	-3.46622	0.000527827	0.0455869	Upregulated
casy-1	139.317	-1.2067	0.438094	-2.75443	0.00587936	0.178755	Upregulated
W04B5.3	123.44	-1.14083	0.438688	-2.60054	0.00930759	0.220931	Upregulated
sma-1	532.116	-1.04469	0.367746	-2.8408	0.00450004	0.159779	Upregulated
lea-1	2809.13	-1.04005	0.211629	-4.91448	8.90165e-07	0.000166964	Upregulated
Y59C2A.2	66.5262	-1.02758	0.390268	-2.63301	0.0084633	0.211656	Upregulated
unc-14	530.021	-1.02034	0.342631	-2.97795	0.00290186	0.128396	Upregulated
sorf-2	196.752	-1.01524	0.331951	-3.05839	0.00222528	0.114968	Upregulated
C29E4.15	215.757	-1.00593	0.354999	-2.8336	0.00460264	0.160775	Upregulated
tank-1	369.788	-1.00089	0.328129	-3.0503	0.00228612	0.117409	Upregulated
daf-1	97.2716	-0.98093	0.355464	-2.75958	0.00578756	0.178599	Upregulated
inx-12	66.138	-0.976359	0.36974	-2.64067	0.00827434	0.209358	Upregulated
acdh-11	323.963	-0.967242	0.282703	-3.42141	0.000622969	0.0516825	Upregulated
unc-43	99.1881	-0.912864	0.337515	-2.70466	0.00683743	0.191965	Upregulated
pqn-21	224.183	-0.902923	0.283855	-3.18093	0.00146803	0.0904723	Upregulated
ten-1	314.086	-0.89566	0.301323	-2.97242	0.00295461	0.130063	Upregulated
tbh-1	1235.76	-0.880606	0.310364	-2.83733	0.00454922	0.160775	Upregulated
din-1	442.16	-0.860838	0.30813	-2.79375	0.0052101	0.173094	Upregulated
Y40D12A.1	198.56	-0.841386	0.237413	-3.54398	0.000394131	0.0373688	Upregulated
stim-1	113.381	-0.814944	0.313925	-2.59598	0.00943204	0.221068	Upregulated
Y32H12A.8	570.402	-0.766196	0.278695	-2.74923	0.00597351	0.180208	Upregulated
fbp-1	199.875	-0.76573	0.2827	-2.70864	0.00675605	0.19136	Upregulated
dic-1	287.739	-0.71862	0.263034	-2.73204	0.00629434	0.183471	Upregulated
rig-4	1595.15	-0.715736	0.264188	-2.70919	0.00674474	0.19136	Upregulated
ZK643.5	462.708	-0.679476	0.262096	-2.59247	0.00952886	0.221549	Upregulated
vab-1	972.513	-0.673544	0.228393	-2.94906	0.00318741	0.136821	Upregulated
lem-2	206.98	-0.671793	0.234089	-2.86982	0.00410705	0.153401	Upregulated
ZK632.11	211.001	-0.668562	0.236267	-2.82968	0.00465942	0.162103	Upregulated
lat-1	982.627	-0.625389	0.216838	-2.88413	0.00392494	0.15118	Upregulated
B0205.1	378.777	-0.578432	0.199743	-2.89589	0.0037809	0.149191	Upregulated
T26C5.3	291.565	-0.567723	0.187421	-3.02914	0.00245254	0.118215	Upregulated
clr-1	1760.89	-0.536032	0.185479	-2.88998	0.00385263	0.149732	Upregulated
F25H2.6	620.917	-0.529777	0.177879	-2.97831	0.00289846	0.128396	Upregulated
T13C2.6	1164.19	-0.52847	0.190668	-2.77168	0.00557672	0.175516	Upregulated
gon-4	968.214	-0.515152	0.196162	-2.62615	0.00863567	0.214105	Upregulated
emc-1	721.915	-0.51246	0.155225	-3.30141	0.000962009	0.0669372	Upregulated
eea-1	649.007	-0.495651	0.159142	-3.11451	0.0018425	0.100614	Upregulated
mtk-1	1231.05	-0.492593	0.183283	-2.6876	0.00719666	0.194905	Upregulated
let-19	531.047	-0.48839	0.161046	-3.03262	0.00242441	0.11818	Upregulated
T28B11.1	1003.69	-0.483425	0.186312	-2.5947	0.00946737	0.221068	Upregulated
cogc-5	521.211	-0.465964	0.161662	-2.88233	0.00394745	0.151372	Upregulated
T19A5.1	1726.01	-0.435771	0.131173	-3.32211	0.000893388	0.0651231	Upregulated
gipc-2	323.672	25.1327	3.22604	7.79058	6.67008e-15	3.71351e-11	Downregulated
Y38C1AA.7	233.348	24.971	3.22609	7.74035	9.91467e-15	3.71351e-11	Downregulated
msp-38	146.518	24.3213	3.22619	7.53872	4.74611e-14	1.02374e-10	Downregulated
ssp-11	121.669	24.0598	3.22624	7.45753	8.81608e-14	1.10198e-10	Downregulated
C34D4.3	121.018	24.0541	3.22624	7.45577	8.93421e-14	1.10198e-10	Downregulated
msp-78	120.729	24.0538	3.22624	7.45568	8.94047e-14	1.10198e-10	Downregulated
ssq-3	233.436	24.014	3.11599	7.70669	1.29121e-14	3.71351e-11	Downregulated
Y59E9AL.3	125.48	23.9475	3.22623	7.42275	1.14716e-13	1.23721e-10	Downregulated
nspd-6	102.165	23.815	3.2263	7.38153	1.56486e-13	1.37002e-10	Downregulated
gsp-3	101.248	23.8055	3.2263	7.37858	1.59993e-13	1.37002e-10	Downregulated
Y59E9AL.2	98.8446	23.7679	3.22631	7.36688	1.74666e-13	1.37002e-10	Downregulated
msp-57	86.0558	23.5389	3.22637	7.29578	2.96927e-13	1.92054e-10	Downregulated
ZK1307.4	101.318	23.5308	3.2263	7.29343	3.02166e-13	1.92054e-10	Downregulated
msp-19	82.5528	23.518	3.22639	7.28927	3.11631e-13	1.92054e-10	Downregulated
T16A9.5	79.9682	23.4544	3.22641	7.26952	3.60768e-13	2.07514e-10	Downregulated
W03D8.9	73.4437	23.3563	3.22645	7.23901	4.51986e-13	2.3506e-10	Downregulated
msp-64	72.6449	23.3439	3.22646	7.23514	4.65054e-13	2.3506e-10	Downregulated
ssp-9	71.2893	23.3207	3.22647	7.22794	4.9039e-13	2.3506e-10	Downregulated
B0218.7	62.551	23.1237	3.22654	7.16672	7.68133e-13	3.48813e-10	Downregulated
T23B3.5	60.6707	23.0894	3.22656	7.15603	8.30482e-13	3.56737e-10	Downregulated
msp-79	58.8677	23.0508	3.22658	7.14405	9.0623e-13	3.56737e-10	Downregulated
ssp-16	58.8866	23.0492	3.22658	7.14353	9.09621e-13	3.56737e-10	Downregulated
T27E7.1	57.971	22.9864	3.22659	7.12404	1.04807e-12	3.93163e-10	Downregulated
msd-3	51.2598	22.8544	3.22668	7.08294	1.41129e-12	5.07357e-10	Downregulated
msp-77	94.2894	22.6321	3.22633	7.0148	2.30285e-12	7.94758e-10	Downregulated
K08C9.2	36.0715	22.3685	3.227	6.93167	4.15893e-12	1.38012e-09	Downregulated
C17H12.3	35.3251	22.3371	3.22702	6.92188	4.45676e-12	1.42418e-09	Downregulated
F55F8.7	34.1976	22.2941	3.22706	6.90849	4.89823e-12	1.50935e-09	Downregulated
ZK354.8	31.3628	22.1728	3.22716	6.87068	6.38946e-12	1.90097e-09	Downregulated
spe-46	32.6841	22.1261	3.22711	6.85632	7.06587e-12	2.03214e-09	Downregulated
C27D8.1	44.5026	22.0734	3.2268	6.84064	7.88393e-12	2.15384e-09	Downregulated
K05F1.9	29.1793	22.0704	3.22726	6.83876	7.9883e-12	2.15384e-09	Downregulated
F40F9.3	27.7785	22.0052	3.22732	6.8184	9.20581e-12	2.35559e-09	Downregulated
F27C8.5	27.7325	22.0014	3.22733	6.81721	9.28258e-12	2.35559e-09	Downregulated
mpz-4	25.9046	21.9078	3.22743	6.788	1.13697e-11	2.80279e-09	Downregulated
K09C6.7	25.7204	21.8094	3.22744	6.75748	1.40408e-11	3.3651e-09	Downregulated
clec-73	23.7417	21.7866	3.22756	6.75018	1.47664e-11	3.44338e-09	Downregulated
T23F11.2	23.1207	21.7496	3.22761	6.73861	1.59907e-11	3.63072e-09	Downregulated
F47B3.7	22.8444	21.7268	3.22763	6.73151	1.6791e-11	3.71469e-09	Downregulated
C27B7.6	22.5736	21.7117	3.22765	6.72679	1.73451e-11	3.74134e-09	Downregulated
F52F12.5	20.2829	21.5661	3.22784	6.68127	2.36876e-11	4.98479e-09	Downregulated
ZK1307.3	19.9224	21.5411	3.22788	6.67346	2.4984e-11	5.13244e-09	Downregulated
F17C8.7	35.1591	21.2299	3.22703	6.57876	4.74378e-11	9.51845e-09	Downregulated
K01H12.4	25.452	20.4958	3.22745	6.35046	2.14673e-10	4.20954e-08	Downregulated
F17E9.5	242.684	11.4329	2.93237	3.89885	9.66487e-05	0.0120853	Downregulated
F26B1.8	288.762	11.2644	3.16954	3.55395	0.000379492	0.0367894	Downregulated
msp-59	155.935	10.7948	3.00846	3.58815	0.000333038	0.0342077	Downregulated
msp-40	146.207	10.7019	2.95225	3.62499	0.000288972	0.0311657	Downregulated
gipc-1	346.18	10.5305	3.22571	3.26454	0.0010964	0.0711545	Downregulated
F41H10.1	110.073	10.2923	3.22627	3.19015	0.00142197	0.0889041	Downregulated
C14C10.1	106.746	10.248	3.22628	3.17642	0.00149106	0.0905974	Downregulated
Y59E9AL.6	104.983	10.2241	2.78075	3.67673	0.000236244	0.0261322	Downregulated
msp-65	70.4146	9.64785	3.22647	2.99021	0.00278782	0.126596	Downregulated
msp-49	88.0073	9.54854	3.03099	3.1503	0.00163103	0.0957317	Downregulated
catp-4	61.4173	9.45065	3.22655	2.92902	0.00340031	0.142417	Downregulated
nspd-3	152.376	9.33567	2.75601	3.38739	0.000705618	0.0568979	Downregulated
smz-2	56.3164	9.32557	3.22661	2.8902	0.00384992	0.149732	Downregulated
msd-2	153.849	9.25324	3.21635	2.87694	0.00401551	0.152269	Downregulated
F32B6.4	52.9496	9.23664	3.22666	2.8626	0.00420175	0.154926	Downregulated
F42C5.5	52.0094	9.2108	3.22667	2.85458	0.00430931	0.155568	Downregulated
msp-10	41.6894	8.89177	3.22685	2.75555	0.00585932	0.178755	Downregulated
clec-79	39.586	8.81708	3.2269	2.73236	0.00628815	0.183471	Downregulated
T08B6.4	37.15	8.72546	3.22697	2.70392	0.00685271	0.191965	Downregulated
C04G2.9	655.889	8.6478	2.91484	2.96682	0.00300895	0.131783	Downregulated
msp-81	197.09	8.60256	3.13978	2.73986	0.0061465	0.182869	Downregulated
nspd-1	322.064	8.55295	2.18514	3.91414	9.07265e-05	0.0116834	Downregulated
C08F11.10	31.9427	8.5076	3.22714	2.63627	0.00838237	0.210242	Downregulated
alg-3	51.9287	8.48479	2.37728	3.56912	0.000358186	0.0355221	Downregulated
ssp-33	30.9913	8.46401	3.22718	2.62273	0.00872289	0.214843	Downregulated
T03F6.6	30.9001	8.45978	3.22718	2.62141	0.00875661	0.214843	Downregulated
Y37E11B.10	30.6783	8.44933	3.22719	2.61817	0.00884035	0.215465	Downregulated
D1086.17	30.3926	8.43584	3.2272	2.61398	0.00894948	0.215821	Downregulated
F55A11.11	27.9908	8.31716	3.22731	2.57711	0.00996288	0.227407	Downregulated
ssq-1	920.52	8.29515	3.07428	2.69824	0.00697072	0.193387	Downregulated
ssp-10	146.176	8.17044	3.13985	2.60218	0.00926344	0.220931	Downregulated
nspd-2	275.973	8.14358	2.42758	3.35461	0.000794765	0.0604453	Downregulated
msp-51	70.4256	8.12474	3.10707	2.61492	0.00892473	0.215821	Downregulated
ssq-4	1022.3	8.11139	3.01779	2.68786	0.00719117	0.194905	Downregulated
msp-152	344.072	8.10231	2.35214	3.44465	0.000571793	0.0478974	Downregulated
msp-56	122.798	7.97208	2.64091	3.01869	0.0025387	0.121016	Downregulated
C48E7.7	145.756	7.95908	2.66167	2.99026	0.00278741	0.126596	Downregulated
ssq-2	1443.24	7.95296	2.39671	3.31828	0.000905745	0.0651231	Downregulated
msp-55	119.596	7.93456	2.61872	3.02994	0.00244604	0.118215	Downregulated
R10E9.2	83.2035	7.8486	2.53919	3.09098	0.00199494	0.106909	Downregulated
nspd-5	147.599	7.67406	2.74723	2.79338	0.0052161	0.173094	Downregulated
T10E9.4	92.9456	7.59705	2.22917	3.40802	0.000654367	0.0537703	Downregulated
C03C10.2	15.8605	7.49947	1.79172	4.18562	2.84391e-05	0.00409701	Downregulated
msd-4	194.707	7.41983	2.79003	2.65941	0.00782787	0.204663	Downregulated
C09B9.4	14.646	7.38354	2.49203	2.96286	0.00304794	0.132816	Downregulated
Y106G6A.4	117.143	7.37913	2.6483	2.78636	0.00533032	0.174337	Downregulated
F42G8.8	14.2037	7.33933	2.50326	2.9319	0.0033689	0.142417	Downregulated
msp-32	14.0172	7.3206	2.26043	3.23858	0.00120126	0.0768837	Downregulated
R08A2.1	13.8845	7.30649	2.23694	3.26629	0.00108966	0.0711545	Downregulated
msp-50	203.427	7.30169	2.70283	2.7015	0.00690278	0.192742	Downregulated
ZC581.2	13.7972	7.29752	2.524	2.89125	0.00383712	0.149732	Downregulated
htas-1	13.7726	7.2953	2.23478	3.26443	0.00109684	0.0711545	Downregulated
ttbk-5	13.5861	7.27472	2.09671	3.46959	0.000521258	0.0455869	Downregulated
F07F6.1	13.3422	7.24911	2.52419	2.87185	0.00408072	0.15308	Downregulated
ZK945.6	13.2843	7.24331	2.25368	3.21399	0.00130903	0.0830466	Downregulated
msp-71	13.0921	7.22222	2.28888	3.15535	0.00160304	0.0952975	Downregulated
Y106G6D.3	53.4268	7.20711	2.5353	2.8427	0.00447331	0.159487	Downregulated
F36A4.3	12.9587	7.2071	2.54259	2.83455	0.00458907	0.160775	Downregulated
Y66D12A.11	12.8816	7.19918	1.84594	3.9	9.61909e-05	0.0120853	Downregulated
ZK354.6	12.7569	7.18419	2.5166	2.85472	0.0043075	0.155568	Downregulated
mpz-3	12.6188	7.16862	2.52946	2.83405	0.00459624	0.160775	Downregulated
F36D3.5	12.4346	7.14757	2.55537	2.79708	0.00515666	0.172448	Downregulated
nep-10	12.2385	7.12466	2.15231	3.31023	0.000932193	0.0664707	Downregulated
wht-4	12.2353	7.12417	2.54563	2.79859	0.00513268	0.172448	Downregulated
C24D10.1	12.0614	7.10359	2.55822	2.77677	0.00549024	0.175516	Downregulated
Y105C5B.18	12.0614	7.10359	2.55822	2.77677	0.00549024	0.175516	Downregulated
ttbk-2	11.9208	7.08662	2.55403	2.77468	0.00552562	0.175516	Downregulated
msp-63	11.6549	7.05423	2.58401	2.72995	0.00633436	0.184016	Downregulated
C50D2.3	11.6167	7.04922	2.55277	2.7614	0.00575537	0.178599	Downregulated
Y40H4A.2	11.3968	7.02177	2.56887	2.73341	0.00626813	0.183471	Downregulated
F36A4.2	11.1737	6.99365	2.22625	3.14144	0.00168117	0.097271	Downregulated
msp-113	64.162	6.98185	2.51881	2.77188	0.0055733	0.175516	Downregulated
C04F12.12	10.9784	6.96844	2.29216	3.04011	0.00236489	0.117698	Downregulated
nep-8	10.9799	6.96825	2.61411	2.66563	0.00768452	0.202758	Downregulated
jmjd-1.1	10.9212	6.96047	2.6058	2.67114	0.00755935	0.200683	Downregulated
dod-19	10.8215	6.94364	1.87229	3.70863	0.000208385	0.02335	Downregulated
ZK892.5	10.594	6.91651	2.60187	2.65828	0.00785402	0.204726	Downregulated
K06H7.8	10.5837	6.91523	2.62139	2.638	0.00833955	0.210242	Downregulated
R09E10.6	389.153	6.90809	2.53638	2.7236	0.00645737	0.185714	Downregulated
T28B8.4	10.3971	6.88956	2.62305	2.62654	0.00862568	0.214105	Downregulated
scrm-6	10.3718	6.88652	2.26852	3.03569	0.00239984	0.11818	Downregulated
fbxa-202	10.3717	6.8858	2.59914	2.64926	0.00806682	0.20925	Downregulated
spe-8	10.2694	6.87223	2.3545	2.91876	0.00351424	0.144385	Downregulated
F54D1.1	10.0572	6.84139	2.61014	2.62108	0.00876505	0.214843	Downregulated
irld-3	10.0541	6.84109	2.23657	3.05874	0.0022227	0.114968	Downregulated
C10H11.7	10.0366	6.83872	2.64573	2.58481	0.00974315	0.22477	Downregulated
Y59E9AR.1	10.0239	6.83679	2.62782	2.6017	0.00927636	0.220931	Downregulated
C04E6.5	9.73891	6.7956	2.35434	2.88641	0.00389663	0.150763	Downregulated
Y43B11AL.1	9.70989	6.78833	1.78072	3.81212	0.00013778	0.0165107	Downregulated
C34G6.3	9.63796	6.77997	2.62599	2.58187	0.00982671	0.226093	Downregulated
snb-6	9.54276	6.76596	2.25649	2.99844	0.00271361	0.125203	Downregulated
F36D1.4	9.4158	6.74692	2.26352	2.98072	0.00287568	0.128396	Downregulated
F53B3.6	8.4049	6.58251	2.22451	2.95909	0.0030855	0.133777	Downregulated
F40E12.2	8.28077	6.56111	1.94363	3.3757	0.000736291	0.0578285	Downregulated
F28H1.5	8.23761	6.55386	2.28812	2.8643	0.0041793	0.15476	Downregulated
hasp-2	8.23498	6.55342	2.28114	2.87287	0.00406761	0.15308	Downregulated
C34B2.3	8.17312	6.54309	2.41281	2.71181	0.00669171	0.19136	Downregulated
C55C3.4	7.78961	6.47395	2.44591	2.64685	0.00812458	0.20925	Downregulated
F35H10.2	12.7408	6.45143	2.07026	3.11625	0.00183168	0.100614	Downregulated
ZK856.18	7.65946	6.4493	2.36624	2.72555	0.00641952	0.185243	Downregulated
gpdh-1	7.65031	6.4479	1.93705	3.32872	0.000872465	0.0647781	Downregulated
T05B4.14	7.54344	6.4276	2.39243	2.68664	0.00721738	0.194905	Downregulated
ZK1225.5	7.46567	6.41312	2.44309	2.625	0.00866478	0.214211	Downregulated
ZK849.6	7.21317	6.36215	2.30921	2.75512	0.00586709	0.178755	Downregulated
R07E5.6	7.00832	6.3223	2.17592	2.90557	0.00366584	0.147111	Downregulated
B0207.1	11.5943	6.31395	2.39011	2.64169	0.00824928	0.209358	Downregulated
F46A9.2	11.5718	6.31105	2.37074	2.66206	0.00776629	0.20367	Downregulated
sst-20	11.3161	6.27863	2.38132	2.63662	0.00837368	0.210242	Downregulated
F49D11.7	6.5874	6.23192	2.39495	2.60211	0.00926517	0.220931	Downregulated
F58A6.5	10.9185	6.22646	2.39647	2.59818	0.00937192	0.220931	Downregulated
nspa-3	10.144	6.11903	2.21349	2.76442	0.00570233	0.177616	Downregulated
drd-1	6.09014	6.11544	2.3533	2.59866	0.00935876	0.220931	Downregulated
fbxc-29	6.02098	6.09642	2.04642	2.97906	0.00289134	0.128396	Downregulated
Y44A6D.5	9.59743	6.03918	1.83542	3.29035	0.00100065	0.0690686	Downregulated
irld-18	5.54094	5.9837	2.22453	2.68987	0.00714799	0.194905	Downregulated
sams-5	97.61	5.90834	1.58776	3.72117	0.000198303	0.0225844	Downregulated
Y57G7A.5	14.0973	5.87349	2.07957	2.82438	0.00473728	0.163575	Downregulated
K09F6.3	13.9552	5.85243	2.10903	2.77494	0.00552124	0.175516	Downregulated
fbxb-97	4.63825	5.72261	2.06379	2.77286	0.00555659		Downregulated
C55B7.3	32.9158	5.51756	1.58282	3.4859	0.000490483	0.0440821	Downregulated
F32A5.3	6.33598	5.43149	1.89506	2.86612	0.00415534	0.154536	Downregulated
srw-135	3.14187	5.15752	1.96762	2.6212	0.00876219		Downregulated
C06A1.3	33.0576	5.11025	1.50975	3.38482	0.000712243	0.0569003	Downregulated
Y71G12B.22	16.346	5.08665	1.60122	3.17673	0.00148947	0.0905974	Downregulated
C33E10.3	4.54188	4.94267	1.87902	2.63045	0.00852711		Downregulated
Y11D7A.3	62.1648	4.93301	1.8215	2.70822	0.00676457	0.19136	Downregulated
B0361.11	13.0955	4.75666	1.81674	2.61823	0.00883861	0.215465	Downregulated
T23G11.1	54.6765	4.72477	1.10993	4.2568	2.07371e-05	0.003195	Downregulated
K04G2.4	31.3483	4.5546	1.44966	3.14183	0.00167894	0.097271	Downregulated
nhr-76	10.783	4.42459	1.5383	2.87629	0.00402381	0.152269	Downregulated
Y106G6H.13	78.4366	4.36734	1.59325	2.74115	0.00612251	0.182785	Downregulated
Y51H7C.9	25.7226	4.33875	1.58122	2.74392	0.00607102	0.182096	Downregulated
Y38F1A.1	46.7103	4.26329	1.36014	3.13444	0.0017218	0.097735	Downregulated
col-159	19.8249	3.98025	1.42618	2.79084	0.00525708	0.173629	Downregulated
ZK354.3	26.5937	3.90505	0.94369	4.13806	3.50251e-05	0.00479677	Downregulated
col-142	43.2654	3.7999	1.12662	3.37284	0.000743969	0.0578285	Downregulated
his-38	19.3683	3.67667	0.884076	4.15878	3.19956e-05	0.00452555	Downregulated
col-139	76.9227	3.64484	1.11644	3.26469	0.00109584	0.0711545	Downregulated
clec-266	12.4036	3.61337	1.31251	2.75303	0.00590465	0.178755	Downregulated
pmt-1	35.9404	3.58474	0.865739	4.14067	3.46296e-05	0.00479677	Downregulated
cnp-3	14.5228	3.53428	1.18282	2.98802	0.00280795	0.126843	Downregulated
F58F12.3	12.5732	3.45634	1.23135	2.80694	0.00500146	0.169892	Downregulated
Y43C5B.3	47.3628	3.42653	1.27581	2.68578	0.00723614	0.194905	Downregulated
cth-1	10.4639	3.3634	1.13817	2.95509	0.00312581	0.134847	Downregulated
K08D12.6	47.0896	3.33671	0.950161	3.51173	0.000445201	0.0415348	Downregulated
sams-1	146.052	3.22105	1.20804	2.66633	0.00766833	0.202758	Downregulated
T13F3.6	22.5866	3.12385	0.996593	3.13453	0.00172131	0.097735	Downregulated
nmat-1	18.539	2.83465	1.02964	2.75304	0.00590449	0.178755	Downregulated
lys-4	59.3133	2.78558	1.05239	2.64692	0.0081229	0.20925	Downregulated
lbp-1	28.1273	2.72627	0.616945	4.41899	9.91638e-06	0.00161431	Downregulated
ilys-5	101.285	2.60517	0.645467	4.03611	5.43457e-05	0.00732648	Downregulated
sri-40	746.37	2.45696	0.743689	3.30374	0.000954037	0.0669222	Downregulated
F23D12.11	93.4315	2.36737	0.809884	2.9231	0.0034657	0.144385	Downregulated
tsp-8	52.5318	1.84516	0.481414	3.8328	0.000126693	0.0153959	Downregulated
W02F12.1	29.1973	1.82647	0.557274	3.27751	0.00104729	0.0711545	Downregulated
C03B8.3	31.003	1.76542	0.632791	2.7899	0.00527245	0.173629	Downregulated
col-181	279.604	1.66366	0.619764	2.68434	0.00726729	0.194905	Downregulated
Y92H12A.2	93.8145	1.62803	0.542707	2.99982	0.00270136	0.125203	Downregulated
E01G4.5	83.9188	1.60227	0.358289	4.472	7.74922e-06	0.00131099	Downregulated
ttr-50	321.415	1.58145	0.483631	3.26996	0.00107563	0.0711545	Downregulated
ZK1193.2	162.136	1.41814	0.447749	3.16727	0.00153876	0.0921972	Downregulated
unc-22	72.8516	1.37333	0.383456	3.58146	0.00034168	0.0346825	Downregulated
T01E8.8	137.058	1.35523	0.481464	2.81482	0.00488049	0.167099	Downregulated
ech-2	146.515	1.25142	0.363101	3.44649	0.000567922	0.0478974	Downregulated
T05E11.9	89.1937	1.23972	0.469021	2.6432	0.00821264	0.209358	Downregulated
snrp-27	316.645	1.16104	0.322518	3.59993	0.000318308	0.0334922	Downregulated
ZK809.3	796.961	1.09701	0.260205	4.21593	2.48751e-05	0.00370038	Downregulated
B0250.3	154.408	1.08314	0.38674	2.8007	0.0050992	0.172448	Downregulated
K08F11.6	40.7889	1.04553	0.386497	2.70516	0.00682722	0.191965	Downregulated
rps-13	5447.37	1.0317	0.198576	5.19547	2.042e-07	3.91519e-05	Downregulated
C37A2.7	1259.84	1.00353	0.278742	3.6002	0.000317975	0.0334922	Downregulated
clic-1	403.561	0.987941	0.322548	3.06292	0.00219187	0.114968	Downregulated
mbf-1	533.467	0.954197	0.276173	3.45507	0.000550152	0.0469971	Downregulated
cpar-1	325.777	0.901733	0.252549	3.57053	0.000356257	0.0355221	Downregulated
Y54G11A.11	352.515	0.900924	0.291456	3.09111	0.00199409	0.106909	Downregulated
rpl-36	3279.59	0.894981	0.23334	3.83552	0.0001253	0.0153959	Downregulated
rps-27	835.61	0.888206	0.255292	3.47917	0.000502965	0.044738	Downregulated
pfd-4	229.358	0.887377	0.282629	3.13972	0.00169108	0.097271	Downregulated
rpl-2	5878.96	0.883607	0.185727	4.75755	1.95954e-06	0.000359721	Downregulated
rab-18	82.0608	0.882606	0.309118	2.85524	0.00430041	0.155568	Downregulated
K05C4.2	258.428	0.851563	0.291508	2.92123	0.00348653	0.144385	Downregulated
rpl-27	8818.85	0.838814	0.224094	3.74314	0.000181735	0.0211894	Downregulated
mrps-26	251.671	0.837285	0.233205	3.59034	0.000330241	0.0342077	Downregulated
rpl-20	3299.18	0.809794	0.227221	3.56391	0.000365375	0.0358233	Downregulated
Y111B2A.10	855.909	0.799246	0.199347	4.00932	6.08945e-05	0.00808305	Downregulated
R186.8	158.897	0.79757	0.246302	3.23817	0.00120298	0.0768837	Downregulated
sams-3	690.357	0.791916	0.2621	3.02143	0.00251581	0.120591	Downregulated
F25G6.8	268.311	0.790109	0.276571	2.8568	0.00427937	0.155568	Downregulated
mrps-12	111.673	0.782488	0.281958	2.77519	0.00551691	0.175516	Downregulated
snr-7	278.671	0.773772	0.266607	2.90229	0.00370444	0.147972	Downregulated
cct-8	259.84	0.773689	0.266872	2.8991	0.00374238	0.148798	Downregulated
rpac-19	280.397	0.75253	0.225683	3.33446	0.000854658	0.0641216	Downregulated
tac-1	544.116	0.751247	0.238217	3.15362	0.00161259	0.0952975	Downregulated
hach-1	236.644	0.749957	0.256843	2.91991	0.00350136	0.144385	Downregulated
Y66D12A.19	605.222	0.749317	0.19125	3.91801	8.92832e-05	0.0116717	Downregulated
tomm-20	182.005	0.715717	0.242825	2.94746	0.00320391	0.136848	Downregulated
smo-1	706.476	0.714663	0.224644	3.18131	0.00146611	0.0904723	Downregulated
rnp-4	376.532	0.705319	0.262517	2.68675	0.00721502	0.194905	Downregulated
cox-4	521.198	0.703521	0.233965	3.00694	0.00263888	0.123072	Downregulated
R05H5.3	2559.95	0.700375	0.25138	2.78612	0.00533437	0.174337	Downregulated
rps-2	6797.88	0.69824	0.164563	4.24301	2.20546e-05	0.00333838	Downregulated
rpl-4	8156.22	0.694635	0.207152	3.35326	0.000798651	0.0604453	Downregulated
mrpl-28	311.102	0.684566	0.240103	2.85114	0.00435629	0.156609	Downregulated
snr-3	474.328	0.680819	0.21885	3.1109	0.00186521	0.101214	Downregulated
pas-2	490.106	0.677489	0.204043	3.32033	0.000899107	0.0651231	Downregulated
C16A3.6	362.7	0.67506	0.249091	2.71009	0.00672641	0.19136	Downregulated
rbm-3.2	11507.1	0.671376	0.191262	3.51024	0.000447698	0.0415348	Downregulated
cox-6B	897.677	0.668529	0.218526	3.05927	0.00221874	0.114968	Downregulated
pas-3	1058.13	0.668199	0.229829	2.90737	0.00364484	0.146952	Downregulated
immt-2	1401.26	0.663667	0.220394	3.01128	0.00260149	0.122654	Downregulated
rps-12	2894.47	0.65966	0.217064	3.03901	0.0023736	0.117698	Downregulated
rsks-1	263.791	0.657877	0.197749	3.32682	0.000878423	0.0647781	Downregulated
T20D3.5	343.424	0.650924	0.228904	2.84366	0.00445989	0.159487	Downregulated
rla-1	6548.7	0.650337	0.177773	3.65824	0.000253955	0.0277358	Downregulated
guk-1	230.83	0.650302	0.246032	2.64316	0.00821361	0.209358	Downregulated
rps-5	2254.52	0.646726	0.195638	3.30572	0.000947317	0.0669222	Downregulated
kdp-1	959.701	0.630834	0.207983	3.0331	0.00242057	0.11818	Downregulated
ZK1127.13	209.657	0.61978	0.214057	2.89539	0.00378683	0.149191	Downregulated
ath-1	348.509	0.596248	0.218661	2.72682	0.00639479	0.185149	Downregulated
F26F4.6	255.715	0.593465	0.220841	2.68729	0.00720342	0.194905	Downregulated
tct-1	4985.05	0.581703	0.182198	3.1927	0.00140947	0.0887659	Downregulated
rack-1	5373.27	0.579164	0.201238	2.878	0.0040021	0.152269	Downregulated
eif-2beta	849.646	0.576374	0.181583	3.17417	0.00150265	0.0906633	Downregulated
R53.4	935.629	0.572004	0.196424	2.91209	0.0035902	0.146114	Downregulated
act-3	730.622	0.562432	0.21518	2.61377	0.00895501	0.215821	Downregulated
Y18D10A.11	3600.92	0.55285	0.180724	3.05909	0.00222012	0.114968	Downregulated
vps-29	332.873	0.536424	0.15962	3.36063	0.000777635	0.0599057	Downregulated
sao-1	1181.46	0.531715	0.149761	3.55043	0.000384607	0.036871	Downregulated
map-2	1288.55	0.505514	0.120786	4.1852	2.8491e-05	0.00409701	Downregulated
rpl-7A	20559.2	0.504857	0.165724	3.04637	0.00231622	0.117698	Downregulated
rpl-13	2286.85	0.492515	0.187335	2.62906	0.00856203	0.213506	Downregulated
eef-1B.1	19738.6	0.486438	0.159866	3.04279	0.00234395	0.117698	Downregulated
eef-1A.1	32398.9	0.466037	0.1737	2.683	0.00729651	0.194905	Downregulated
vig-1	4858.42	0.460588	0.163085	2.82421	0.00473966	0.163575	Downregulated
cif-1	1320.64	0.4575	0.177588	2.57619	0.00998965	0.227416	Downregulated
ndk-1	42231.2	0.448357	0.173002	2.59163	0.00955219	0.221549	Downregulated
pno-1	611.324	0.447767	0.168189	2.66229	0.00776113	0.20367	Downregulated
F54D5.7	459.51	0.439312	0.156429	2.80837	0.00497927	0.169807	Downregulated
T23D8.3	802.631	0.43306	0.167949	2.57852	0.00992253	0.227086	Downregulated
rpl-12	27306.9	0.424008	0.160527	2.64135	0.00825766	0.209358	Downregulated
pfd-3	1282.83	0.418628	0.153043	2.73536	0.00623113	0.183471	Downregulated
sti-1	2850.91	0.37449	0.136925	2.735	0.00623795	0.183471	Downregulated
iff-1	2943.56	0.361934	0.135427	2.67254	0.00752799	0.200468	Downregulated
R04F11.3	1276.88	0.353721	0.136265	2.59584	0.00943597	0.221068	Downregulated
cts-1	2884.79	0.328817	0.122535	2.68344	0.00728687	0.194905	Downregulated

## Sheet: DEgenes jmjd-5(zr1234) 25 C
Gene ID	baseMean	log2FoldChange	lfcSE	stat	pvalue	padj	DE
rskn-2	252.286	-4.2565	0.366767	-11.6055	3.86627e-31	2.70996e-27	Upregulated		Positive log2FC designates downregualted genes and vice versa
hsp-6	3209.99	-1.43274	0.123841	-11.5692	5.90213e-31	2.70996e-27	Upregulated
ldh-1	370.245	-2.78107	0.247307	-11.2454	2.43974e-29	5.9039e-26	Upregulated
mnk-1	881.068	-2.6403	0.234886	-11.2408	2.57167e-29	5.9039e-26	Upregulated
slc-17.4	76.1038	-9.9067	0.999226	-9.91438	3.60493e-23	6.62081e-20	Upregulated
nhr-132	125.991	-6.0868	0.620465	-9.81005	1.01914e-22	1.5598e-19	Upregulated
osg-1	603.539	-8.13736	0.959293	-8.48267	2.20089e-17	2.88725e-14	Upregulated
F15B9.10	264.348	-1.86419	0.23166	-8.04712	8.47668e-16	9.73017e-13	Upregulated
C46C2.2	281.57	-2.96719	0.369406	-8.03233	9.56358e-16	9.75804e-13	Upregulated
R08E5.3	46.0985	-7.52442	0.95909	-7.84538	4.31649e-15	3.51535e-12	Upregulated
svh-1	31.9779	-8.65463	1.10425	-7.83756	4.59373e-15	3.51535e-12	Upregulated
F44E7.5	1313.98	-1.4049	0.186626	-7.52791	5.15604e-14	3.64215e-11	Upregulated
R186.1	231.537	-9.19863	1.23415	-7.4534	9.09643e-14	5.96661e-11	Upregulated
zip-3	81.4809	-3.6843	0.503707	-7.31436	2.58614e-13	1.58323e-10	Upregulated
aldo-1	318.39	-5.69477	0.795785	-7.15616	8.29676e-13	4.23273e-10	Upregulated
doxa-1	20.1818	-7.99234	1.16405	-6.866	6.60279e-12	2.8873e-09	Upregulated
ugt-11	19.0578	-7.91196	1.24474	-6.35631	2.06652e-10	7.81852e-08	Upregulated
gst-30	331.312	-4.59626	0.723619	-6.35177	2.12853e-10	7.81852e-08	Upregulated
cyp-36A1	206.878	-5.94601	0.940654	-6.32115	2.59632e-10	9.16999e-08	Upregulated
pcyt-2.1	413.926	-1.49181	0.239892	-6.21867	5.014e-10	1.64441e-07	Upregulated
trhr-1	17.4699	-7.78585	1.27387	-6.11194	9.84244e-10	2.9269e-07	Upregulated
C37H5.13	519.463	-1.71975	0.285438	-6.02495	1.69162e-09	4.85442e-07	Upregulated
knl-2	3596.21	-0.503004	0.0847356	-5.93616	2.91774e-09	8.09883e-07	Upregulated
nrde-1	691.509	-1.07493	0.181218	-5.93168	2.99859e-09	8.09883e-07	Upregulated
nmgp-1	85.2041	-3.43353	0.585462	-5.86464	4.50103e-09	1.16393e-06	Upregulated
C46A5.1	46.167	-3.57795	0.61386	-5.82861	5.58907e-09	1.35064e-06	Upregulated
ymel-1	579.454	-0.861846	0.150811	-5.71473	1.09878e-08	2.52251e-06	Upregulated
F13D12.3	52.7422	-3.19019	0.559493	-5.70193	1.18455e-08	2.65311e-06	Upregulated
lpd-7	987.792	-0.797769	0.14153	-5.63674	1.73304e-08	3.78917e-06	Upregulated
col-83	18.871	-6.69777	1.19824	-5.58965	2.27525e-08	4.64302e-06	Upregulated
ugt-62	18.3927	-6.65914	1.21658	-5.47364	4.40884e-08	8.43466e-06	Upregulated
gcy-29	11.9619	-7.23649	1.33002	-5.44089	5.30144e-08	9.93532e-06	Upregulated
C47E12.2	1835.11	-0.91539	0.169784	-5.3915	6.98732e-08	1.25813e-05	Upregulated
mlh-1	392.831	-0.99129	0.184809	-5.36387	8.14569e-08	1.38522e-05	Upregulated
K01C8.2	16.9786	-6.54824	1.2249	-5.34595	8.99457e-08	1.50177e-05	Upregulated
lin-17	36.01	-4.86143	0.915667	-5.30916	1.1013e-07	1.80594e-05	Upregulated
eat-5	36.4589	-4.54135	0.859909	-5.2812	1.28341e-07	2.06764e-05	Upregulated
ncr-2	28.5312	-5.11273	0.971213	-5.26427	1.40746e-07	2.20233e-05	Upregulated
F42C5.6	11.2847	-7.15346	1.37489	-5.20294	1.96158e-07	2.87591e-05	Upregulated
F58G6.9	28.5772	-5.33347	1.0253	-5.20186	1.97302e-07	2.87591e-05	Upregulated
tir-1	81.7768	-3.03801	0.586501	-5.17988	2.22024e-07	3.18569e-05	Upregulated
fgt-1	117.577	-1.95077	0.378356	-5.15591	2.52408e-07	3.52785e-05	Upregulated
ZK370.4	2423.18	-0.772587	0.151997	-5.08291	3.71695e-07	4.94677e-05	Upregulated
ZK177.9	13.0355	-6.76937	1.33868	-5.05676	4.26429e-07	5.57037e-05	Upregulated
pcf-11	485.858	-0.870144	0.172231	-5.0522	4.36749e-07	5.57037e-05	Upregulated
har-2	1123.86	-0.710945	0.142002	-5.0066	5.53996e-07	6.87479e-05	Upregulated
ZK892.6	70.9086	-2.8377	0.567286	-5.00223	5.66699e-07	6.93866e-05	Upregulated
jph-1	281.692	-7.21556	1.44509	-4.99315	5.94039e-07	7.1777e-05	Upregulated
saeg-1	108.219	-2.54275	0.511461	-4.97154	6.64221e-07	7.81992e-05	Upregulated
Y106G6G.4	39.2122	-4.35285	0.885626	-4.915	8.87819e-07	0.000101911	Upregulated
T11F9.10	19.9528	-6.2845	1.28095	-4.90612	9.28964e-07	0.000105317	Upregulated
M18.6	1980.08	-0.742063	0.151947	-4.88371	1.04107e-06	0.000115182	Upregulated
C38D9.2	15.2131	-6.3726	1.30823	-4.87116	1.10947e-06	0.000121289	Upregulated
nhr-104	126.929	-1.99808	0.410944	-4.86217	1.16107e-06	0.000125436	Upregulated
hoe-1	1275.39	-0.81891	0.168949	-4.84708	1.25292e-06	0.000132248	Upregulated
mel-11	1128.81	-0.655862	0.135383	-4.84449	1.26937e-06	0.000132462	Upregulated
sea-2	338.343	-1.58902	0.331487	-4.79362	1.63802e-06	0.000165296	Upregulated
wago-2	1335.68	-0.854881	0.179419	-4.76471	1.89123e-06	0.000186744	Upregulated
ppw-2	1762.61	-0.783636	0.165149	-4.74503	2.08477e-06	0.000199421	Upregulated
trak-1	246.114	-1.48197	0.317652	-4.66538	3.08054e-06	0.00028866	Upregulated
fli-1	1141.11	-0.748748	0.162214	-4.61581	3.91569e-06	0.000356667	Upregulated
F52F12.9	22.687	-5.22236	1.1315	-4.61543	3.92283e-06	0.000356667	Upregulated
enu-3.6	165.777	-1.10579	0.240354	-4.60066	4.21158e-06	0.000379166	Upregulated
srx-2	14.1934	-7.48403	1.63111	-4.58829	4.46881e-06	0.000398418	Upregulated
wdfy-3	386.723	-1.91531	0.420187	-4.55822	5.159e-06	0.00045553	Upregulated
polg-1	224.568	-1.03555	0.227858	-4.54473	5.50059e-06	0.000481065	Upregulated
Y71A12B.13	89.8306	-1.8359	0.404879	-4.53444	5.77556e-06	0.000500348	Upregulated
cogc-5	728.593	-0.597442	0.131896	-4.52964	5.90838e-06	0.000507072	Upregulated
let-611	548.422	-0.745492	0.165681	-4.49956	6.8093e-06	0.000573668	Upregulated
acy-3	9.94276	-6.96886	1.55543	-4.48034	7.45239e-06	0.000622139	Upregulated
Y54E5A.7	1100.5	-0.536245	0.119783	-4.47678	7.57755e-06	0.000626889	Upregulated
enu-3.3	299.624	-1.05484	0.236443	-4.4613	8.14643e-06	0.000662023	Upregulated
F22D6.9	556.961	-1.01778	0.228847	-4.44742	8.69061e-06	0.000690064	Upregulated
svop-1	17.6292	-3.376	0.759201	-4.44677	8.71691e-06	0.000690064	Upregulated
Y48E1B.2	443.993	-0.836314	0.18824	-4.44282	8.87875e-06	0.000696868	Upregulated
coq-8	610.178	-0.765281	0.173652	-4.40699	1.04818e-05	0.000796561	Upregulated
Y55F3BR.2	59.6147	-1.88872	0.428983	-4.40279	1.0687e-05	0.000797872	Upregulated
F33H1.4	1456.4	-0.819472	0.187372	-4.3735	1.22268e-05	0.000884081	Upregulated
F41E7.1	12.4003	-7.29006	1.67582	-4.35013	1.36055e-05	0.000976088	Upregulated
Y48G1BM.6	67.286	-1.98997	0.458705	-4.33824	1.43631e-05	0.00102245	Upregulated
zipt-7.1	391.712	-0.986997	0.228806	-4.31368	1.60559e-05	0.00112551	Upregulated
spr-4	793.548	-0.655329	0.152334	-4.30192	1.69325e-05	0.00117797	Upregulated
C30G12.6	733.556	-0.655573	0.152824	-4.28973	1.78894e-05	0.00121687	Upregulated
pek-1	307.249	-1.41675	0.331011	-4.28008	1.8683e-05	0.00125231	Upregulated
viln-1	2700.1	-0.511019	0.119712	-4.26873	1.96588e-05	0.00130817	Upregulated
ZK858.5	354.192	-0.957535	0.226263	-4.23195	2.31677e-05	0.00149823	Upregulated
sorf-2	416.255	-0.954958	0.225973	-4.22599	2.37892e-05	0.00151706	Upregulated
M03C11.3	439.388	-0.841797	0.200302	-4.20263	2.6383e-05	0.00167086	Upregulated
pqn-44	85.73	-1.61705	0.386151	-4.18762	2.81899e-05	0.00175894	Upregulated
aqp-7	59.1768	-1.97997	0.472959	-4.18634	2.83484e-05	0.00175894	Upregulated
taf-11.2	214.891	-1.07318	0.256626	-4.18187	2.8912e-05	0.00178187	Upregulated
unc-75	6.98422	-6.46247	1.54928	-4.17126	3.02918e-05	0.00184218	Upregulated
fbxa-67	75.7629	-1.85647	0.447246	-4.15089	3.31182e-05	0.00197483	Upregulated
D2023.1	87.3429	-6.70306	1.61788	-4.1431	3.42638e-05	0.00202997	Upregulated
Y39E4B.11	26.0086	-4.74503	1.14706	-4.1367	3.52336e-05	0.00207404	Upregulated
F07B7.2	11.6541	-4.74884	1.15271	-4.11972	3.79337e-05	0.00220472	Upregulated
jmjd-3.2	21.5355	-4.21927	1.03279	-4.08532	4.40167e-05	0.00252628	Upregulated
Y119D3B.14	77.4953	-1.34091	0.330044	-4.06281	4.84853e-05	0.0027484	Upregulated
ncam-1	10.2033	-7.00954	1.73603	-4.03769	5.39807e-05	0.00302794	Upregulated
nhr-67	7.19604	-6.50326	1.62551	-4.00076	6.31399e-05	0.00343085	Upregulated
F27C1.2	454.535	-0.687899	0.172323	-3.99191	6.55428e-05	0.00354047	Upregulated
dig-1	52.55	-3.84731	0.970166	-3.96562	7.32057e-05	0.00386349	Upregulated
W09B7.2	10.9782	-4.65785	1.17863	-3.95193	7.7523e-05	0.00404485	Upregulated
hmit-1.1	64.1292	-1.93244	0.489498	-3.9478	7.88733e-05	0.00409205	Upregulated
his-64	1165.96	-0.785769	0.19988	-3.9312	8.45242e-05	0.00433344	Upregulated
lea-1	3413.87	-0.913046	0.232535	-3.92648	8.61977e-05	0.00437322	Upregulated
ufbp-1	291.39	-0.798884	0.203794	-3.92006	8.85279e-05	0.00444236	Upregulated
sid-1	485.747	-0.733968	0.188501	-3.89371	9.87236e-05	0.00490043	Upregulated
Y54G2A.21	423.746	-2.17949	0.560564	-3.88803	0.000101061	0.00496281	Upregulated
col-60	8.69402	-5.54809	1.4309	-3.87733	0.00010561	0.00511426	Upregulated
cogc-8	2221.53	-0.550205	0.141921	-3.87685	0.000105816	0.00511426	Upregulated
Y54F10AM.8	9.81927	-5.71004	1.48114	-3.85515	0.000115659	0.00553175	Upregulated
cerk-1	649.906	-0.65788	0.171532	-3.83533	0.000125395	0.00591934	Upregulated
dep-1	58.2035	-2.22891	0.581241	-3.83474	0.000125697	0.00591934	Upregulated
otpl-4	9.08815	-6.84153	1.78566	-3.83137	0.00012743	0.00597034	Upregulated
emb-8	847.505	-0.476022	0.124807	-3.81405	0.000136709	0.00634039	Upregulated
M02F4.1	64.6248	-3.41443	0.896137	-3.81017	0.000138872	0.00637632	Upregulated
parn-1	76.1867	-1.56473	0.413346	-3.78552	0.000153387	0.00694924	Upregulated
nstp-4	380.503	-0.672361	0.177632	-3.78514	0.00015362	0.00694924	Upregulated
gst-12	48.6916	-2.21277	0.585441	-3.77967	0.000157034	0.00703434	Upregulated
C50F7.6	39.2679	-2.25859	0.598142	-3.77602	0.000159357	0.00706944	Upregulated
chd-1	932.272	-0.569364	0.151471	-3.7589	0.000170662	0.00742744	Upregulated
dpy-10	66.2916	-2.8553	0.760404	-3.75498	0.000173353	0.0074388	Upregulated
nhr-90	28.0994	-2.63244	0.701722	-3.7514	0.000175851	0.00751089	Upregulated
Y17D7B.5	6.00349	-6.24399	1.67185	-3.73477	0.000187884	0.00795281	Upregulated
enu-3.5	345.929	-0.957833	0.256468	-3.73471	0.00018793	0.00795281	Upregulated
crtc-1	41.9205	-1.74034	0.466152	-3.73342	0.000188899	0.00795715	Upregulated
fbxa-136	15.5629	-5.91967	1.59467	-3.71217	0.00020549	0.00853855	Upregulated
Y55F3C.9	6.76988	-6.41931	1.73532	-3.6992	0.00021628	0.00894639	Upregulated
dnc-1	962.063	-0.493702	0.134034	-3.68341	0.000230133	0.00932264	Upregulated
acox-3	12.9191	-4.94771	1.34337	-3.68306	0.000230452	0.00932264	Upregulated
aco-2	1592.25	-0.446682	0.121414	-3.679	0.00023415	0.00943069	Upregulated
R02F11.4	444.636	-0.777339	0.212177	-3.66363	0.000248666	0.0099589	Upregulated
ZC328.3	72.2482	-1.54028	0.420812	-3.66026	0.000251958	0.0100162	Upregulated
fbxa-114	73.1141	-1.27195	0.347745	-3.65771	0.000254478	0.0100727	Upregulated
prmt-5	726.502	-0.777079	0.212647	-3.65432	0.000257866	0.010163	Upregulated
pqe-1	2467.68	-0.351895	0.0966815	-3.63973	0.00027292	0.0106648	Upregulated
C54G4.7	299.041	-0.705415	0.194438	-3.62797	0.00028566	0.0110472	Upregulated
rsd-6	1414.86	-0.414029	0.11414	-3.62738	0.000286315	0.0110472	Upregulated
pdfr-1	58.8534	-5.91558	1.63767	-3.61219	0.000303617	0.0114737	Upregulated
T01B6.1	12.8621	-3.41265	0.947091	-3.6033	0.000314202	0.0117768	Upregulated
lonp-1	1203.02	-0.698442	0.194433	-3.59219	0.000327912	0.0122407	Upregulated
rhy-1	487.119	-1.06281	0.298966	-3.55494	0.00037806	0.0135086	Upregulated
glod-4	196.526	-0.86587	0.243816	-3.55132	0.000383302	0.0136429	Upregulated
unc-26	477.772	-0.791333	0.223023	-3.54821	0.000387857	0.0137517	Upregulated
ugt-61	78.9891	-1.58387	0.447223	-3.54156	0.000397769	0.0139951	Upregulated
B0205.13	8.3552	-4.82383	1.36594	-3.53151	0.00041319	0.0143588	Upregulated
nhr-58	5.55007	-6.12669	1.73945	-3.52219	0.000427992	0.0147754	Upregulated
grl-1	16.7993	-5.10152	1.45282	-3.51145	0.000445661	0.0152706	Upregulated
taf-3	113.218	-1.43742	0.40993	-3.50649	0.000454053	0.0153479	Upregulated
smp-1	529.128	-0.761932	0.217483	-3.50341	0.000459339	0.0154227	Upregulated
teg-4	1583.16	-0.408388	0.116585	-3.50292	0.000460179	0.0154227	Upregulated
C42C1.13	604.838	-0.620216	0.177474	-3.49469	0.000474609	0.0157341	Upregulated
ztf-18	2209.39	-0.406207	0.116526	-3.48597	0.000490358	0.0161977	Upregulated
mca-2	45.0727	-2.66104	0.764392	-3.48125	0.000499072	0.0164264	Upregulated
K07H8.10	3433.29	-0.393277	0.113627	-3.46112	0.000537931	0.0175171	Upregulated
vab-8	94.1932	-1.28674	0.373146	-3.44837	0.00056399	0.0181724	Upregulated
T25D3.3	8.22528	-4.83003	1.4021	-3.44485	0.000571366	0.0183457	Upregulated
ace-3	13.7163	-3.73827	1.08616	-3.44173	0.000578016	0.0184018	Upregulated
EEED8.2	43.9471	-2.20905	0.641924	-3.44129	0.000578949	0.0184018	Upregulated
pkc-1	1004.18	-0.571983	0.166372	-3.43797	0.000586083	0.0184948	Upregulated
H40L08.3	13.5792	-4.46743	1.30007	-3.43629	0.000589745	0.0185467	Upregulated
Y43F8B.2	273.871	-1.07948	0.315432	-3.42223	0.000621106	0.0193343	Upregulated
hda-2	318.888	-0.662652	0.193761	-3.41995	0.000626325	0.0194309	Upregulated
D2023.6	3737.44	-0.527109	0.155021	-3.40025	0.000673244	0.0205348	Upregulated
C04G6.7	5.20504	-6.04148	1.77681	-3.40018	0.000673407	0.0205348	Upregulated
dgk-5	67.3121	-2.06495	0.608643	-3.39271	0.00069206	0.0209742	Upregulated
bath-13	25.7583	-3.07204	0.906506	-3.38888	0.000701785	0.0211295	Upregulated
inx-14	2222.76	-0.448108	0.132331	-3.38628	0.000708482	0.0211921	Upregulated
Y61A9LA.1	122.723	-1.15922	0.342654	-3.38306	0.000716836	0.0213724	Upregulated
farl-11	1348.68	-0.389269	0.115357	-3.37447	0.000739572	0.021908	Upregulated
timm-17B.2	98.2086	-1.68028	0.498137	-3.37312	0.000743221	0.0219453	Upregulated
mask-1	2314.86	-0.340569	0.101195	-3.36548	0.000764106	0.0223482	Upregulated
bam-2	59.9866	-1.82804	0.54358	-3.36297	0.000771097	0.0224686	Upregulated
abts-1	1330.99	-0.433645	0.129485	-3.349	0.000811038	0.0230678	Upregulated
F30F8.10	206.164	-0.755426	0.225826	-3.34518	0.000822305	0.0233063	Upregulated
R05D3.9	288.274	-0.801481	0.239908	-3.34078	0.00083542	0.0235014	Upregulated
trxr-1	346.465	-0.705648	0.211256	-3.34025	0.00083704	0.0235014	Upregulated
C23H4.6	7.76144	-6.61196	1.98045	-3.33862	0.000841966	0.0235014	Upregulated
Y71H2AM.10	87.3584	-1.79553	0.537807	-3.33861	0.000841988	0.0235014	Upregulated
tre-2	292.563	-0.643893	0.193546	-3.32682	0.000878426	0.024224	Upregulated
C54E10.1	30.909	-8.60696	2.60225	-3.3075	0.00094132	0.0256354	Upregulated
athp-2	1489.57	-0.464229	0.140448	-3.30535	0.00094859	0.0256959	Upregulated
clpf-1	228.494	-0.781977	0.237023	-3.29916	0.000969744	0.0261916	Upregulated
C50A2.3	23.327	-3.78461	1.14777	-3.29736	0.000975969	0.0262825	Upregulated
arp-6	389.053	-0.803766	0.244612	-3.28588	0.00101664	0.0271391	Upregulated
hlh-11	63.3407	-1.51589	0.461562	-3.28426	0.00102249	0.027216	Upregulated
nft-1	295.936	-0.618932	0.188585	-3.28198	0.00103082	0.0272795	Upregulated
oac-24	6.41202	-6.33789	1.94737	-3.25458	0.00113558	0.0294578	Upregulated
Y23H5B.6	765.035	-0.49047	0.150887	-3.25057	0.00115172	0.0296254	Upregulated
T19A5.1	2136.77	-0.439376	0.135404	-3.24492	0.00117484	0.0300517	Upregulated
flcn-1	679.917	-0.67006	0.206751	-3.2409	0.00119154	0.0302262	Upregulated
dgk-4	837.795	-0.450158	0.139	-3.23854	0.00120141	0.0303928	Upregulated
C04G6.6	135.871	-3.06495	0.947024	-3.2364	0.00121047	0.0304667	Upregulated
gpx-8	16.0928	-2.79761	0.866459	-3.22879	0.00124316	0.0310972	Upregulated
dhs-6	408.04	-0.712565	0.221368	-3.21892	0.00128676	0.0319604	Upregulated
cdh-4	1379.14	-0.654004	0.2032	-3.21853	0.00128851	0.0319604	Upregulated
dhs-2	6.73405	-5.80816	1.80539	-3.21712	0.00129486	0.0319604	Upregulated
H28G03.1	272.236	-0.859515	0.26723	-3.21638	0.00129818	0.0319604	Upregulated
F26E4.3	6.37767	-6.32768	1.9678	-3.21561	0.00130168	0.0319608	Upregulated
clh-3	257.054	-0.705546	0.219819	-3.20967	0.00132887	0.0323686	Upregulated
T16H12.3	150.361	-1.03119	0.321441	-3.20804	0.00133644	0.0324671	Upregulated
C33H5.16	6.34471	-6.32115	1.97448	-3.20143	0.00136749	0.0330464	Upregulated
daam-1	22.9292	-4.0365	1.26598	-3.18845	0.00143039	0.0340444	Upregulated
ssl-1	1102.66	-0.480611	0.150923	-3.18447	0.00145018	0.0342341	Upregulated
F55G1.7	282.051	-0.819657	0.257651	-3.18127	0.0014663	0.0345046	Upregulated
cutl-3	18.9654	-2.78735	0.878346	-3.1734	0.00150663	0.0352046	Upregulated
snrp-40.2	202.837	-0.858766	0.270749	-3.17182	0.00151486	0.035307	Upregulated
R07C12.3	8.8188	-5.53791	1.74659	-3.1707	0.00152072	0.0353538	Upregulated
alg-3	104.946	-6.04816	1.90971	-3.16705	0.00153994	0.0357103	Upregulated
duo-3	1016.05	-0.415963	0.131431	-3.16487	0.00155152	0.035798	Upregulated
dom-3	145.002	-0.976691	0.309441	-3.15631	0.00159779	0.0363923	Upregulated
K04B12.2	67.4428	-1.44278	0.457196	-3.15571	0.00160105	0.0363923	Upregulated
mtk-1	1592.64	-0.385888	0.122709	-3.14474	0.00166236	0.0375073	Upregulated
pxf-1	1165.15	-0.46559	0.14859	-3.13339	0.00172799	0.0387837	Upregulated
nhr-49	723.946	-0.581093	0.18551	-3.1324	0.00173381	0.0387837	Upregulated
tufm-1	594.3	-0.571987	0.182623	-3.13206	0.00173583	0.0387837	Upregulated
eat-3	955.498	-0.398424	0.127248	-3.13109	0.00174158	0.0388178	Upregulated
pan-1	163.939	-1.37356	0.439567	-3.12479	0.00177931	0.0394671	Upregulated
asp-4	61.963	-2.78545	0.891909	-3.12302	0.00179008	0.0395546	Upregulated
K03H1.5	5.83944	-6.20345	1.98655	-3.12272	0.00179187	0.0395546	Upregulated
R01B10.4	117.832	-0.940387	0.30125	-3.12162	0.00179861	0.0396082	Upregulated
dhhc-3	335.893	-0.59128	0.189756	-3.116	0.00183323	0.0400823	Upregulated
snf-7	25.5692	-2.719	0.872836	-3.11513	0.00183861	0.0401045	Upregulated
C15A11.4	7.17023	-4.48983	1.44464	-3.10791	0.00188413	0.04095	Upregulated
atfs-1	355.268	-0.724286	0.233707	-3.09912	0.00194095	0.0419383	Upregulated
tyra-2	6.33327	-6.31684	2.03885	-3.09824	0.00194671	0.041964	Upregulated
spe-41	94.9163	-1.54241	0.498332	-3.09515	0.00196714	0.042305	Upregulated
panl-2	977.346	-0.355139	0.11487	-3.09167	0.00199034	0.0426044	Upregulated
D2096.12	485.376	-0.541889	0.1755	-3.08769	0.00201716	0.0430781	Upregulated
K02A2.5	6.42813	-6.33953	2.05655	-3.08261	0.00205195	0.0435174	Upregulated
catp-1	38.7143	-2.02644	0.657586	-3.08163	0.00205868	0.0435595	Upregulated
acy-1	68.8293	-2.32805	0.756685	-3.07664	0.00209348	0.0441941	Upregulated
ify-1	3772.14	-0.446442	0.145609	-3.06603	0.00216922	0.0455833	Upregulated
F26F4.9	611.387	-0.561471	0.183334	-3.06255	0.0021946	0.0460114	Upregulated
F23B12.7	1168.07	-0.466424	0.152394	-3.06065	0.00220857	0.0461989	Upregulated
F49F1.8	34.2123	-2.79463	0.913993	-3.0576	0.00223115	0.0463909	Upregulated
soc-1	48.313	-1.36912	0.447807	-3.05738	0.00223278	0.0463909	Upregulated
fbxa-175	9.32642	-4.47824	1.46474	-3.05737	0.0022329	0.0463909	Upregulated
ceh-91	141.069	-0.977441	0.320191	-3.05269	0.00226803	0.0468029	Upregulated
rnp-8	969.534	-0.4448	0.145961	-3.04738	0.00230846	0.0475305	Upregulated
aph-1	304.721	-0.681106	0.224068	-3.03973	0.0023679	0.0485227	Upregulated
ctc-1	22559.7	-0.580876	0.19114	-3.03901	0.00237354	0.0485227	Upregulated
clp-2	1154.19	-0.518403	0.171135	-3.02919	0.00245206	0.0498171	Upregulated
slx-1	574.34	-0.528655	0.174569	-3.02834	0.002459	0.0498477	Upregulated
dcap-2	1064.16	-0.401438	0.132663	-3.026	0.00247809	0.0501056	Upregulated
srh-48	4.33351	-5.76853	1.90883	-3.02202	0.00251097	0.0505663	Upregulated
unc-41	19.8373	-2.81867	0.935637	-3.01257	0.00259046	0.051826	Upregulated
max-2	989.982	-0.388658	0.129058	-3.01149	0.0025997	0.0518979	Upregulated
AC8.1	56.8981	-1.85106	0.615733	-3.00628	0.00264469	0.0526816	Upregulated
arid-1	985.108	-0.391008	0.130234	-3.00236	0.00267897	0.0530193	Upregulated
nhr-228	103.837	-0.917433	0.305858	-2.99954	0.00270389	0.0532828	Upregulated
egl-19	43.4116	-1.58243	0.528015	-2.99693	0.00272709	0.053625	Upregulated
R05D3.12	567.283	-0.569056	0.1903	-2.99031	0.00278695	0.0544699	Upregulated
anoh-2	24.1641	-2.66088	0.889865	-2.99021	0.00278785	0.0544699	Upregulated
coa-4	171.298	-0.821671	0.275418	-2.98336	0.00285106	0.0554689	Upregulated
B0391.10	104.011	-1.23951	0.415996	-2.97962	0.00288603	0.0559122	Upregulated
cogc-6	2121.67	-0.457844	0.15386	-2.97572	0.00292305	0.0563035	Upregulated
ugt-22	5.38588	-6.08641	2.04547	-2.97555	0.00292462	0.0563035	Upregulated
T05H4.10	249.991	-0.792103	0.266362	-2.97379	0.0029415	0.05651	Upregulated
cps-6	244.273	-0.73067	0.245856	-2.97195	0.00295916	0.0566124	Upregulated
C18F10.7	642.056	-0.380079	0.127979	-2.96986	0.0029794	0.0567263	Upregulated
C45E1.4	5.27764	-6.05761	2.04079	-2.96827	0.00299481	0.0567263	Upregulated
cutl-21	5.54464	-6.12563	2.06392	-2.96796	0.00299786	0.0567263	Upregulated
rbr-2	1977.93	-0.402306	0.135633	-2.96613	0.00301575	0.0567263	Upregulated
sax-7	1568.5	-0.367323	0.123857	-2.96571	0.00301983	0.0567263	Upregulated
Y43F8C.3	37.428	-1.63147	0.550127	-2.96562	0.00302071	0.0567263	Upregulated
clec-146	5.31656	-6.06995	2.04897	-2.96244	0.0030521	0.0571873	Upregulated
adss-1	1038.41	-0.57061	0.193251	-2.95269	0.00315017	0.0586776	Upregulated
M03D4.4	5.16075	-6.02555	2.05267	-2.93547	0.00333047	0.0616607	Upregulated
fbxa-107	43.0147	-2.91102	0.992325	-2.93354	0.00335122	0.0619201	Upregulated
K09E9.3	76.602	-1.93213	0.65924	-2.93085	0.00338037	0.0622082	Upregulated
lin-59	589.94	-0.833277	0.284785	-2.92599	0.00343362	0.0629359	Upregulated
ZC15.10	20.6342	-3.38648	1.15988	-2.91968	0.00350386	0.0639681	Upregulated
C37A5.7	56.2175	-1.33438	0.457536	-2.91644	0.00354053	0.0643886	Upregulated
C07H6.4	2664.99	-0.401236	0.137579	-2.9164	0.00354092	0.0643886	Upregulated
Y105E8A.25	1319.16	-0.429296	0.14738	-2.91286	0.00358141	0.0647403	Upregulated
F10E7.1	18.2701	-3.1423	1.08075	-2.90752	0.00364308	0.0653406	Upregulated
M18.3	196.791	-0.761031	0.262058	-2.90406	0.00368356	0.0659379	Upregulated
R11A8.1	436.612	-0.728882	0.251149	-2.90218	0.00370571	0.0659465	Upregulated
Y106G6D.5	446.216	-0.733429	0.252752	-2.90177	0.00371057	0.0659465	Upregulated
gex-3	2020.64	-0.397519	0.137001	-2.90159	0.00371277	0.0659465	Upregulated
uev-3	280.457	-0.736964	0.254314	-2.89785	0.00375727	0.0663741	Upregulated
bris-1	1131.8	-0.443636	0.153097	-2.89775	0.00375853	0.0663741	Upregulated
rrn-3.1	1.39666e+07	-0.303269	0.104707	-2.89636	0.00377523	0.0664844	Upregulated
mig-1	71.6846	-1.56605	0.540794	-2.89584	0.0037815	0.0664844	Upregulated
clec-231	5.4034	-6.0923	2.10426	-2.89522	0.00378889	0.0664844	Upregulated
Y75B8A.41	4.00182	-5.66011	1.95525	-2.89482	0.00379373	0.0664844	Upregulated
W06H8.2	51.951	-2.13286	0.737075	-2.89369	0.00380746	0.0665979	Upregulated
rict-1	1321.65	-0.471775	0.163146	-2.89173	0.00383129	0.0668874	Upregulated
eif-3.B	1130.16	-0.477231	0.165385	-2.88557	0.00390702	0.0675672	Upregulated
pqn-96	201.623	-0.769496	0.267054	-2.88142	0.00395882	0.0683344	Upregulated
K08C7.6	208.151	-0.904349	0.313942	-2.88062	0.00396888	0.0683793	Upregulated
T28C12.2	4.96817	-5.97046	2.08215	-2.86744	0.00413802	0.0705261	Upregulated
Y47D3B.6	39.675	-2.15396	0.751294	-2.867	0.00414382	0.0705261	Upregulated
T24D1.2	1178.6	-0.524377	0.182918	-2.86674	0.00414724	0.0705261	Upregulated
unc-14	542.454	-0.638985	0.223275	-2.86188	0.00421141	0.0712217	Upregulated
C08F11.7	42.3038	-2.21754	0.775077	-2.86106	0.00422233	0.0712751	Upregulated
cpz-1	187.706	-1.08266	0.378508	-2.86032	0.0042321	0.071309	Upregulated
hrg-6	8.77519	-3.57342	1.24981	-2.85916	0.00424767	0.0714402	Upregulated
efhd-1	104.319	-1.04712	0.366454	-2.85744	0.00427077	0.0716975	Upregulated
let-355	1271.16	-0.545607	0.191892	-2.84329	0.00446498	0.0744137	Upregulated
Y97E10AR.3	212.821	-0.694343	0.244689	-2.83765	0.00454468	0.0756046	Upregulated
dvc-1	3203.75	-0.364346	0.128625	-2.83262	0.00461689	0.0765287	Upregulated
ddx-35	368.395	-0.606454	0.21418	-2.83152	0.00463271	0.0766526	Upregulated
nhr-62	7.01035	-6.4658	2.29165	-2.82146	0.00478057	0.0783277	Upregulated
ins-5	51.6962	-2.12524	0.753627	-2.82001	0.00480219	0.0783277	Upregulated
tag-325	828.609	-0.419395	0.148848	-2.8176	0.00483842	0.0787787	Upregulated
spv-1	17.4164	-2.77528	0.986089	-2.81443	0.00488635	0.0794183	Upregulated
C03A7.2	17.2919	-3.51212	1.2522	-2.80477	0.00503525	0.0812632	Upregulated
sig-7	378.373	-0.600647	0.214793	-2.79639	0.00516764	0.0828175	Upregulated
T09F3.2	820.927	-0.529489	0.189504	-2.79408	0.00520479	0.0832676	Upregulated
gly-4	254.261	-0.698534	0.250106	-2.79295	0.00522295	0.0834129	Upregulated
Y47G6A.9	398.975	-0.529255	0.190127	-2.78369	0.00537445	0.0848282	Upregulated
Y47G6A.14	132.016	-0.816384	0.293286	-2.78358	0.00537624	0.0848282	Upregulated
R10H10.7	647.51	-0.551944	0.198464	-2.78108	0.00541781	0.0851913	Upregulated
icl-1	136.605	-3.10472	1.11751	-2.77825	0.0054653	0.0857913	Upregulated
gly-14	26.0944	-2.23096	0.804048	-2.77466	0.0055259	0.0865945	Upregulated
sre-23	5.50389	-4.83329	1.74651	-2.76739	0.0056507	0.0876915	Upregulated
drsh-1	1005.5	-0.512494	0.185237	-2.7667	0.00566275	0.0876915	Upregulated
Y106G6G.2	22.322	-3.15401	1.14783	-2.7478	0.00599967	0.0910661	Upregulated
F21D9.2	5.04358	-4.69529	1.71195	-2.74265	0.00609453	0.0919101	Upregulated
C08G9.2	61.6584	-3.49612	1.27531	-2.74138	0.00611808	0.0921022	Upregulated
tom-1	35.2932	-1.83212	0.668762	-2.73957	0.00615195	0.0923917	Upregulated
rpom-1	526.724	-0.541719	0.19776	-2.73928	0.00615743	0.0923917	Upregulated
C56C10.9	185.944	-0.656955	0.239929	-2.73812	0.0061792	0.0925016	Upregulated
lec-4	120.908	-0.921233	0.336762	-2.73556	0.00622744	0.0929863	Upregulated
zim-1	356.24	-0.508896	0.186114	-2.73432	0.00625094	0.0930916	Upregulated
Y75B8A.13	446.046	-0.467501	0.170988	-2.73412	0.00625476	0.0930916	Upregulated
R05D3.8	656.359	-0.429432	0.157248	-2.73092	0.00631575	0.0934234	Upregulated
W01B6.5	12.1892	-3.22982	1.18282	-2.7306	0.00632184	0.0934234	Upregulated
T22B7.7	178.982	-2.18148	0.798995	-2.73029	0.00632793	0.0934234	Upregulated
W07E6.5	309.944	-0.63433	0.232786	-2.72495	0.00643106	0.0946418	Upregulated
W01C9.2	6.63325	-6.38557	2.34499	-2.72306	0.00646795	0.0950322	Upregulated
tat-3	1746	-0.358149	0.131605	-2.7214	0.00650061	0.0950341	Upregulated
lrr-1	625.045	-0.490393	0.1802	-2.72138	0.00650096	0.0950341	Upregulated
F07B7.1	4.45151	-4.73132	1.73873	-2.72114	0.00650574	0.0950341	Upregulated
C09F9.2	6.52499	-6.36097	2.33811	-2.72056	0.00651722	0.0950341	Upregulated
eif-3.E	114.013	-0.806949	0.296675	-2.71998	0.00652862	0.0950341	Upregulated
glct-6	9.78887	-2.74875	1.0108	-2.71938	0.00654052	0.0950341	Upregulated
fbxa-214	4.70515	-5.88954	2.17334	-2.7099	0.00673026	0.0970021	Upregulated
sfxn-1.4	42.4006	-1.43962	0.53164	-2.70789	0.00677134	0.0973103	Upregulated
pst-1	341.632	-0.682973	0.252394	-2.70598	0.00681032	0.0977174	Upregulated
sql-1	376.863	-0.6224	0.230075	-2.70521	0.00682621	0.0977926	Upregulated
F11D11.19	4.47967	-5.82302	2.15624	-2.70054	0.00692274	0.098867	Upregulated
dcr-1	1874.26	-0.415286	0.153912	-2.69821	0.00697131	0.0994061	Upregulated
C33H5.2	4.79641	-5.29585	1.96329	-2.69743	0.0069877	0.0994854	Upregulated
C53A5.13	37.4184	-2.04695	0.759626	-2.69468	0.00704566	0.100001	Upregulated
mus-81	255.108	-0.617375	0.2294	-2.69126	0.0071183	0.100876	Upregulated
C33E10.1	3.36396	-5.40788	2.01276	-2.68681	0.0072139	0.101448	Upregulated
acdh-11	472.642	-0.57177	0.213292	-2.6807	0.00734692	0.102617	Upregulated
cpna-1	52.8706	-1.94603	0.726139	-2.67997	0.00736281	0.102617	Upregulated
W04A4.2	589.416	-0.907773	0.338732	-2.67991	0.00736413	0.102617	Upregulated
syd-1	4.93359	-5.9589	2.22646	-2.6764	0.00744184	0.103386	Upregulated
F28H6.8	4.52813	-5.83957	2.18332	-2.67463	0.00748124	0.103777	Upregulated
Y48G1BM.8	30.7439	-1.89227	0.707635	-2.67408	0.00749336	0.103788	Upregulated
exc-6	9.93306	-2.86947	1.07378	-2.67231	0.00753317	0.10383	Upregulated
C34B2.10	167.197	-0.645649	0.241624	-2.67212	0.00753741	0.10383	Upregulated
hmr-1	1830.2	-0.290513	0.108756	-2.67124	0.00755712	0.103888	Upregulated
eff-1	4.62644	-5.86384	2.19576	-2.67053	0.00757309	0.103952	Upregulated
casy-1	167.035	-0.819753	0.307439	-2.66639	0.007667	0.104491	Upregulated
klp-12	1214.34	-0.424986	0.159394	-2.66627	0.00766988	0.104491	Upregulated
snt-4	4.67873	-4.58092	1.71829	-2.66598	0.00767643	0.104491	Upregulated
Y48G9A.6	8.79496	-5.51791	2.06989	-2.6658	0.00768062	0.104491	Upregulated
Y71H2B.5	298.412	-0.557633	0.209308	-2.66417	0.00771785	0.104842	Upregulated
F21D5.5	308.5	-0.506333	0.190193	-2.6622	0.00776308	0.1053	Upregulated
nhr-48	135.657	-1.16105	0.436477	-2.66005	0.00781287	0.105535	Upregulated
wee-1.3	1215.04	-0.294763	0.110815	-2.65997	0.00781483	0.105535	Upregulated
F26F4.6	340.333	-0.64219	0.241625	-2.6578	0.00786532	0.10575	Upregulated
rpm-1	115.77	-1.29522	0.488024	-2.654	0.0079544	0.106635	Upregulated
unc-71	1458.8	-0.315027	0.118772	-2.65237	0.00799281	0.106994	Upregulated
gpa-14	4.81561	-5.30377	2.00193	-2.64933	0.00806511	0.10778	Upregulated
W09B7.1	4.19683	-4.64506	1.75973	-2.63964	0.00829929	0.110453	Upregulated
ptr-21	26.8702	-2.7306	1.0352	-2.63776	0.00834562	0.110589	Upregulated
R119.2	38.3253	-1.23286	0.467621	-2.63645	0.00837775	0.110765	Upregulated
F53F1.3	60.8075	-1.24928	0.474042	-2.63538	0.00840439	0.110765	Upregulated
gakh-1	28.3221	-1.53367	0.581982	-2.63526	0.00840722	0.110765	Upregulated
ppgn-1	213.582	-0.741193	0.281454	-2.63344	0.00845237	0.111201	Upregulated
Y65A5A.2	107.553	-0.803938	0.305423	-2.63221	0.00848304	0.111385	Upregulated
sin-3	1853.94	-0.299199	0.113876	-2.62741	0.00860365	0.112546	Upregulated
cdh-10	6.14559	-4.98636	1.8988	-2.62606	0.00863801	0.112835	Upregulated
hda-3	642.218	-0.445899	0.169884	-2.62473	0.00867182	0.113115	Upregulated
T13C2.7	9.1624	-3.41127	1.30063	-2.62278	0.00872153	0.11358	Upregulated
twk-2	7.21174	-4.59245	1.75138	-2.62218	0.00873685	0.11358	Upregulated
amx-2	6.0558	-6.25488	2.3869	-2.6205	0.00877999	0.113674	Upregulated
wrt-10	4.21861	-5.7338	2.18854	-2.61992	0.00879498	0.113674	Upregulated
ZC434.8	691.147	-0.810583	0.309532	-2.61874	0.00882547	0.113674	Upregulated
trpp-8	557.73	-0.48775	0.186255	-2.61872	0.00882604	0.113674	Upregulated
dhs-26	4.45673	-5.19248	1.98362	-2.61768	0.00885302	0.113714	Upregulated
F39G3.3	222.231	-0.865276	0.330616	-2.61717	0.00886627	0.113714	Upregulated
clec-78	6.5213	-5.7709	2.20624	-2.61572	0.008904	0.114038	Upregulated
tcl-2	164.415	-0.833717	0.318835	-2.61489	0.00892571	0.114157	Upregulated
lat-2	5.86027	-6.20982	2.37672	-2.61277	0.00898126	0.114708	Upregulated
fbxa-192	169.287	-1.26836	0.4859	-2.61034	0.00904527	0.115365	Upregulated
klp-7	705.08	-0.424149	0.162787	-2.60555	0.00917274	0.116667	Upregulated
T12E12.3	605.154	-0.398733	0.153436	-2.59869	0.009358	0.118694	Upregulated
F28E10.1	29.12	-2.29864	0.888706	-2.58651	0.00969544	0.121963	Upregulated
sodh-2	4.0718	-5.68382	2.19807	-2.58583	0.00971459	0.122037	Upregulated
sdz-8	6.1109	-4.49889	1.74081	-2.58437	0.00975568	0.122386	Upregulated
spg-7	597.055	-0.489895	0.190162	-2.5762	0.00998937	0.124636	Upregulated
hsp-3	862.379	1.24456	0.158524	7.85093	4.12951e-15	3.51535e-12	Downregulated
his-61	130.074	2.43027	0.336769	7.21643	5.33709e-13	3.06316e-10	Downregulated
his-60	212.047	2.20721	0.306339	7.20514	5.79859e-13	3.13226e-10	Downregulated
F55B11.2	46.673	22.5265	3.22669	6.98131	2.92435e-12	1.41338e-09	Downregulated
F55B11.3	43.3418	22.4238	3.22675	6.94934	3.67007e-12	1.68511e-09	Downregulated
pdi-6	1649.41	1.22451	0.189826	6.45069	1.11345e-10	4.5417e-08	Downregulated
pdi-2	3118.9	1.403	0.217606	6.44744	1.13753e-10	4.5417e-08	Downregulated
F23A7.8	1232.6	1.39374	0.22234	6.26854	3.64444e-10	1.23951e-07	Downregulated
cra-1	2304.49	0.763503	0.123799	6.16729	6.94684e-10	2.19975e-07	Downregulated
pqn-65	646.574	1.10022	0.18003	6.11133	9.88065e-10	2.9269e-07	Downregulated
Y62H9A.5	988.713	13.2328	2.25725	5.86237	4.56294e-09	1.16393e-06	Downregulated
gpd-4	822.317	0.909538	0.156004	5.83024	5.53479e-09	1.35064e-06	Downregulated
ule-5	894.895	13.089	2.26022	5.79101	6.99624e-09	1.64735e-06	Downregulated
ekl-5	175.194	1.60251	0.284842	5.62594	1.84503e-08	3.94021e-06	Downregulated
ule-3	1602.19	13.9292	2.4827	5.61051	2.01732e-08	4.21024e-06	Downregulated
C56G2.15	149.735	2.93495	0.526847	5.57078	2.53595e-08	5.06254e-06	Downregulated
xbp-1	2813.19	0.8282	0.149976	5.52222	3.34751e-08	6.54047e-06	Downregulated
tag-276	65.3995	3.67427	0.678229	5.41745	6.04536e-08	1.11029e-05	Downregulated
gpx-4	53.9675	3.26701	0.606498	5.38668	7.17712e-08	1.26745e-05	Downregulated
plg-1	1240.81	0.587804	0.109269	5.37942	7.47245e-08	1.29471e-05	Downregulated
his-62	75.2606	2.11019	0.400926	5.26329	1.41498e-07	2.20233e-05	Downregulated
R151.2	3737.06	0.707207	0.134602	5.25407	1.48776e-07	2.27702e-05	Downregulated
crt-1	1522.31	0.63524	0.12197	5.20815	1.90735e-07	2.87135e-05	Downregulated
cyn-8	458.077	1.12015	0.217292	5.15506	2.53553e-07	3.52785e-05	Downregulated
his-68	499.293	1.21261	0.235708	5.14454	2.68171e-07	3.67554e-05	Downregulated
R05H5.3	2710.71	0.781614	0.152362	5.12998	2.89771e-07	3.91319e-05	Downregulated
F58G11.3	848.138	0.824615	0.163189	5.05313	4.34624e-07	5.57037e-05	Downregulated
ZK813.3	484.02	12.2023	2.4292	5.0232	5.08187e-07	6.39272e-05	Downregulated
pas-7	317.506	0.855393	0.171969	4.9741	6.55501e-07	7.81749e-05	Downregulated
tba-1	2292.56	0.573123	0.116473	4.92066	8.62533e-07	0.000100261	Downregulated
sti-1	1057.98	1.04425	0.213644	4.88778	1.01981e-06	0.000114206	Downregulated
cpn-1	796.517	0.879812	0.181198	4.85552	1.20073e-06	0.000128213	Downregulated
B0361.3	609.079	0.97828	0.202784	4.82424	1.40541e-06	0.00014501	Downregulated
ndk-1	39809.1	0.464343	0.0964779	4.81295	1.48722e-06	0.000151746	Downregulated
rpt-1	1190.82	0.507956	0.106018	4.79121	1.65776e-06	0.00016547	Downregulated
Y62H9A.4	501.144	12.2525	2.57789	4.75291	2.00506e-06	0.000195877	Downregulated
unc-60	820.905	0.609956	0.128408	4.75015	2.03268e-06	0.000196485	Downregulated
Y9D1A.1	126.525	1.83252	0.388248	4.71996	2.35889e-06	0.000223317	Downregulated
fbxa-170	80.3361	1.80962	0.389836	4.642	3.4506e-06	0.000320069	Downregulated
mob-2	197.381	1.37964	0.306295	4.50428	6.65992e-06	0.000566279	Downregulated
his-24	48.1354	2.36806	0.529803	4.4697	7.83291e-06	0.000642228	Downregulated
ilcr-2	454.968	0.929005	0.208573	4.4541	8.42462e-06	0.000678626	Downregulated
chpf-1	169.847	1.19682	0.269803	4.43591	9.16862e-06	0.000713521	Downregulated
orai-1	412.996	0.961151	0.216805	4.43324	9.28266e-06	0.000716325	Downregulated
sdhb-1	441.802	0.65553	0.148791	4.40572	1.05434e-05	0.000796561	Downregulated
gsy-1	817.04	0.596753	0.135474	4.40491	1.05826e-05	0.000796561	Downregulated
cdc-48.2	1857.74	0.454896	0.103411	4.39891	1.08795e-05	0.000805696	Downregulated
ceh-39	201.856	2.37587	0.541776	4.38533	1.15808e-05	0.000850769	Downregulated
mdh-1	518.636	0.740727	0.16934	4.3742	1.21879e-05	0.000884081	Downregulated
ret-1	724.442	0.629445	0.145866	4.31524	1.5943e-05	0.00112551	Downregulated
ZK813.7	306.776	9.01291	2.09785	4.29626	1.73706e-05	0.00119936	Downregulated
nduo-5	1674.12	0.984932	0.229436	4.29284	1.764e-05	0.00120887	Downregulated
gpd-1	1447.13	0.646445	0.150858	4.28513	1.8263e-05	0.00123316	Downregulated
prdx-2	749.799	0.748227	0.175362	4.26676	1.98335e-05	0.0013103	Downregulated
rpn-9	826.835	0.646322	0.151803	4.25765	2.06589e-05	0.00135508	Downregulated
nduo-1	1589.01	0.895883	0.210769	4.25055	2.13243e-05	0.0013888	Downregulated
rpn-12	319.301	0.91667	0.21689	4.22642	2.37437e-05	0.00151706	Downregulated
T03F6.3	496.95	0.91344	0.217538	4.199	2.681e-05	0.00168628	Downregulated
usp-14	745.619	0.719688	0.172274	4.17758	2.9463e-05	0.00180372	Downregulated
D1086.6	15.6141	7.24843	1.74086	4.16369	3.13139e-05	0.00189182	Downregulated
C05C10.5	6132.8	0.483304	0.116301	4.15564	3.24382e-05	0.00194693	Downregulated
npp-1	1297.01	0.627584	0.151852	4.13287	3.58263e-05	0.0020955	Downregulated
tac-1	576.637	0.696509	0.169736	4.10349	4.06967e-05	0.00235043	Downregulated
otub-3	1604.13	0.508051	0.124871	4.06862	4.72922e-05	0.00269742	Downregulated
ZK813.1	497.213	12.2411	3.03299	4.03598	5.43743e-05	0.00302794	Downregulated
misc-1	99.8491	1.27904	0.316989	4.03498	5.4607e-05	0.00302794	Downregulated
clic-1	333.957	0.741228	0.183726	4.03443	5.47357e-05	0.00302794	Downregulated
ech-2	97.5324	1.56235	0.389052	4.01579	5.92472e-05	0.00325788	Downregulated
cdc-37	329.055	0.71402	0.178344	4.00362	6.23797e-05	0.00340972	Downregulated
lbp-1	80.1869	2.00967	0.503788	3.98913	6.63174e-05	0.00356136	Downregulated
unc-18	62.5295	2.1883	0.549447	3.98273	6.81292e-05	0.00363739	Downregulated
daf-41	474.596	0.77133	0.193969	3.97657	6.99165e-05	0.00371123	Downregulated
cey-2	3844.42	0.42813	0.108159	3.95834	7.54732e-05	0.0039604	Downregulated
D1054.10	1348.59	9.05692	2.30201	3.93434	8.34242e-05	0.00430384	Downregulated
oma-2	2526.83	0.547681	0.139358	3.93001	8.49417e-05	0.00433344	Downregulated
F46H5.3	1319.62	0.743145	0.18935	3.92471	8.68327e-05	0.00438123	Downregulated
R09F10.8	273.42	1.02224	0.262006	3.90159	9.55631e-05	0.00476933	Downregulated
dhs-12	193.616	1.13429	0.291457	3.89179	9.95079e-05	0.0049128	Downregulated
skr-1	459.82	0.629913	0.162298	3.88121	0.000103938	0.00507692	Downregulated
rhi-1	38.5505	1.81848	0.471599	3.85598	0.000115265	0.00553175	Downregulated
ntl-2	728.675	0.735144	0.191403	3.84082	0.000122624	0.00583449	Downregulated
H14A12.5	23.6973	3.68828	0.967023	3.81405	0.000136705	0.00634039	Downregulated
madf-6	508.212	0.627838	0.164744	3.81099	0.000138413	0.00637632	Downregulated
let-92	1024.19	0.438449	0.11576	3.78757	0.000152128	0.00694924	Downregulated
Y13C8A.4	6.22527	5.91768	1.56398	3.78373	0.000154497	0.00695464	Downregulated
vha-13	1364.22	0.568005	0.150423	3.77604	0.000159339	0.00706944	Downregulated
Y47G6A.31	56.9328	2.24046	0.593956	3.7721	0.000161877	0.00714669	Downregulated
fah-1	150.802	1.093	0.290674	3.76023	0.00016976	0.00742744	Downregulated
mrpl-49	73.4296	1.39113	0.370049	3.75933	0.000170372	0.00742744	Downregulated
Y46H3C.7	173.558	1.07234	0.285487	3.75618	0.000172529	0.0074388	Downregulated
pbs-5	685.72	0.612696	0.16315	3.75541	0.000173056	0.0074388	Downregulated
pfd-4	156.38	1.04223	0.279713	3.72607	0.000194485	0.00815506	Downregulated
F28F8.7	93.8876	1.5255	0.410248	3.71847	0.000200432	0.00836621	Downregulated
F01G4.6	1821.13	0.42615	0.115389	3.69316	0.000221488	0.00911735	Downregulated
Y46H3C.5	115.487	1.3732	0.371928	3.69211	0.000222399	0.00911735	Downregulated
txdc-9	139.445	1.01711	0.27598	3.68546	0.000228292	0.00931737	Downregulated
F23A7.4	1437.33	0.886836	0.242117	3.66284	0.000249433	0.0099589	Downregulated
nstp-10	473.063	0.809497	0.222147	3.64396	0.00026847	0.0105357	Downregulated
erd-2	564.411	0.797498	0.219314	3.63633	0.000276548	0.0107608	Downregulated
nduo-4	2046.77	0.871413	0.24083	3.61837	0.000296464	0.0113909	Downregulated
C29E4.13	291.84	1.08305	0.299547	3.61564	0.000299609	0.0114638	Downregulated
B0511.12	1417.81	0.636718	0.17617	3.61423	0.000301237	0.0114703	Downregulated
his-57	48.3807	1.70498	0.471856	3.61334	0.000302276	0.0114703	Downregulated
nduf-2.2	1105.96	0.630168	0.174868	3.60367	0.000313756	0.0117768	Downregulated
pcp-5	16.6272	5.95581	1.65974	3.58841	0.000332706	0.0123349	Downregulated
rpn-3	1128.96	0.491629	0.137017	3.58808	0.00033312	0.0123349	Downregulated
rad-8	486.788	0.570798	0.159159	3.58634	0.000335355	0.0123677	Downregulated
bcat-1	55.0279	1.85648	0.51789	3.5847	0.000337469	0.0123959	Downregulated
tram-1	491.837	0.482508	0.134724	3.58146	0.000341683	0.0125007	Downregulated
sqv-4	883.649	0.522717	0.146211	3.57509	0.000350111	0.0127267	Downregulated
pbs-6	338.164	0.728889	0.203902	3.5747	0.000350633	0.0127267	Downregulated
ile-1	690.037	0.618798	0.173557	3.56538	0.000363329	0.0131356	Downregulated
hrpk-1	1120.36	0.613053	0.172143	3.56129	0.000369036	0.0132472	Downregulated
sgt-1	542.869	0.602513	0.169193	3.5611	0.000369301	0.0132472	Downregulated
T14G8.3	262.304	1.19305	0.336594	3.54448	0.000393387	0.0138941	Downregulated
B0281.5	55.1027	2.70395	0.765119	3.53402	0.000409289	0.0143454	Downregulated
scbp-2	34.8999	2.00002	0.566182	3.53246	0.00041171	0.0143588	Downregulated
his-59	374.825	1.02216	0.289502	3.53076	0.000414362	0.0143588	Downregulated
hsp-60	2007.34	0.394039	0.111977	3.51892	0.000433305	0.0149028	Downregulated
fmo-5	86.5593	2.04205	0.581728	3.51031	0.000447585	0.0152794	Downregulated
Y54F10AR.1	273.547	0.687873	0.196059	3.5085	0.000450644	0.0153269	Downregulated
F29G9.7	348.072	0.730685	0.2084	3.50617	0.000454604	0.0153479	Downregulated
chp-1	490.198	0.558192	0.159667	3.49597	0.000472336	0.0157341	Downregulated
cdc-42	612.457	0.462718	0.13238	3.49537	0.000473405	0.0157341	Downregulated
inx-2	62.6254	1.41124	0.405995	3.47599	0.000508964	0.0166922	Downregulated
uev-1	122.81	0.931392	0.26848	3.46913	0.000522153	0.0170638	Downregulated
try-1	2544.82	0.500549	0.144878	3.45496	0.000550374	0.017859	Downregulated
Y62H9A.3	127.073	10.2729	2.97576	3.4522	0.000556032	0.017979	Downregulated
suf-1	1159	0.607539	0.176548	3.44121	0.000579126	0.0184018	Downregulated
tbb-1	2276.89	0.366816	0.10665	3.43942	0.000582952	0.0184595	Downregulated
vps-45	273.039	0.892078	0.260278	3.42741	0.000609374	0.0190986	Downregulated
wht-7	783.308	0.59788	0.174657	3.42316	0.000618968	0.0193333	Downregulated
F17E9.4	236.696	5.53305	1.62195	3.41135	0.00064641	0.0199865	Downregulated
his-63	86.2305	1.4922	0.437606	3.40992	0.000649818	0.0200244	Downregulated
tag-30	1365.62	0.45561	0.133991	3.4003	0.000673109	0.0205348	Downregulated
ife-3	753.968	0.513629	0.151094	3.39941	0.000675324	0.0205348	Downregulated
dnj-28	691.464	0.656417	0.19357	3.39112	0.000696087	0.0210269	Downregulated
nap-1	1290.88	0.388176	0.114607	3.38702	0.000706558	0.0211921	Downregulated
lst-5	6.96432	6.08425	1.80242	3.3756	0.000736556	0.0218893	Downregulated
F46H5.2	108.678	1.00303	0.297903	3.36698	0.000759972	0.0223482	Downregulated
egg-3	1309.31	0.436622	0.129736	3.36546	0.000764166	0.0223482	Downregulated
tasp-1	860.589	0.532051	0.158244	3.36222	0.000773175	0.0224686	Downregulated
trap-2	66.41	1.97156	0.587195	3.35758	0.000786274	0.0227662	Downregulated
lin-66	319.416	0.65215	0.194275	3.35684	0.000788374	0.0227662	Downregulated
pbs-1	498.21	0.544143	0.162153	3.35574	0.00079153	0.0227857	Downregulated
tbb-2	3341.76	0.337744	0.100706	3.35375	0.000797234	0.0228781	Downregulated
unc-57	346.498	0.627442	0.187237	3.35106	0.000805028	0.0230298	Downregulated
C39B5.2	5.4458	5.72769	1.71033	3.34888	0.000811378	0.0230678	Downregulated
F53B1.2	86.7713	1.75896	0.526248	3.34245	0.000830437	0.0234643	Downregulated
gna-2	3049.14	0.499127	0.149649	3.33532	0.000852003	0.0237	Downregulated
F33H2.3	127.772	1.06233	0.31858	3.33459	0.000854262	0.0237	Downregulated
Y18D10A.11	3033.13	0.480044	0.144121	3.33084	0.000865856	0.0239493	Downregulated
arf-3	614.623	0.511691	0.154077	3.321	0.000896962	0.0246611	Downregulated
hpo-18	454.001	0.773027	0.233133	3.31583	0.000913728	0.0250471	Downregulated
arx-1	487.73	0.530255	0.15997	3.31472	0.000917364	0.0250719	Downregulated
his-66	55.4787	1.49888	0.453266	3.30683	0.000943565	0.0256354	Downregulated
F43G6.3	101.405	0.925712	0.28094	3.29505	0.000984034	0.0264222	Downregulated
K10D2.8	12.3803	3.07167	0.933883	3.28914	0.00100496	0.0269053	Downregulated
trap-1	234.263	0.755046	0.230035	3.2823	0.00102963	0.0272795	Downregulated
nac-2	6.59653	6.00813	1.83371	3.27649	0.00105104	0.0277349	Downregulated
gfat-2	5863.56	0.282351	0.086485	3.26475	0.00109563	0.028762	Downregulated
gsk-3	250.544	0.777674	0.238239	3.26426	0.00109749	0.028762	Downregulated
rps-13	2747.09	0.53863	0.165033	3.26378	0.00109936	0.028762	Downregulated
sna-1	1669.99	0.476253	0.146084	3.26012	0.00111363	0.0290526	Downregulated
ccf-1	591.066	0.486601	0.149318	3.25884	0.0011187	0.0291021	Downregulated
rpt-3	605.01	0.571042	0.175606	3.25183	0.00114663	0.0296254	Downregulated
C56G7.3	24.285	2.60361	0.800916	3.25079	0.00115085	0.0296254	Downregulated
F35G12.11	250.065	0.70338	0.216659	3.24649	0.00116837	0.0299698	Downregulated
ahsa-1	400.594	0.745706	0.229909	3.24348	0.00118078	0.0301198	Downregulated
sec-61	14842.9	0.389684	0.120231	3.24112	0.00119061	0.0302262	Downregulated
mcm-4	1597.08	0.363599	0.112351	3.23628	0.00121097	0.0304667	Downregulated
tag-349	1094.41	0.571224	0.176745	3.2319	0.00122969	0.0308531	Downregulated
coa-6	165.988	0.753918	0.233549	3.22809	0.00124619	0.0310972	Downregulated
snr-4	172.657	0.877344	0.272715	3.21708	0.00129505	0.0319604	Downregulated
vha-18	784.185	0.55845	0.173791	3.21334	0.00131201	0.0321284	Downregulated
ubc-9	1123.64	0.519837	0.161948	3.2099	0.00132783	0.0323686	Downregulated
F42A10.5	456.821	0.565714	0.176492	3.20533	0.00134909	0.0326879	Downregulated
atg-2	251.881	1.07784	0.33714	3.19702	0.00138857	0.0334679	Downregulated
uba-1	4235.7	0.345464	0.108199	3.19285	0.00140875	0.0337359	Downregulated
F38A5.22	9.66806	6.55288	2.0524	3.1928	0.00140903	0.0337359	Downregulated
hsp-1	9723.77	0.367069	0.11498	3.19245	0.00141072	0.0337359	Downregulated
W05H9.4	263.896	0.663037	0.207958	3.18832	0.00143103	0.0340444	Downregulated
spc-1	416.263	0.641014	0.201104	3.18748	0.00143517	0.0340548	Downregulated
Y37D8A.6	8.22632	4.81298	1.51117	3.18493	0.00144789	0.0342341	Downregulated
ccnk-1	367.538	0.638605	0.200778	3.18065	0.00146944	0.0345046	Downregulated
dnj-13	620.765	0.510947	0.160677	3.17997	0.00147292	0.0345046	Downregulated
mom-5	280.592	0.654882	0.206915	3.16498	0.00155094	0.035798	Downregulated
C38D4.7	28.2305	2.42124	0.765417	3.1633	0.0015599	0.0358374	Downregulated
pas-1	777.847	0.53413	0.168863	3.16309	0.00156103	0.0358374	Downregulated
gsr-1	604.792	0.537269	0.169902	3.16222	0.00156571	0.0358552	Downregulated
cyn-7	1704.98	0.566422	0.179216	3.16055	0.00157474	0.0359721	Downregulated
pcca-1	444.476	0.767305	0.243226	3.1547	0.00160662	0.0364286	Downregulated
ubc-13	221.197	0.87064	0.276544	3.14828	0.00164232	0.0371465	Downregulated
kin-3	1676.88	0.453152	0.144204	3.14244	0.00167543	0.0377096	Downregulated
best-15	7.5252	4.66604	1.49068	3.13015	0.00174719	0.0388485	Downregulated
rpn-6.1	788.701	0.484639	0.155414	3.11838	0.00181849	0.0399379	Downregulated
C18B12.6	341.533	0.920443	0.295225	3.11777	0.00182228	0.0399379	Downregulated
sygl-1	2654.06	0.458593	0.147573	3.10757	0.0018863	0.04095	Downregulated
T25D3.4	182.251	0.776621	0.250321	3.1025	0.00191895	0.0415608	Downregulated
dscc-1	340.599	0.712752	0.23052	3.09193	0.00198863	0.0426044	Downregulated
cey-3	1807.85	0.373842	0.121159	3.08554	0.0020318	0.0432776	Downregulated
mek-1	446.063	0.720783	0.233646	3.08494	0.00203593	0.0432776	Downregulated
kel-10	8.31241	6.33294	2.06028	3.07383	0.00211331	0.0445103	Downregulated
alg-2	424.869	0.737753	0.241578	3.05389	0.00225892	0.0467226	Downregulated
W09G3.7	79.4098	1.07995	0.353632	3.05388	0.00225905	0.0467226	Downregulated
tag-53	114.124	1.53429	0.504636	3.0404	0.00236266	0.0485227	Downregulated
cic-1	351.81	0.631115	0.207708	3.03847	0.00237779	0.0485227	Downregulated
ZK856.11	80.7443	1.36151	0.449114	3.03155	0.00243301	0.0495396	Downregulated
W08E12.7	1711.37	0.406141	0.134242	3.02545	0.00248263	0.0501056	Downregulated
mex-3	2456.36	0.450776	0.149335	3.01855	0.00253986	0.0510363	Downregulated
dgtr-1	423.717	0.470241	0.15591	3.0161	0.0025605	0.0513386	Downregulated
C49F5.6	283.942	0.681092	0.22671	3.00425	0.00266237	0.0529189	Downregulated
fbxc-50	1410.86	0.469477	0.156353	3.00267	0.00267624	0.0530193	Downregulated
unc-108	374.463	0.474366	0.158111	3.00022	0.00269789	0.0532789	Downregulated
aakb-1	19.343	2.24431	0.750143	2.99184	0.00277298	0.0544108	Downregulated
copa-1	1405.83	0.354365	0.118649	2.98666	0.00282042	0.0549892	Downregulated
Y106G6H.13	8.5191	6.36833	2.13714	2.97983	0.00288405	0.0559122	Downregulated
lmp-1	220.632	0.780506	0.262075	2.97818	0.0028997	0.0560589	Downregulated
pfn-1	1002.83	0.417167	0.140346	2.97243	0.00295454	0.0566124	Downregulated
R05F9.6	705.076	0.472809	0.159136	2.9711	0.00296734	0.0566508	Downregulated
cmd-1	772	0.589961	0.198686	2.96931	0.00298474	0.0567263	Downregulated
clec-190	9.00443	6.45602	2.17695	2.96562	0.00302069	0.0567263	Downregulated
dpy-31	8.31887	3.88145	1.31049	2.96183	0.00305818	0.0571873	Downregulated
fum-1	2310.9	0.446723	0.150856	2.96125	0.00306394	0.0571873	Downregulated
vha-12	423.582	0.80671	0.273514	2.94943	0.00318361	0.0591803	Downregulated
rpl-27	6341.69	0.51342	0.174526	2.9418	0.00326314	0.0605361	Downregulated
F18A11.3	152.022	0.928919	0.316763	2.93254	0.00336202	0.0619948	Downregulated
hip-1	774.21	0.439166	0.149953	2.92868	0.00340402	0.0625181	Downregulated
vet-2	78.0007	2.30696	0.789597	2.92169	0.00348133	0.0636834	Downregulated
pas-3	908.94	0.541854	0.185882	2.91504	0.00355639	0.0645422	Downregulated
disl-2	582.356	0.557237	0.191296	2.91296	0.00358021	0.0647403	Downregulated
cct-4	1465.82	0.382938	0.131542	2.91114	0.00360113	0.0648566	Downregulated
cct-1	1033.28	0.472208	0.162211	2.91107	0.00360197	0.0648566	Downregulated
let-70	925.063	0.497294	0.170905	2.90978	0.00361687	0.0649974	Downregulated
akap-1	897.291	0.378946	0.130522	2.90331	0.00369241	0.0659465	Downregulated
hsp-90	11514.4	0.28986	0.099983	2.89909	0.00374247	0.0663458	Downregulated
H14E04.2	617.294	0.554107	0.191714	2.89028	0.00384901	0.0670692	Downregulated
Y37A1B.17	270.471	1.34718	0.466245	2.88942	0.00385953	0.0671252	Downregulated
ceh-20	9.49678	3.37418	1.16809	2.88862	0.00386936	0.0671688	Downregulated
npr-15	5.82879	5.83137	2.02038	2.88628	0.00389828	0.0675432	Downregulated
H37A05.4	51.6001	1.26435	0.439425	2.87729	0.00401111	0.0689775	Downregulated
tfg-1	606.037	0.404882	0.140788	2.87584	0.00402955	0.0691651	Downregulated
cki-2	779.265	0.465353	0.162016	2.87226	0.00407541	0.0698219	Downregulated
ska-3	301.745	0.508779	0.177424	2.86759	0.00413616	0.0705261	Downregulated
Y106G6H.6	640.046	0.469773	0.163952	2.8653	0.00416612	0.0707162	Downregulated
slc-25A10	69.409	1.0309	0.360032	2.86335	0.00419181	0.0710211	Downregulated
che-1	4.44718	5.43413	1.90377	2.8544	0.00431185	0.0722549	Downregulated
par-5	1575.08	0.414177	0.145422	2.8481	0.00439808	0.0735657	Downregulated
cox-5B	416.468	0.579484	0.203762	2.84392	0.00445621	0.0744026	Downregulated
W02D9.7	58.0077	9.14141	3.22654	2.83319	0.00460858	0.0765287	Downregulated
T02G5.14	5.04073	5.61273	1.985	2.82758	0.00469019	0.077464	Downregulated
C55A6.1	447.643	0.399617	0.141499	2.82417	0.00474033	0.0781516	Downregulated
his-65	39.303	1.57109	0.556663	2.82234	0.00476749	0.0783277	Downregulated
sec-22	11.9614	2.94368	1.0434	2.82124	0.0047838	0.0783277	Downregulated
pbs-4	354.273	0.655669	0.23247	2.82045	0.00479565	0.0783277	Downregulated
fbxc-51	5.29064	5.68114	2.01448	2.82015	0.00480012	0.0783277	Downregulated
B0513.4	2615.19	0.510508	0.181571	2.81162	0.00492926	0.0799742	Downregulated
iff-1	2375.74	0.415898	0.148105	2.80813	0.00498302	0.0807039	Downregulated
madf-9	9.61645	2.9486	1.05125	2.80485	0.00503401	0.0812632	Downregulated
pal-1	439.657	0.601847	0.214886	2.80078	0.005098	0.0820357	Downregulated
sams-3	510.133	0.497941	0.177821	2.80024	0.00510653	0.0820357	Downregulated
T03G11.6	718.292	0.508941	0.181763	2.80002	0.00510992	0.0820357	Downregulated
ttr-50	411.712	0.621791	0.222955	2.78886	0.0052894	0.0843273	Downregulated
C04B4.2	481.635	0.546384	0.195965	2.78817	0.00530064	0.08436	Downregulated
C46F11.6	19.3583	2.53032	0.907752	2.78746	0.00531232	0.0843997	Downregulated
acs-19	1871.14	0.407526	0.14623	2.78689	0.00532172	0.084403	Downregulated
ZK354.2	6.69442	5.27646	1.89551	2.78366	0.00537496	0.0848282	Downregulated
pccb-1	443.176	0.628016	0.225706	2.78245	0.00539501	0.0849784	Downregulated
F53F8.3	173.776	0.938138	0.33819	2.77399	0.00553726	0.0866246	Downregulated
rpn-10	934.858	0.371704	0.134033	2.77323	0.00555023	0.0866798	Downregulated
cdc-26	260.065	0.65148	0.235155	2.77043	0.00559818	0.0872802	Downregulated
rpt-4	597.213	0.490632	0.177289	2.76741	0.00565038	0.0876915	Downregulated
apa-2	142.854	1.01143	0.365534	2.767	0.00565748	0.0876915	Downregulated
T04F8.7	4.59932	5.48686	1.98394	2.76564	0.00568108	0.0878272	Downregulated
Y71F9AL.4	43.0417	1.25062	0.452384	2.76451	0.00570086	0.0879848	Downregulated
T25B9.9	824.68	0.518522	0.187616	2.76374	0.00571434	0.088045	Downregulated
inf-1	1612.19	0.493381	0.178654	2.76165	0.00575095	0.0884606	Downregulated
F39F10.3	40.8051	1.29006	0.467333	2.76047	0.00577176	0.0886322	Downregulated
F21D5.1	940.223	0.416124	0.150789	2.75964	0.00578645	0.0887095	Downregulated
sdz-29	9.51927	6.53089	2.36802	2.75795	0.00581643	0.0890205	Downregulated
F54D5.7	452.222	0.665546	0.241467	2.75626	0.00584656	0.0892501	Downregulated
pfk-1.1	227.175	0.793698	0.287987	2.75602	0.00585087	0.0892501	Downregulated
atad-3	401.251	0.510726	0.185687	2.75047	0.00595103	0.0906274	Downregulated
spe-15	85.7796	0.859222	0.312615	2.7485	0.00598685	0.0910219	Downregulated
eif-3.L	492.886	0.504047	0.183553	2.74606	0.00603155	0.0913989	Downregulated
rpn-11	483.009	0.412708	0.150322	2.7455	0.00604189	0.0914048	Downregulated
ZK1307.4	9.70216	6.55749	2.39097	2.74261	0.00609531	0.0919101	Downregulated
csc-1	121.541	0.772887	0.282301	2.73781	0.00618491	0.0925016	Downregulated
bckd-1A	305.628	0.548103	0.200646	2.7317	0.00630086	0.0934234	Downregulated
cdc-48.1	3739.18	0.295874	0.108328	2.73127	0.00630913	0.0934234	Downregulated
csk-1	218.414	0.592328	0.217321	2.72559	0.00641864	0.0946106	Downregulated
fkh-4	5.63768	5.03436	1.85128	2.7194	0.00654004	0.0950341	Downregulated
fbxc-39	4.68346	5.50659	2.02698	2.71665	0.00659471	0.0956702	Downregulated
D1086.11	44.1478	8.74766	3.22674	2.71099	0.00670819	0.0969463	Downregulated
C38D4.4	471.918	0.539889	0.199165	2.71076	0.0067129	0.0969463	Downregulated
W04G3.5	74.8735	1.23568	0.455853	2.71069	0.00671435	0.0969463	Downregulated
K08E3.5	1557.45	0.394288	0.145523	2.70946	0.00673934	0.0970021	Downregulated
unc-33	105.374	0.845469	0.312818	2.70275	0.00687686	0.0983648	Downregulated
xpo-1	2530.28	0.3304	0.122546	2.69614	0.00701487	0.0997176	Downregulated
Y105E8A.20	853.655	0.545516	0.20288	2.68886	0.00716958	0.101365	Downregulated
strm-1	8.03105	4.7464	1.76541	2.68855	0.00717625	0.101365	Downregulated
Y43F8C.7	138.769	0.724606	0.269597	2.68774	0.00719372	0.101365	Downregulated
meg-1	917.899	0.461904	0.171866	2.68759	0.00719702	0.101365	Downregulated
sdha-1	189.391	1.23644	0.460474	2.68514	0.00724998	0.101799	Downregulated
B0416.5	288.163	0.648914	0.241982	2.68166	0.00732575	0.102617	Downregulated
F46F2.3	6.49675	5.97684	2.22904	2.68135	0.00733266	0.102617	Downregulated
F36D4.5	418.523	0.541914	0.202267	2.6792	0.00737981	0.10268	Downregulated
agt-2	1137.01	0.324942	0.121542	2.67351	0.00750628	0.10381	Downregulated
ZC373.2	84.7459	6.5525	2.45235	2.67193	0.00754163	0.10383	Downregulated
snr-5	73.9736	1.13154	0.423826	2.66983	0.00758893	0.104014	Downregulated
ubq-1	9450.47	0.339797	0.127465	2.66581	0.00768022	0.104491	Downregulated
cgh-1	15067	0.270988	0.101861	2.66038	0.00780526	0.105535	Downregulated
Y37E3.8	1449.66	0.459124	0.172673	2.65893	0.00783897	0.105557	Downregulated
uggt-1	287.725	0.623509	0.234498	2.65891	0.00783949	0.105557	Downregulated
C23F12.4	90.2175	1.30081	0.48996	2.65494	0.00793229	0.106495	Downregulated
fars-3	763.474	0.493936	0.186467	2.64892	0.00807497	0.10778	Downregulated
K01D12.3	8.60086	6.3875	2.41426	2.64574	0.00815136	0.108641	Downregulated
F11A10.5	565.804	0.41718	0.158095	2.6388	0.00832009	0.110569	Downregulated
col-98	44.4697	4.58594	1.73829	2.63819	0.0083349	0.110589	Downregulated
gst-43	10.923	3.08871	1.17198	2.63546	0.00840222	0.110765	Downregulated
F17E5.2	48.199	1.14838	0.436329	2.63191	0.00849061	0.111385	Downregulated
clec-223	6.80301	6.04935	2.30059	2.62948	0.00855162	0.112025	Downregulated
unc-73	281.893	0.500932	0.191058	2.62188	0.00874454	0.11358	Downregulated
pas-6	402.309	0.556316	0.212298	2.62045	0.00878132	0.113674	Downregulated
fkb-6	839.243	0.471914	0.180172	2.61923	0.00881272	0.113674	Downregulated
car-1	2749.44	0.401567	0.153427	2.61731	0.0088627	0.113714	Downregulated
scav-2	123.464	0.778071	0.298313	2.60824	0.00910095	0.115914	Downregulated
cyb-1	1357.24	0.352706	0.135657	2.59998	0.00932287	0.118412	Downregulated
Y48A6B.3	106.036	0.708544	0.272928	2.59608	0.00942939	0.119435	Downregulated
pho-13	4.42979	5.42794	2.09154	2.59519	0.00945384	0.119579	Downregulated
pabp-2	269.578	0.544132	0.209873	2.59267	0.00952338	0.120293	Downregulated
Y48A6C.2	32.2913	1.52563	0.588657	2.59172	0.00954978	0.120461	Downregulated
W02D9.6	7.98165	6.27751	2.42655	2.58702	0.00968113	0.12195	Downregulated
rpt-5	807.983	0.394759	0.153103	2.57838	0.00992634	0.124357	Downregulated
rab-1	342.801	0.545881	0.211825	2.57704	0.00996515	0.124566	Downregulated
Y82E9BR.2	80.7748	1.06659	0.413912	2.57686	0.00997018	0.124566	Downregulated

## Sheet: DEgenes jmjd-5 15 C vs 25 C
	baseMean	log2FoldChange	lfcSE	stat	pvalue	padj
Y53C10A.5	10.9438	6.89645	1.55424	4.43718	9.11439e-06	0.103148
cup-4	9.1854	6.64392	2.34083	2.83827	0.00453584	0.999452
nep-12	8.38424	6.51249	1.98496	3.28092	0.00103468	0.975787
cbs-2	7.50149	6.35406	1.99552	3.18417	0.00145169	0.999452
F27E5.3	7.47549	6.34988	2.06986	3.06778	0.00215655	0.999452
T07G12.5	5.38797	5.8735	2.22935	2.63462	0.00842313	0.999452
fbxc-57	5.03403	5.77794	2.2144	2.60926	0.00907378	0.999452
maa-1	4.21061	5.51839	1.9349	2.85202	0.00434418	0.999452
C26D10.4	14.5326	5.27698	1.51326	3.48715	0.000488189	0.665283
C46H11.2	8.47344	5.12309	1.69497	3.02252	0.00250681	0.999452
lgc-44	17.0436	4.64132	1.18136	3.92878	8.53788e-05	0.322077
ZK593.9	9.08434	4.05333	1.42144	2.85156	0.00435056	0.999452
C30G7.2	8.35624	3.77187	1.33835	2.8183	0.00482794	0.999452
csq-1	11.8689	3.52567	1.15113	3.06279	0.00219281	0.999452
mig-6	59.4052	2.7983	0.989164	2.82896	0.00466996	0.999452
M151.2	14.0105	2.69737	0.9901	2.72434	0.00644293	0.999452
F49E2.1	15.8891	2.33234	0.876403	2.66127	0.00778473	0.999452
srp-6	20.7167	2.12244	0.680183	3.1204	0.00180608	0.999452
max-1	33.6398	2.03513	0.700949	2.90339	0.00369152	0.999452
unc-104	58.3302	1.85491	0.6764	2.74232	0.00610063	0.999452
C46E10.8	46.5184	1.62905	0.575622	2.83007	0.00465381	0.999452
dys-1	68.6029	1.2705	0.406926	3.1222	0.00179506	0.999452
Y73B6BL.31	82.8393	1.15289	0.443801	2.59777	0.00938309	0.999452
nhr-95	178.08	1.14616	0.394518	2.90522	0.00366996	0.999452
C43E11.12	100.694	0.832112	0.305059	2.7277	0.00637768	0.999452
uso-1	223.631	0.818984	0.314459	2.60442	0.00920297	0.999452
C27A7.5	557.562	0.693144	0.267093	2.59514	0.0094553	0.999452
ten-1	413.016	0.574141	0.20232	2.83778	0.00454278	0.999452
alfa-1	612.307	0.55063	0.206567	2.66562	0.0076846	0.999452
wnk-1	2314.94	0.497192	0.182203	2.72877	0.00635705	0.999452
cogc-4	662.108	0.411912	0.151429	2.72017	0.00652489	0.999452
glh-1	7114.88	0.36371	0.136103	2.67232	0.00753281	0.999452
ekl-1	298.714	-0.568537	0.204564	-2.77926	0.00544834	0.999452
rnp-5	235.996	-0.668327	0.236818	-2.82211	0.00477086	0.999452
F39G3.3	282.633	-0.706653	0.204976	-3.44748	0.000565836	0.665283
mbk-1	126.799	-1.73919	0.638368	-2.72443	0.00644118	0.999452
F20D1.3	229.842	-1.91686	0.555241	-3.45231	0.000555811	0.665283
T10B10.3	311.591	-1.98549	0.754125	-2.63284	0.00846737	0.999452
LLC1.2	13.1523	-2.88077	1.08667	-2.65101	0.00802514	0.999452
vit-6	1562.89	-3.48179	1.16753	-2.98218	0.00286203	0.999452
Y71G12A.4	9.478	-3.57404	1.14571	-3.11949	0.00181167	0.999452
vit-4	150.378	-3.63106	1.23165	-2.94812	0.00319711	0.999452
vit-3	219.046	-3.85703	1.22471	-3.14934	0.00163642	0.999452
vit-5	828.725	-3.88672	1.40504	-2.76627	0.00567023	0.999452
fozi-1	13.1407	-4.00062	1.4493	-2.76037	0.00577357	0.999452
cng-1	24.2585	-4.14155	1.45069	-2.85488	0.00430531	0.999452
acr-16	15.1153	-5.01393	1.49888	-3.34512	0.000822459	0.846161
sprr-3	4.77856	-5.74409	2.22306	-2.58387	0.00976993	0.999452
C23H4.3	5.50021	-5.9426	2.2513	-2.63963	0.00829971	0.999452
unc-24	5.62892	-5.98069	2.1204	-2.82055	0.00479409	0.999452
ugt-44	5.89365	-6.04454	2.11712	-2.85508	0.00430258	0.999452
lron-11	5.91108	-6.04506	2.16816	-2.78811	0.00530167	0.999452
Y34B4A.10	6.00789	-6.07511	2.08932	-2.9077	0.00364092	0.999452
C52E4.7	6.12955	-6.09901	2.20983	-2.75995	0.0057811	0.999452
ilcr-1	6.73841	-6.23107	1.8073	-3.44773	0.000565327	0.665283
T01D3.6	28.6809	-6.31793	1.50978	-4.18467	2.85587e-05	0.161599
lys-8	7.82317	-6.45489	1.99241	-3.23974	0.0011964	0.999452
F35E2.5	10.0903	-6.81831	1.89182	-3.60411	0.000313229	0.665283
C04G2.9	10.2508	-6.83847	1.93945	-3.52598	0.000421914	0.665283
C09D4.3	12.3545	-7.10952	2.06843	-3.43715	0.000587862	0.665283

## Sheet: DEgenes N2 15C vs 25C
Gene ID	baseMean	log2FoldChange	lfcSE	stat	pvalue	padj		p-value < 0.01
clec-79	35.6169	-23.4916	3.02719	-7.76022	8.47798e-15	3.00165e-11
T08B6.4	32.6646	-23.3779	3.02728	-7.72242	1.14144e-14	3.00165e-11
F55F8.7	31.1884	-23.3149	3.02733	-7.70148	1.34497e-14	3.00165e-11
C08F11.10	27.9192	-23.1522	3.02746	-7.64741	2.0507e-14	3.66132e-11
C27B7.6	20.5924	-22.7502	3.02791	-7.5135	5.75679e-14	8.56515e-11
msrp-3	19.4016	-22.6699	3.02802	-7.4867	7.0626e-14	8.58839e-11
C14C10.1	93.9487	-8.64546	3.01411	-2.86834	0.00412638	0.0783748
C55B7.3	29.7962	-8.44297	1.57592	-5.35749	8.43858e-08	2.28276e-05
B0205.10	21.2395	-8.33966	3.02787	-2.7543	0.00588172	0.0963767
ZK354.8	28.7182	-7.87087	3.02743	-2.59985	0.00932646	0.124079
F41G3.5	24.8814	-7.83567	3.02762	-2.58806	0.0096518	0.126337
F36A4.3	11.8195	-7.10922	2.39463	-2.96882	0.00298943	0.0643051
C24D10.1	11.0022	-7.00581	2.41315	-2.90318	0.00369398	0.0720003
Y105C5B.18	11.0022	-7.00581	2.41315	-2.90318	0.00369398	0.0720003
W03G1.2	10.6828	-6.96344	2.44536	-2.84762	0.00440481	0.0807428
F01E11.17	10.6967	-6.96294	1.39856	-4.97865	6.40281e-07	0.000127018
C18H9.6	10.6858	-6.96161	1.66957	-4.1697	3.05e-05	0.00275024
msp-63	10.63	-6.95625	2.43818	-2.85306	0.00433011	0.0802588
F46A9.2	10.4716	-6.93444	2.42581	-2.85861	0.00425499	0.0794942
F36A4.2	9.70712	-6.82506	2.45373	-2.78151	0.00541071	0.0916829
fis-1	8.96271	-6.71019	2.51099	-2.67233	0.00753258	0.112715
R08A2.1	12.7712	-6.6324	1.99068	-3.33173	0.000863074	0.0299792
C18A3.7	8.47486	-6.62931	2.51767	-2.63311	0.00846066	0.118899
C23H4.6	8.29032	-6.5981	1.40559	-4.69418	2.67676e-06	0.000367622
R07E4.1	8.06612	-6.56004	2.09802	-3.12678	0.00176732	0.0466771
Y43C5A.4	11.6799	-6.50083	2.23997	-2.9022	0.00370549	0.0720674
oac-34	7.68004	-6.48867	2.20274	-2.94573	0.00322198	0.067506
ZK856.18	6.99085	-6.3516	2.269	-2.7993	0.00512137	0.0888935
sst-20	10.2914	-6.32494	2.257	-2.80237	0.00507286	0.088795
ZK1225.5	6.81512	-6.3157	2.33837	-2.7009	0.00691527	0.10607
scrm-7	10.2501	-6.31296	2.26948	-2.78168	0.00540789	0.0916829
Y55F3C.9	6.3409	-6.21382	1.50882	-4.11833	3.81626e-05	0.0031839
F33D11.7	6.31951	-6.20653	2.38597	-2.60126	0.00928811	0.124022
Y59E9AR.1	9.26636	-6.16197	2.29057	-2.69015	0.00714205	0.108801
nspa-3	9.15258	-6.14519	2.31515	-2.65434	0.00794642	0.115082
F01E11.3	5.83362	-6.08751	1.89727	-3.20856	0.001334	0.0384148
F36H5.4	5.66067	-6.04952	2.24061	-2.69994	0.00693523	0.106193
F21D9.2	13.4092	-6.04854	1.64617	-3.6743	0.000238501	0.0120288
C30G12.2	13.1254	-6.03359	1.44319	-4.18073	2.90573e-05	0.00269409
hsp-16.1	5.60073	-6.03022	1.6116	-3.74176	0.000182739	0.009947
hsp-16.48	5.52686	-6.01258	2.26864	-2.6503	0.00804208	0.115527
msp-32	13.0327	-5.9874	2.03125	-2.94764	0.00320209	0.067506
R11G1.2	5.36066	-5.96653	2.02839	-2.94151	0.00326616	0.0679651
ZC581.2	12.8292	-5.9573	2.23346	-2.66729	0.00764652	0.113272
htas-1	12.5146	-5.92669	2.2288	-2.65914	0.00783396	0.114271
hsp-16.11	5.01303	-5.87037	1.93331	-3.03644	0.00239388	0.0558298
nhr-58	4.35793	-5.67012	2.03544	-2.78569	0.00534132	0.09152
subs-4	9.56272	-5.55092	1.6724	-3.31913	0.000902969	0.0305333
spe-8	9.61259	-5.53576	2.11242	-2.62058	0.00877792	0.11988
C04E6.5	9.12866	-5.45905	2.11253	-2.58413	0.00976242	0.127006
C17F3.3	9.04369	-5.4478	2.06019	-2.64431	0.00818571	0.116175
C26B9.6	3.7021	-5.43096	1.7387	-3.12358	0.00178665	0.0469101
F54H12.7	17.8952	-5.28095	1.80651	-2.92328	0.0034636	0.0703619
C35E7.10	24.4591	-5.19512	1.56477	-3.32005	0.000900018	0.0305333
mam-8	4.72568	-5.18871	1.97569	-2.62627	0.00863263	0.119109
C10E2.4	3.08756	-5.17564	1.9662	-2.63231	0.00848061
C06A1.3	30.3249	-5.15324	1.39377	-3.69734	0.000217869	0.0113738
M117.4	7.31694	-5.13791	1.91685	-2.6804	0.00735342	0.110757
T05E12.6	15.108	-5.0034	1.68971	-2.96111	0.00306534	0.0656218
cth-1	6.53188	-4.98735	1.49021	-3.34675	0.000817654	0.0289651
F21A9.2	9.01866	-4.90638	1.73846	-2.82226	0.00476859	0.0849537
hsp-16.2	132.383	-4.74994	1.38157	-3.43808	0.000585865	0.0230397
hbl-1	18.2634	-4.72446	1.60119	-2.95059	0.00317165	0.0672526
hsp-16.49	6.60734	-4.35823	1.63353	-2.66799	0.00763075	0.113272
C35E7.9	17.6211	-4.18783	1.50978	-2.77381	0.00554047	0.0925529
C46G7.111	6.89383	-4.05505	1.21384	-3.34068	0.000835723	0.029372
Y94H6A.10	20.685	-3.91908	1.00736	-3.89046	0.000100054	0.00651958
F41E6.8	6.65226	-3.79215	1.4656	-2.58743	0.00966944	0.126382
T23G11.1	51.2843	-3.72514	1.09551	-3.40037	0.000672944	0.0247217
C33D9.13	12.7639	-3.69362	1.14914	-3.21426	0.00130782	0.0381151
C42C1.9	19.2923	-3.50841	1.18467	-2.96151	0.00306132	0.0656218
gadr-3	35.012	-3.49983	1.15021	-3.04277	0.00234408	0.0550673
fkb-7	21.0893	-3.47561	1.11375	-3.12064	0.00180458	0.047242
scl-27	12.1179	-3.36927	1.10501	-3.04908	0.00229545	0.054571
fbxa-97	8.90116	-3.3157	1.25854	-2.63457	0.00842451	0.118899
ZC155.8	11.9279	-3.31483	1.02774	-3.22536	0.00125815	0.0380728
nhr-286	27.359	-3.17795	1.12419	-2.82688	0.00470034	0.0842569
gpa-7	10.3286	-3.16079	1.11906	-2.82449	0.00473556	0.0847181
ndx-2	6.58599	-3.09662	1.14518	-2.70404	0.00685027	0.105617
C28A5.6	28.6032	-2.99977	1.03167	-2.90768	0.00364116	0.0714389
cex-1	10.6283	-2.96693	1.12787	-2.63055	0.0085247	0.118899
W04A8.5	27.7818	-2.88357	0.898232	-3.21027	0.0013261	0.0383111
glct-6	11.0245	-2.87139	0.906523	-3.16747	0.00153769	0.0425434
fkb-5	16.1718	-2.8317	0.993721	-2.8496	0.00437748	0.0805744
C14E2.12	107.484	-2.81872	0.383257	-7.35464	1.91436e-13	1.55359e-10
F22H10.10	35.2366	-2.68506	0.62885	-4.26979	1.95657e-05	0.0019407
C30E1.9	108.285	-2.65703	0.466539	-5.69519	1.23232e-08	4.78302e-06
cyp-33A1	34.3162	-2.57821	0.536609	-4.80464	1.55027e-06	0.000238608
C13C4.4	17.3419	-2.423	0.769268	-3.14974	0.00163414	0.0446116
C05D9.12	114.12	-2.40446	0.56045	-4.29023	1.7849e-05	0.00181006
his-40	42.1245	-2.39679	0.4971	-4.82154	1.42453e-06	0.000227085
fbxa-90	25.1286	-2.37206	0.730411	-3.24757	0.00116395	0.0357872
lep-5	13.4176	-2.34696	0.887176	-2.64542	0.00815891	0.116164
cpr-1	72.7927	-2.24969	0.749576	-3.00129	0.00268838	0.059998
R06C1.4	164.207	-2.1817	0.353487	-6.17195	6.74516e-10	3.34523e-07
C36C9.10	108.5	-2.13238	0.402262	-5.30096	1.15195e-07	2.93812e-05
dpy-10	44.31	-2.0942	0.73286	-2.85757	0.00426893	0.079559
C53A3.2	38.0676	-2.02428	0.769653	-2.63012	0.00853541	0.118899
his-31	21.1862	-1.99745	0.700168	-2.85281	0.00433345	0.0802588
ZK643.9	41.6067	-1.95012	0.524307	-3.71943	0.000199675	0.0107379
Y11D7A.10	21.3341	-1.89467	0.583545	-3.24684	0.00116695	0.0357872
adpr-1	25.3043	-1.81728	0.671702	-2.70549	0.0068204	0.105339
mlc-1	64.7078	-1.66735	0.627663	-2.65643	0.00789718	0.114818
his-5	24.1374	-1.64242	0.58015	-2.83102	0.00463995	0.0836784
saeg-1	67.0335	-1.60699	0.447619	-3.59009	0.000330564	0.0157736
immp-1	36.9772	-1.52944	0.503983	-3.03471	0.00240764	0.0559715
ubxn-3	40.824	-1.51501	0.52646	-2.87773	0.00400546	0.0767153
F27D4.3	53.6157	-1.46668	0.430138	-3.40978	0.000650143	0.0242838
kin-29	114.182	-1.43648	0.548401	-2.6194	0.00880856	0.11988
plg-1	2586.62	-1.43083	0.244528	-5.8514	4.87452e-09	2.17574e-06
pcbd-1	57.7523	-1.36645	0.44307	-3.08405	0.00204206	0.0506412
Y61A9LA.1	135.61	-1.35872	0.323366	-4.20181	2.64791e-05	0.00251467
his-67	207.386	-1.33374	0.323648	-4.12097	3.77285e-05	0.0031839
pat-10	488.228	-1.32606	0.3805	-3.48504	0.000492063	0.0202395
eif-3.I	162.638	-1.31968	0.333698	-3.9547	7.66304e-05	0.00556162
Y39A1A.21	57.1671	-1.30416	0.375466	-3.47345	0.000513821	0.0208495
mrpl-20	56.1267	-1.26136	0.4023	-3.13536	0.00171643	0.0457391
hrg-1	53.5951	-1.23637	0.433371	-2.85291	0.00433212	0.0802588
sti-1	2165.55	-1.19263	0.192809	-6.18556	6.18823e-10	3.24955e-07
Y52B11A.10	154.101	-1.16735	0.24449	-4.77465	1.80022e-06	0.000263451
Y55F3BR.6	53.8632	-1.15987	0.372631	-3.11264	0.0018542	0.0480024
cpar-1	288.472	-1.15041	0.29697	-3.87383	0.000107136	0.00693047
rps-13	4917.33	-1.14708	0.236159	-4.85726	1.19023e-06	0.000204331
sup-36	98.6104	-1.14213	0.335249	-3.40682	0.000657242	0.0244467
Y39B6A.33	167.404	-1.13071	0.299737	-3.77233	0.000161728	0.00913762
W06E11.1	77.7435	-1.1277	0.428856	-2.62955	0.00854974	0.118899
T06E6.1	106.827	-1.12492	0.321251	-3.50169	0.000462318	0.0193761
rps-2	5905.52	-1.12198	0.204334	-5.49094	3.99791e-08	1.32183e-05
rpl-20	3030.27	-1.12174	0.234527	-4.783	1.727e-06	0.000256948
snr-3	416.288	-1.12142	0.252147	-4.4475	8.68767e-06	0.00094579
gpx-2	57.5585	-1.11048	0.399002	-2.78314	0.00538356	0.0916829
rpl-36	3063.45	-1.0925	0.26296	-4.15461	3.25838e-05	0.00290876
B0001.5	359.357	-1.09144	0.293887	-3.71381	0.000204165	0.0108487
aip-1	356.268	-1.07101	0.365113	-2.93337	0.00335305	0.0688107
B0250.3	157.476	-1.06148	0.364408	-2.9129	0.00358094	0.0708978
ced-9	84.372	-1.06058	0.31741	-3.34137	0.000833664	0.029372
W03F9.1	791.514	-1.05278	0.190839	-5.51662	3.45586e-08	1.18656e-05
dhs-12	375.554	-1.04317	0.252597	-4.12979	3.63091e-05	0.00314691
hach-1	213.281	-1.03569	0.256561	-4.0368	5.41854e-05	0.0041433
W04A4.2	612.482	-1.00243	0.328807	-3.04868	0.0022985	0.054571
rpl-38	415.113	-0.993874	0.311079	-3.19493	0.00139865	0.0398164
nol-2	417.751	-0.989485	0.258384	-3.82951	0.000128397	0.00798254
hrpu-2	113.704	-0.986949	0.351799	-2.80543	0.00502492	0.0883916
M28.5	402.257	-0.984571	0.255264	-3.85708	0.000114751	0.00736968
asb-2	67.3641	-0.980638	0.330214	-2.96971	0.00298084	0.0643051
rbm-3.1	3352.33	-0.97306	0.196867	-4.94273	7.70366e-07	0.000143272
snr-7	258.845	-0.972449	0.329112	-2.95477	0.00312905	0.0668255
lpd-7	1056.7	-0.970151	0.180563	-5.37293	7.74654e-08	2.1822e-05
C50C3.1	352.538	-0.970005	0.184979	-5.24385	1.57258e-07	3.69433e-05
F09E5.8	71.3283	-0.964237	0.352915	-2.7322	0.00629121	0.100289
ngp-1	393.785	-0.956941	0.204583	-4.67752	2.90366e-06	0.000392742
rde-11	250.473	-0.950836	0.274489	-3.46402	0.000532175	0.0214965
cct-3	166.659	-0.945921	0.305571	-3.09558	0.00196426	0.0498151
mrps-12	98.286	-0.941541	0.326121	-2.88709	0.00388823	0.0748065
nol-56	1624.29	-0.941193	0.231941	-4.0579	4.95169e-05	0.00390903
Y66H1A.4	503.577	-0.940037	0.210716	-4.46117	8.15141e-06	0.000898366
lin-28	120.362	-0.938312	0.352228	-2.66393	0.00772332	0.113677
rbm-3.2	10692.2	-0.935147	0.20829	-4.48965	7.13409e-06	0.000816488
mbf-1	521.852	-0.934844	0.244886	-3.81747	0.000134825	0.00813231
rpl-41.2	1188.09	-0.931764	0.298179	-3.12485	0.00177897	0.0468461
Y56A3A.18	128.016	-0.921942	0.338392	-2.72448	0.00644025	0.101714
C46A5.6	227.204	-0.918886	0.228865	-4.01497	5.94524e-05	0.00445993
ssb-1	835.998	-0.915987	0.201724	-4.54078	5.60457e-06	0.00068537
K12H4.3	380.747	-0.914571	0.225162	-4.06183	4.86891e-05	0.00390903
rpac-40	364.789	-0.914498	0.256118	-3.57061	0.000356147	0.0163042
B0205.6	292.374	-0.910543	0.230643	-3.94785	7.88551e-05	0.00567693
rpl-28	698.394	-0.906773	0.240125	-3.77625	0.00015921	0.00913762
rpl-2	5565.97	-0.898001	0.216383	-4.15005	3.32399e-05	0.00293795
rpl-4	7556.57	-0.894448	0.189841	-4.71155	2.45838e-06	0.000342905
cic-1	570.747	-0.886157	0.17954	-4.93572	7.98556e-07	0.000145484
ZK512.2	179.825	-0.881024	0.286222	-3.07811	0.00208316	0.051435
rbm-28	230.664	-0.87496	0.312617	-2.79882	0.00512892	0.0888935
K07H8.10	4097.74	-0.873221	0.156869	-5.56658	2.59788e-08	9.66304e-06
rpl-10	3573.01	-0.869726	0.184274	-4.71974	2.36148e-06	0.000334619
R12C12.6	411.771	-0.865538	0.191363	-4.52303	6.09615e-06	0.000725604
rpl-32	1359.65	-0.862622	0.254803	-3.38544	0.000710634	0.0257879
cri-3	464.473	-0.853483	0.202349	-4.21788	2.46615e-05	0.00236723
F56C11.5	184.631	-0.852889	0.26706	-3.19363	0.00140497	0.0398164
E02H1.1	136.384	-0.848415	0.281597	-3.01287	0.00258793	0.0583394
rps-27	809.949	-0.847807	0.320935	-2.64168	0.00824967	0.116896
rps-4	2980.92	-0.84587	0.209655	-4.03458	5.4699e-05	0.0041433
C24H12.4	324.285	-0.834871	0.180714	-4.61985	3.8401e-06	0.000489722
rps-1	3164.4	-0.82271	0.203929	-4.03429	5.47675e-05	0.0041433
rpl-35	876.012	-0.819137	0.254504	-3.21857	0.00128833	0.0381151
prmt-1	1675.05	-0.819114	0.214856	-3.81239	0.000137627	0.0082456
rrbs-1	367.127	-0.813869	0.268427	-3.032	0.00242942	0.056185
sut-1	169.481	-0.809751	0.207912	-3.89468	9.83296e-05	0.00650214
ZC434.8	682.207	-0.804205	0.254526	-3.15961	0.00157978	0.0433929
F26A1.13	90.1168	-0.800188	0.30772	-2.60038	0.00931214	0.124074
skr-18	233.819	-0.795832	0.23421	-3.39795	0.000678936	0.0248396
C37A2.7	1313.57	-0.793334	0.303443	-2.61445	0.00893725	0.121067
rpl-31	1115.26	-0.786788	0.236505	-3.32672	0.000878734	0.0304027
rps-22	478.378	-0.786058	0.266614	-2.9483	0.00319531	0.067506
pssy-2	460.144	-0.777422	0.229612	-3.38581	0.00070969	0.0257879
C18A3.3	676.281	-0.777075	0.210675	-3.6885	0.000225581	0.0115989
rpl-18	1997.35	-0.7765	0.206717	-3.75634	0.000172418	0.00950109
nol-58	1253.98	-0.773184	0.183059	-4.22368	2.40342e-05	0.0023321
rps-12	2743.17	-0.770355	0.231998	-3.32052	0.000898488	0.0305333
rpl-34	462.55	-0.766442	0.240166	-3.1913	0.00141633	0.0400113
tric-1B.2	108.056	-0.759328	0.291764	-2.60254	0.00925349	0.124022
C27F2.4	308.86	-0.75864	0.260344	-2.91399	0.00356844	0.0708978
C26D10.3	175.678	-0.752049	0.276079	-2.72403	0.00644897	0.101714
rpl-9	1822.77	-0.750763	0.218638	-3.43381	0.000595152	0.0233023
H06I04.3	1208.06	-0.748457	0.19822	-3.77588	0.000159442	0.00913762
K01G5.5	1070.56	-0.746897	0.226619	-3.29582	0.000981345	0.0319725
rps-24	1923.28	-0.743052	0.190913	-3.89209	9.93852e-05	0.00651958
rpl-1	2044.6	-0.740463	0.210194	-3.52276	0.000427074	0.0183293
rpl-3	7492.74	-0.737527	0.158196	-4.66211	3.12979e-06	0.000404922
rpl-22	608.995	-0.735153	0.245903	-2.9896	0.00279343	0.0612702
rps-17	997.585	-0.73382	0.252167	-2.91006	0.00361359	0.0711566
rpl-26	920.19	-0.730599	0.267974	-2.72638	0.00640329	0.101531
rpl-36.A	552.188	-0.7305	0.274493	-2.66127	0.00778465	0.113973
Y38E10A.22	162.59	-0.729926	0.280629	-2.60103	0.00929433	0.124022
Y48A6B.3	163.476	-0.727273	0.276613	-2.62921	0.00855845	0.118899
MTCE.7	1813.97	-0.725752	0.236446	-3.06943	0.00214471	0.0521685
dao-5	1687.85	-0.720813	0.145774	-4.94473	7.625e-07	0.000143272
H35B03.2	313.633	-0.715753	0.216366	-3.30806	0.000939444	0.0313122
MTCE.33	1237.87	-0.715349	0.253414	-2.82285	0.0047599	0.0849537
byn-1	758.876	-0.714744	0.252368	-2.83215	0.00462361	0.0835526
rps-14	1920.23	-0.711206	0.233636	-3.04407	0.002334	0.0549876
fib-1	3338.51	-0.710998	0.221182	-3.21454	0.00130656	0.0381151
rla-0	4749.27	-0.709148	0.209721	-3.38138	0.00072123	0.0260665
rpl-43	499.902	-0.707011	0.217813	-3.24595	0.00117059	0.0357872
map-2	1155.24	-0.706903	0.186804	-3.7842	0.000154202	0.00899711
C53H9.2	577.522	-0.70631	0.202288	-3.4916	0.000480135	0.0198433
unc-132	666.147	-0.700965	0.184156	-3.80637	0.000141023	0.00839272
sam-4	170.802	-0.699845	0.222954	-3.13896	0.00169547	0.0453157
nol-16	312.133	-0.698192	0.203584	-3.4295	0.000604704	0.0233639
icd-1	1483.87	-0.697069	0.182361	-3.82247	0.000132122	0.00802348
rps-25	1088.07	-0.695103	0.222175	-3.12863	0.00175626	0.0465227
ncap-1	163.895	-0.694992	0.249431	-2.78631	0.00533114	0.09152
rpl-21	1623.8	-0.694652	0.23052	-3.01342	0.00258324	0.0583394
rps-20	1084.31	-0.693428	0.229217	-3.02521	0.00248461	0.0570183
Y71H2AM.1	344.654	-0.690781	0.226393	-3.05125	0.00227893	0.0545416
nifk-1	322.623	-0.686814	0.252332	-2.72186	0.00649155	0.102205
cct-5	1876.55	-0.684219	0.129916	-5.26664	1.3894e-07	3.44532e-05
Y66D12A.19	559.566	-0.682696	0.238649	-2.86067	0.00422747	0.0794942
rpl-7A	19045.4	-0.679251	0.192942	-3.52049	0.000430745	0.0183984
rps-3	3385.6	-0.678321	0.204573	-3.31579	0.000913854	0.0307848
rps-8	3061.32	-0.676294	0.185058	-3.65449	0.000257691	0.0127801
dhod-1	292.393	-0.675773	0.239592	-2.82052	0.00479457	0.0850918
T10B5.3	146.642	-0.67501	0.251431	-2.68467	0.0072601	0.109849
rpl-27	9090.54	-0.669337	0.230044	-2.90961	0.00361881	0.0711566
rpoa-49	296.709	-0.667739	0.245804	-2.71656	0.00659649	0.102755
rpl-23	910.596	-0.667616	0.22662	-2.94597	0.00321945	0.067506
rps-7	1878.93	-0.666895	0.222926	-2.99155	0.00277562	0.0610295
krr-1	230.014	-0.660433	0.232123	-2.84518	0.00443859	0.0811954
elo-1	380.202	-0.658305	0.225696	-2.91678	0.00353667	0.0708978
rack-1	5032.72	-0.658024	0.201708	-3.26226	0.00110528	0.0346205
ruvb-2	1445.61	-0.65754	0.144258	-4.55809	5.16209e-06	0.000649042
rpl-13	2078.98	-0.654914	0.208389	-3.14275	0.00167367	0.0453157
hars-1	412.221	-0.653787	0.156444	-4.17904	2.92737e-05	0.00269409
Y116A8C.27	267.214	-0.650592	0.233958	-2.78081	0.00542242	0.0916829
rpl-12	25113.4	-0.644301	0.171234	-3.76268	0.000168102	0.00939938
sams-3	719.849	-0.641733	0.219789	-2.91977	0.00350287	0.0707469
exos-4.2	162.983	-0.640577	0.214336	-2.98866	0.00280202	0.0613079
scm-1	188.564	-0.639033	0.214276	-2.98229	0.00286105	0.0621425
zim-3	214.999	-0.634555	0.196456	-3.23001	0.00123784	0.037714
tufm-1	598.077	-0.632837	0.193698	-3.26714	0.00108641	0.0341668
B0025.4	315.55	-0.625246	0.242684	-2.57638	0.00998407	0.128981
C41G7.3	296.023	-0.622037	0.216201	-2.87712	0.00401323	0.0767153
hpo-31	255.934	-0.619513	0.236578	-2.61865	0.00882796	0.11988
icd-2	1117.43	-0.613827	0.21754	-2.82168	0.00477728	0.0849537
rpl-19	1929.19	-0.613398	0.204773	-2.99551	0.00273988	0.0606921
K08D12.3	553.519	-0.610883	0.150462	-4.06006	4.90594e-05	0.00390903
rps-9	2173.6	-0.610666	0.222876	-2.73994	0.0061451	0.0991994
coa-6	245.57	-0.608384	0.188521	-3.22713	0.00125038	0.0379664
rla-1	6318.34	-0.605929	0.229117	-2.64463	0.00817797	0.116175
rpl-30	622.27	-0.601162	0.23245	-2.5862	0.00970406	0.126569
T23D8.3	734.124	-0.595451	0.187946	-3.16821	0.00153381	0.0425434
phb-2	555.427	-0.594709	0.19067	-3.11904	0.0018144	0.0473601
eif-1.A	395.848	-0.593846	0.218401	-2.71907	0.00654663	0.10271
dnj-25	278.073	-0.592302	0.22794	-2.5985	0.00936312	0.124197
trip-4	337.163	-0.591707	0.216271	-2.73594	0.00622017	0.0996902
Y48E1B.3	234.256	-0.591363	0.208935	-2.83037	0.00464943	0.0836804
rpl-5	2609.59	-0.591166	0.20229	-2.92236	0.00347385	0.0703619
R04F11.3	1195.86	-0.590994	0.131582	-4.49145	7.07407e-06	0.000816488
rps-0	3030.05	-0.585395	0.19473	-3.00619	0.00264547	0.0591881
rpac-19	285.35	-0.584606	0.220503	-2.65123	0.00801981	0.115472
hpo-12	306.801	-0.581049	0.200448	-2.89875	0.00374656	0.0727077
hmg-1.1	538.674	-0.580647	0.169532	-3.425	0.000614807	0.0234546
hsp-6	2188.74	-0.579542	0.135161	-4.28779	1.80458e-05	0.00181006
rpl-16	1995.41	-0.578586	0.215872	-2.68022	0.0073573	0.110757
F53F4.11	1007.03	-0.578175	0.177414	-3.25889	0.00111848	0.0349114
B0511.6	469.331	-0.573501	0.173505	-3.30538	0.000948492	0.0313122
clu-1	3636.98	-0.572775	0.161953	-3.53668	0.000405197	0.0175592
ufbp-1	262.054	-0.571587	0.179607	-3.18243	0.00146043	0.0409976
Y37E3.8	1964.37	-0.56708	0.199004	-2.84959	0.00437757	0.0805744
rpl-6	1961.03	-0.566746	0.180846	-3.13385	0.00172527	0.0458376
ZK546.14	661.786	-0.564021	0.168391	-3.34947	0.000809669	0.028833
rps-6	1655.12	-0.562488	0.214085	-2.6274	0.00860391	0.119081
sdha-2	1258.44	-0.561485	0.167652	-3.34912	0.000810697	0.028833
eif-3.D	828.33	-0.557081	0.184445	-3.02032	0.00252508	0.0576507
rpl-25.2	1507.78	-0.550975	0.210247	-2.62061	0.00877725	0.11988
rps-5	2284.92	-0.548794	0.209029	-2.62545	0.00865351	0.119213
F48E8.2	322.286	-0.546886	0.20772	-2.63281	0.00846828	0.118899
adsl-1	554.115	-0.546879	0.205918	-2.65581	0.00791189	0.114845
F23B12.7	1174.59	-0.537208	0.171136	-3.13907	0.00169483	0.0453157
ifg-1	1756.46	-0.536701	0.142226	-3.77357	0.000160928	0.00913762
let-611	495.184	-0.532272	0.161062	-3.30477	0.000950555	0.0313122
eif-2alpha	939.296	-0.530975	0.170649	-3.1115	0.00186142	0.0480024
csr-1	2410.67	-0.528187	0.123027	-4.29328	1.76054e-05	0.00180648
F58B3.4	515.231	-0.52489	0.16348	-3.21073	0.00132399	0.0383111
lpd-6	647.889	-0.52279	0.194504	-2.68781	0.00719225	0.109379
R53.4	931.062	-0.517552	0.194342	-2.6631	0.00774234	0.113677
F18C12.3	432.569	-0.517122	0.189767	-2.72503	0.0064295	0.101714
F44B9.8	488.76	-0.509637	0.174931	-2.91336	0.00357558	0.0708978
dnj-13	832.399	-0.507668	0.183686	-2.76379	0.00571347	0.0946274
F10C5.2	559.035	-0.507292	0.157414	-3.22267	0.00127003	0.0381151
F40F8.11	533.697	-0.50633	0.171859	-2.9462	0.00321709	0.067506
Y23H5B.6	753.291	-0.50544	0.16389	-3.08402	0.00204221	0.0506412
F55F10.1	1937.87	-0.504193	0.176315	-2.85961	0.00424157	0.0794942
puf-12	649.311	-0.50349	0.192294	-2.61833	0.00883622	0.11988
orc-1	1877.76	-0.502833	0.136403	-3.68637	0.000227476	0.0116039
clic-1	470.686	-0.496665	0.185961	-2.6708	0.00756705	0.112962
daz-1	1527.44	-0.494252	0.134959	-3.66223	0.00025003	0.0125394
C37C3.1	459.604	-0.493553	0.155005	-3.18412	0.00145195	0.0408883
C16A3.4	952.802	-0.489397	0.168964	-2.89645	0.00377413	0.0730838
nap-1	1661.66	-0.486145	0.147982	-3.28517	0.0010192	0.032728
Y54E10A.6	510.602	-0.486085	0.165841	-2.93103	0.0033784	0.0691257
prp-19	722.14	-0.483711	0.134145	-3.60588	0.000311102	0.0150119
chaf-2	408.384	-0.4833	0.185477	-2.60571	0.00916842	0.123635
cif-1	1261.13	-0.475536	0.183895	-2.58592	0.00971208	0.126569
vha-2	1540.09	-0.474087	0.170486	-2.78079	0.00542271	0.0916829
eef-1A.1	32108.9	-0.470094	0.151959	-3.09356	0.00197767	0.0499133
hpo-10	311.294	-0.467358	0.179059	-2.61008	0.00905215	0.122437
cpb-3	1138.53	-0.461774	0.173192	-2.66625	0.00767027	0.113365
lid-1	571.412	-0.456162	0.153571	-2.97036	0.0029745	0.0643051
rsp-3	961.555	-0.451441	0.130964	-3.44705	0.000566749	0.0224861
T25D3.4	253.848	-0.4493	0.158525	-2.83425	0.00459328	0.0831729
sig-7	349.097	-0.448384	0.163446	-2.74332	0.00608214	0.099079
D2030.3	469.235	-0.446366	0.157213	-2.83924	0.00452206	0.0823845
rrn-2.1	35518.4	-0.445848	0.169967	-2.62314	0.00871226	0.119653
cct-2	1236.92	-0.445717	0.160197	-2.7823	0.00539745	0.0916829
Y39G10AR.9	832.843	-0.444788	0.136146	-3.26699	0.00108697	0.0341668
mdt-9	732.768	-0.439086	0.15788	-2.78113	0.00541696	0.0916829
K07C5.6	1365.8	-0.430778	0.112089	-3.84317	0.000121454	0.00768949
hrp-2	861.286	-0.418029	0.157985	-2.646	0.00814491	0.116164
cey-2	4826.53	-0.397618	0.111992	-3.55041	0.000384638	0.0169983
cey-3	2236.68	-0.395998	0.123225	-3.21361	0.00131078	0.0381151
gsp-1	658.971	-0.362109	0.124658	-2.90481	0.00367473	0.0719392
rpt-1	1504.54	-0.361042	0.134452	-2.68529	0.00724673	0.109833
cash-1	1159.34	-0.356757	0.127747	-2.79268	0.00522727	0.0902589
sqd-1	1695.39	-0.353735	0.103064	-3.4322	0.000598709	0.0233392
ddx-17	3188.04	-0.325483	0.0949702	-3.42721	0.000609811	0.0233639
aco-2	1470.59	-0.303709	0.102879	-2.95209	0.00315635	0.0670874
cgh-1	17273.7	-0.269983	0.100485	-2.68679	0.00721429	0.109527
mcm-7	2301.75	0.284694	0.105083	2.70923	0.00674389	0.104519
tkt-1	1593.63	0.308334	0.111016	2.77738	0.00547993	0.0919537
mig-22	797.164	0.331832	0.117018	2.83573	0.00457215	0.0831274
egg-1	3250.49	0.35138	0.0982782	3.57536	0.000349744	0.0161023
wago-1	4710.43	0.353338	0.110457	3.19886	0.00137973	0.0396039
nasp-2	3178.33	0.353406	0.135982	2.59892	0.00935185	0.124197
ntp-1	450.725	0.361914	0.137064	2.64048	0.00827883	0.117124
R05D11.9	617.674	0.380103	0.140655	2.70237	0.0068847	0.105965
obr-4	592.777	0.387952	0.145459	2.66708	0.00765129	0.113272
puf-5	7290.89	0.401528	0.137222	2.92613	0.00343211	0.0699507
pps-1	666.463	0.402137	0.152859	2.63077	0.00851919	0.118899
Y54E10BR.2	885.702	0.408832	0.144227	2.83465	0.00458763	0.0831729
slc-17.2	1528.17	0.414255	0.151367	2.73676	0.00620481	0.099623
gpcp-2	593.813	0.418301	0.161183	2.59519	0.00945397	0.124846
cec-10	816.248	0.418559	0.15708	2.66463	0.00770741	0.113677
gcna-1	1778.94	0.433656	0.16562	2.61838	0.0088349	0.11988
C50B6.3	639.832	0.438847	0.132858	3.30314	0.000956097	0.0313789
piga-1	1301.46	0.446637	0.170513	2.61938	0.00880898	0.11988
cfp-1	531.908	0.460558	0.153794	2.99464	0.00274772	0.0607151
puf-7	1159.84	0.463189	0.121028	3.8271	0.000129659	0.00798254
rskn-1	1570.57	0.464097	0.158119	2.9351	0.00333436	0.068684
F35C11.5	441.106	0.464645	0.178204	2.60738	0.00912387	0.123221
lin-41	3380.73	0.470094	0.176885	2.65763	0.0078692	0.114598
fbxa-215	766.71	0.470334	0.146128	3.21865	0.00128798	0.0381151
try-1	2419.2	0.47181	0.181388	2.60111	0.00929223	0.124022
aagr-3	1057.75	0.480262	0.164752	2.91506	0.0035562	0.0708978
F11A10.5	525.342	0.480302	0.157659	3.04647	0.00231548	0.0548283
ufl-1	607.586	0.480584	0.153005	3.14098	0.00168385	0.0453157
isw-1	2360.97	0.483905	0.153384	3.15485	0.0016058	0.0439724
F54E12.2	1804.08	0.48566	0.175028	2.77476	0.0055242	0.0925226
zfp-2	2214.7	0.4899	0.173956	2.81623	0.00485913	0.0860664
C36A4.4	681.11	0.492171	0.17053	2.88612	0.00390026	0.0748766
puf-6	1023.99	0.493766	0.138562	3.56352	0.000365921	0.0164755
F12F6.7	1062.01	0.499229	0.132698	3.76214	0.000168467	0.00939938
F12A10.8	1094.23	0.506161	0.183202	2.76286	0.00572979	0.0947219
R11H6.2	931.75	0.514383	0.17986	2.85991	0.00423764	0.0794942
apb-3	800.547	0.516241	0.17487	2.95214	0.00315579	0.0670874
mom-2	2757.19	0.52048	0.14558	3.57522	0.000349933	0.0161023
psd-1	313.262	0.523579	0.196792	2.66057	0.0078008	0.113973
C27D9.1	805.824	0.524566	0.19795	2.64999	0.00804949	0.115527
trpp-11	667.092	0.531098	0.174918	3.03626	0.0023953	0.0558298
hmg-1.2	426.337	0.531477	0.205702	2.58372	0.00977407	0.127006
pir-1	1593.73	0.532743	0.162245	3.28356	0.00102504	0.0327977
rde-10	1666.23	0.533398	0.20028	2.66326	0.00773873	0.113677
rnr-2	1489.07	0.534279	0.160696	3.32477	0.000884905	0.0304027
hcp-1	2419.92	0.535113	0.201624	2.65401	0.00795405	0.115082
lip-1	430.134	0.539176	0.184727	2.91877	0.0035141	0.0708135
cpt-1	1160.4	0.543752	0.176082	3.08806	0.00201466	0.0505193
rme-2	21474.3	0.548653	0.200202	2.7405	0.00613461	0.0991994
agt-2	1008.71	0.551636	0.131956	4.18046	2.90918e-05	0.00269409
C27F2.9	1413.1	0.552233	0.15879	3.47775	0.000505641	0.0206112
meg-1	843.482	0.554913	0.183007	3.0322	0.00242779	0.056185
dip-2	739.456	0.556923	0.214869	2.59192	0.0095441	0.125666
vacl-14	320.864	0.561781	0.211893	2.65125	0.00801946	0.115472
acs-19	1692.25	0.562556	0.146965	3.82782	0.000129283	0.00798254
enpl-1	9105.15	0.565782	0.18804	3.00884	0.0026225	0.0588219
aars-2	1230.63	0.568381	0.155728	3.64984	0.000262406	0.012942
mig-5	1775.19	0.569915	0.186449	3.05668	0.002238	0.053706
F11A10.6	292.274	0.570646	0.180175	3.16717	0.00153932	0.0425434
cgef-1	449.782	0.577179	0.20811	2.77344	0.00554675	0.0925529
wago-2	788.214	0.57731	0.216295	2.66908	0.00760585	0.113272
F54D5.2	1511.87	0.584214	0.189846	3.0773	0.00208885	0.051435
ric-7	426.033	0.585392	0.222673	2.62893	0.00856548	0.118899
vha-14	628.884	0.586031	0.153196	3.82537	0.000130576	0.00798394
C14A4.3	532.787	0.589394	0.197345	2.98662	0.00282078	0.0614173
fubl-3	416.448	0.591088	0.211236	2.79824	0.00513823	0.0888935
C06A1.4	1784.22	0.597849	0.197408	3.0285	0.00245771	0.0565464
suf-1	1089.6	0.602616	0.208438	2.89111	0.00383889	0.0741769
sdz-27	421.875	0.604273	0.194386	3.10862	0.00187962	0.0481746
Y75B12B.1	384.858	0.607305	0.221513	2.74163	0.00611358	0.0991994
T23B12.6	569.422	0.608996	0.199698	3.04958	0.0022916	0.054571
hsp-3	922.344	0.609572	0.182555	3.33912	0.000840442	0.0294221
bub-3	1239.2	0.609727	0.141357	4.31338	1.60776e-05	0.00170863
egg-4	546.491	0.612029	0.156452	3.91193	9.15607e-05	0.00618944
Y43F4B.9	175.081	0.612174	0.232848	2.62907	0.00856193	0.118899
R09F10.8	279.858	0.616964	0.205757	2.99852	0.00271298	0.0602458
lsy-12	1525.29	0.617288	0.165917	3.72046	0.000198857	0.0107379
wrm-1	533.95	0.620593	0.187647	3.30723	0.000942234	0.0313122
lat-1	1080.17	0.621988	0.226394	2.74737	0.00600757	0.0982227
F46F11.1	513.49	0.628353	0.175087	3.58881	0.000332188	0.0157736
tat-3	1226.46	0.631373	0.240003	2.63069	0.00852107	0.118899
xpo-1	2196.29	0.636674	0.20462	3.1115	0.00186142	0.0480024
T25B9.8	523.904	0.643837	0.19389	3.32063	0.000898148	0.0305333
faah-4	436.712	0.646321	0.198539	3.25539	0.00113236	0.0349925
pdi-6	1739.98	0.646377	0.168038	3.8466	0.000119767	0.00763683
C06H2.7	981.2	0.650149	0.202239	3.21475	0.00130558	0.0381151
hum-2	1358.91	0.651796	0.165327	3.94246	8.0651e-05	0.00570082
fbxc-50	1264.35	0.653024	0.172974	3.77527	0.000159835	0.00913762
rgs-11	591.407	0.65921	0.235576	2.79829	0.00513745	0.0888935
rbg-3	1168.45	0.660606	0.165208	3.99864	6.37067e-05	0.00473925
clec-91	8291.62	0.669262	0.188234	3.55547	0.000377305	0.016841
jmjd-2	445.208	0.670007	0.242751	2.76006	0.00577903	0.0952342
puf-10	433.796	0.678136	0.182452	3.7168	0.000201764	0.0107853
T02G6.5	487.106	0.678932	0.219764	3.08937	0.00200582	0.0504394
Y71H2AM.6	260.719	0.682937	0.204974	3.33182	0.000862788	0.0299792
pcca-1	423.436	0.68865	0.219326	3.13984	0.00169038	0.0453157
snpn-1	261.128	0.691589	0.202628	3.41309	0.000642305	0.0240918
C06A1.12	388.801	0.692256	0.200057	3.4603	0.000539568	0.0215997
Y57G11C.36	527.882	0.695246	0.213575	3.25527	0.00113284	0.0349925
acdh-11	301.93	0.697242	0.233448	2.98671	0.00281993	0.0614173
cpg-4	4578.28	0.700803	0.173486	4.03954	5.35554e-05	0.0041433
cra-1	2186.08	0.700879	0.270603	2.59006	0.00959585	0.125974
csk-1	199.32	0.7021	0.218145	3.2185	0.00128863	0.0381151
pab-2	424.043	0.702811	0.229171	3.06676	0.00216395	0.0523511
tra-2	1140.45	0.706529	0.21968	3.21617	0.00129914	0.0381151
cdc-25.2	140.69	0.708509	0.265151	2.6721	0.00753793	0.112715
rict-1	873.148	0.71	0.261481	2.7153	0.00662158	0.102802
hgap-1	456.965	0.710097	0.241773	2.93704	0.00331365	0.0686333
H04D03.2	136.842	0.723585	0.259568	2.78765	0.00530914	0.0913193
ceh-83	407.706	0.728713	0.196834	3.70218	0.000213756	0.0112247
unc-84	219.152	0.733603	0.276588	2.65233	0.0079938	0.11547
T21C9.13	8215.01	0.739262	0.220501	3.35264	0.000800446	0.0286971
fbp-1	221.508	0.742875	0.286088	2.59666	0.00941337	0.124509
Y65B4A.8	537.561	0.747769	0.253995	2.94403	0.00323963	0.0675706
egl-30	1366.79	0.755839	0.288629	2.61872	0.00882613	0.11988
C49F5.6	260.707	0.758096	0.274684	2.75989	0.00578211	0.0952342
C28A5.1	339.709	0.759681	0.260868	2.91213	0.00358976	0.0708978
Y62E10A.13	137.002	0.764413	0.267418	2.8585	0.00425655	0.0794942
F46C3.4	165.532	0.768651	0.234467	3.27829	0.00104437	0.0331782
afd-1	994.083	0.778101	0.245751	3.16622	0.00154433	0.0425502
dhs-17	441.664	0.778843	0.219355	3.55061	0.000384346	0.0169983
B0513.4	2290.5	0.782262	0.259628	3.01301	0.00258669	0.0583394
nra-4	397.355	0.786778	0.220847	3.56255	0.000367271	0.0164755
lsy-27	696.805	0.789088	0.2631	2.9992	0.00270689	0.0602458
tag-340	560.044	0.795083	0.292704	2.71634	0.00660086	0.102755
vps-16	508.486	0.799167	0.193287	4.13461	3.55563e-05	0.00311187
R04D3.3	402.491	0.800714	0.228899	3.49812	0.000468559	0.0195459
ark-1	534.621	0.805013	0.264786	3.04024	0.00236387	0.0553866
B0495.7	955.356	0.82817	0.27019	3.06514	0.00217569	0.0524929
Y32B12B.4	626.213	0.829392	0.269553	3.07692	0.00209151	0.051435
eri-9	899.06	0.844011	0.20644	4.0884	4.34351e-05	0.0035573
F35G12.5	209.488	0.855957	0.259541	3.29796	0.000973889	0.0318458
C31H1.8	596.773	0.856645	0.159111	5.38394	7.28741e-08	2.16849e-05
ZK643.5	537.872	0.8742	0.250929	3.48385	0.000494255	0.0202395
C31G12.1	102.56	0.875454	0.322329	2.71603	0.00660709	0.102755
his-59	358.703	0.876984	0.291005	3.01365	0.0025813	0.0583394
his-37	462.994	0.878641	0.240121	3.65916	0.000253047	0.0126198
spe-5	308.242	0.889717	0.334398	2.66065	0.00779903	0.113973
C52B9.8	259.659	0.890071	0.343402	2.59192	0.00954422	0.125666
set-16	1389.99	0.892461	0.249327	3.57948	0.000344273	0.0161023
xbp-1	2576.52	0.898064	0.178568	5.02924	4.92421e-07	9.99055e-05
C41H7.3	159.2	0.902798	0.341186	2.64606	0.00814348	0.116164
F52D2.12	128.134	0.904381	0.339038	2.66749	0.007642	0.113272
Y111B2A.25	166.383	0.92704	0.251176	3.6908	0.000223546	0.0115989
C18B12.6	316.629	0.930952	0.301809	3.08457	0.00203845	0.0506412
enu-3.6	80.1898	0.937143	0.361898	2.58952	0.0096109	0.125986
maph-1.3	513.623	0.954466	0.254331	3.75285	0.000174838	0.00957533
K12C11.1	207.866	0.957265	0.244811	3.91021	9.22142e-05	0.00618944
R11A8.1	245.79	0.957902	0.25017	3.82901	0.000128658	0.00798254
W07E11.1	1069.88	0.969225	0.273995	3.53739	0.000404107	0.0175592
ZC317.7	494.394	0.980892	0.359448	2.72889	0.00635488	0.100943
daf-1	113.975	0.987844	0.363073	2.72078	0.00651275	0.102358
F09C8.2	130.856	0.98871	0.276499	3.57582	0.000349132	0.0161023
M05B5.4	392.891	0.991036	0.268724	3.68794	0.000226078	0.0115989
unc-73	233.222	0.999256	0.27455	3.63962	0.000273046	0.0133196
ess-2	566.149	1.00002	0.239525	4.17502	2.97957e-05	0.00271415
F28F8.7	94.9883	1.00399	0.344697	2.91268	0.00358337	0.0708978
lsy-2	249.427	1.01208	0.296254	3.41625	0.000634907	0.0239148
F18A11.3	138.031	1.02303	0.275606	3.71194	0.000205675	0.0108643
ten-1	426.555	1.03814	0.33962	3.05679	0.00223724	0.053706
T16G12.3	139.843	1.04785	0.359178	2.91736	0.00353003	0.0708978
H31G24.3	70.2408	1.05713	0.35895	2.94505	0.00322898	0.067506
lmd-1	170.269	1.0824	0.240068	4.50872	6.52205e-06	0.000766083
F30B5.4	154.995	1.09089	0.383729	2.84287	0.00447092	0.0816195
cht-3	868.419	1.12426	0.314438	3.57546	0.000349615	0.0161023
F39B2.3	95.3502	1.14673	0.314957	3.64091	0.00027168	0.0133196
W06D11.3	70.647	1.16491	0.342049	3.40567	0.000660008	0.0244477
E01G4.7	144.904	1.1658	0.397813	2.93053	0.00338389	0.0691257
nhr-22	80.7308	1.16977	0.428048	2.73279	0.00628	0.100289
nhr-122	111.876	1.17673	0.390948	3.00995	0.00261293	0.0587547
fbxc-42	185.65	1.18816	0.32779	3.62477	0.000289223	0.014032
atg-2	226.962	1.19373	0.344869	3.46141	0.000537354	0.0215997
T09B9.4	273.478	1.19532	0.389344	3.0701	0.0021399	0.0521685
H05C05.2	173.628	1.19796	0.221882	5.39908	6.69827e-08	2.06191e-05
T12G3.4	102.503	1.19864	0.292679	4.09539	4.21451e-05	0.00348361
his-41	203.513	1.20723	0.306104	3.94385	8.01843e-05	0.00570082
deb-1	43.8497	1.20923	0.469164	2.57741	0.00995427	0.128972
bre-4	55.9228	1.21776	0.460257	2.64583	0.00814914	0.116164
M151.3	53.8154	1.23282	0.461084	2.67375	0.00750093	0.112624
ppk-3	297.862	1.23627	0.361857	3.41645	0.000634427	0.0239148
cdr-7	86.6778	1.24934	0.461582	2.70664	0.0067967	0.105155
Y54F10BM.9	295.063	1.25514	0.40907	3.06827	0.00215304	0.0522287
lin-15A	213.882	1.28321	0.341592	3.75655	0.00017227	0.00950109
sdz-37	49.8986	1.30111	0.427433	3.044	0.00233452	0.0549876
snpc-3.3	45.7398	1.31621	0.479485	2.74505	0.00605021	0.098739
sid-3	137.027	1.34944	0.39371	3.4275	0.000609163	0.0233639
lin-15B	338.402	1.35459	0.411692	3.29029	0.00100083	0.0324888
gcsh-2	449.508	1.35949	0.188106	7.22728	4.92763e-13	3.38376e-10
ZK1225.7	42.2575	1.378	0.491246	2.80511	0.00503001	0.0883916
pqn-21	299.306	1.40801	0.293469	4.79782	1.60403e-06	0.000242698
iglr-3	72.4964	1.41754	0.510223	2.77828	0.0054648	0.0918725
vps-52	75.4316	1.41826	0.539988	2.62647	0.00862744	0.119109
K08C7.6	98.8475	1.42929	0.432354	3.30582	0.000946992	0.0313122
F20D1.1	109.076	1.44713	0.460871	3.14	0.00168949	0.0453157
W04B5.3	130.675	1.46356	0.369974	3.95583	7.62697e-05	0.00556162
Y57G11C.8	77.2417	1.48	0.451617	3.27712	0.00104873	0.0331987
K06B9.2	104.548	1.49319	0.310002	4.81671	1.45946e-06	0.000228573
sax-2	906.619	1.49437	0.564227	2.64853	0.00808425	0.11584
lrg-1	255.386	1.50892	0.39713	3.79957	0.000144945	0.00853591
lbp-1	77.9541	1.53014	0.581556	2.63112	0.00851045	0.118899
Y37D8A.2	319.816	1.53543	0.295447	5.19696	2.02573e-07	4.63685e-05
sbp-1	59.7201	1.53994	0.496736	3.10012	0.00193442	0.0491983
Y46H3C.5	102.526	1.54449	0.394446	3.91558	9.01862e-05	0.00614574
K10B3.5	53.4206	1.5591	0.517038	3.01543	0.00256611	0.0583394
tbc-1	176.445	1.56822	0.534379	2.93466	0.00333918	0.068684
F46H5.7	62.3928	1.57619	0.490424	3.21393	0.00130933	0.0381151
enu-3.5	156.317	1.57907	0.312202	5.05784	4.24037e-07	9.0128e-05
Y57G11C.51	376.845	1.58152	0.294446	5.37118	7.82237e-08	2.1822e-05
ceh-99	90.789	1.60442	0.379336	4.22954	2.34165e-05	0.00229713
T10B10.3	223.703	1.61505	0.425136	3.7989	0.000145341	0.00853591
col-38	93.5632	1.63119	0.597268	2.73109	0.00631258	0.10045
sto-4	215.293	1.63639	0.272178	6.01221	1.8301e-09	8.59858e-07
C53D5.1	82.0219	1.64519	0.476867	3.44999	0.000560599	0.0223414
arrd-2	84.0986	1.65231	0.502501	3.28818	0.00100838	0.0324975
suca-1	170.401	1.66395	0.365778	4.54907	5.38833e-06	0.000668078
F13C5.2	139.144	1.70008	0.351424	4.83771	1.31347e-06	0.000217135
W08E3.2	108.156	1.71183	0.398308	4.29777	1.72528e-05	0.00180457
C18H2.2	188.004	1.7147	0.23934	7.16428	7.8196e-13	4.98611e-10
rgs-10	99.7091	1.71524	0.379131	4.52414	6.0642e-06	0.000725604
asna-2	22.5839	1.72235	0.656162	2.62489	0.00866764	0.119224
F10G2.4	49.4292	1.72236	0.48648	3.54046	0.000399428	0.0174789
R08C7.12	27.044	1.77596	0.455086	3.90248	9.52129e-05	0.00634303
H40L08.1	640.836	1.7831	0.364535	4.89143	1.00105e-06	0.000178728
Y20F4.4	50.6577	1.78799	0.693297	2.57897	0.00990955	0.128579
enu-3.1	344.051	1.79946	0.352118	5.11038	3.21508e-07	7.00024e-05
hex-1	55.2894	1.8032	0.564208	3.19599	0.00139352	0.0398164
F20D1.3	222.249	1.817	0.564364	3.21955	0.00128391	0.0381151
timm-17B.2	30.5309	1.82663	0.677955	2.69433	0.00705309	0.107813
tag-304	24.5407	1.84257	0.67242	2.74021	0.00614007	0.0991994
F55G1.7	128.417	1.88919	0.552863	3.41711	0.000632888	0.0239148
F19H6.4	50.1303	1.89572	0.481012	3.94112	8.11027e-05	0.00570082
Y73F8A.26	88.5537	1.94449	0.571154	3.40449	0.000662886	0.0244528
T05F1.13	143.264	1.94811	0.335393	5.80844	6.30586e-09	2.55875e-06
T05G5.1	60.536	1.96612	0.718248	2.73737	0.00619317	0.099623
T10D4.6	130.767	1.96782	0.573542	3.431	0.000601362	0.0233407
C27C7.1	456.81	1.9701	0.266566	7.39069	1.46072e-13	1.30398e-10
ZK1320.11	63.9641	1.97432	0.561037	3.51905	0.000433098	0.0184108
D2045.2	669.202	1.98556	0.243596	8.15106	3.60762e-16	3.22052e-12
gly-13	64.2279	2.01423	0.416286	4.83859	1.30766e-06	0.000217135
F59D12.5	36.559	2.03961	0.519095	3.92916	8.52433e-05	0.00589897
enu-3.4	46.8268	2.05152	0.421178	4.87091	1.11088e-06	0.000194448
gas-1	183.359	2.05973	0.409424	5.03079	4.88452e-07	9.99055e-05
C38D4.7	26.2892	2.07219	0.727412	2.84872	0.0043895	0.0806278
Y47G6A.5	25.6835	2.11771	0.73805	2.86933	0.00411339	0.0782947
tes-1	40.3944	2.12652	0.60841	3.49521	0.000473688	0.019668
Y116F11B.10	23.3449	2.17119	0.697954	3.11079	0.00186589	0.0480024
Y9D1A.1	107.904	2.26241	0.415082	5.4505	5.02289e-08	1.6014e-05
hpo-15	83.4229	2.2636	0.695263	3.25574	0.00113097	0.0349925
nrf-5	19.3971	2.26855	0.871654	2.60258	0.00925251	0.124022
efl-3	34.0654	2.28961	0.825866	2.77237	0.00556492	0.0925575
Y37A1A.4	24.3807	2.34029	0.743685	3.14688	0.00165024	0.0449137
uig-1	64.2355	2.37954	0.384263	6.19249	5.922e-10	3.24955e-07
Y46H3C.7	129.333	2.39321	0.431182	5.55035	2.85094e-08	1.01801e-05
Y71H2AM.13	15.4518	2.39646	0.780684	3.06969	0.00214282	0.0521685
Y69H2.3	329.563	2.40341	0.824962	2.91335	0.00357568	0.0708978
F14B6.3	18.6278	2.40969	0.869231	2.77221	0.00556776	0.0925575
T20F7.1	276.557	2.48602	0.427576	5.81421	6.09199e-09	2.55875e-06
F39F10.3	31.2979	2.51882	0.639776	3.93703	8.24974e-05	0.00575355
Y46G5A.7	17.5132	2.53009	0.852082	2.96931	0.00298473	0.0643051
bath-12	84.4188	2.61757	0.490536	5.33613	9.49493e-08	2.49298e-05
Y71A12B.19	53.5508	2.62838	0.643651	4.08354	4.43541e-05	0.00359954
F14B4.1	36.071	2.72029	1.04763	2.59662	0.00941454	0.124509
ptc-3	17.1675	2.72877	0.998642	2.73248	0.00628603	0.100289
T08D2.3	19.9747	2.81572	0.817945	3.44243	0.000576507	0.022772
sdz-21	35.1409	2.82534	0.767437	3.68152	0.000231845	0.0117596
T08B2.11	206.005	2.82573	0.884772	3.19374	0.00140443	0.0398164
ZK666.4	10.6465	2.90642	1.05495	2.75503	0.00586865	0.0963767
F19F10.13	20.5901	2.9214	0.833027	3.50697	0.000453232	0.0190849
pacs-1	16.4783	2.95428	1.12396	2.62845	0.00857744	0.118899
T05E11.2	21.5953	3.02863	0.981217	3.08661	0.00202454	0.0506248
fbxb-97	28.5685	3.08861	0.929018	3.32459	0.000885481	0.0304027
snpc-1.3	17.9451	3.10474	1.14245	2.71762	0.00657534	0.102755
nhr-154	20.6219	3.1394	1.03603	3.03022	0.00244378	0.056371
F31A9.2	7.36944	3.20248	1.09033	2.93716	0.00331238	0.0686333
srx-12	12.1316	3.23055	1.12502	2.87155	0.00408466	0.0779141
T23F6.3	18.3145	3.25096	1.15515	2.81432	0.00488805	0.0864072
rig-3	15.8973	3.42115	1.07589	3.17983	0.0014736	0.0411087
C44B11.6	15.2422	3.42832	1.1083	3.09332	0.00197931	0.0499133
H11L12.1	60.5499	3.47406	0.744882	4.66391	3.10252e-06	0.000404922
cyp-33E2	15.6621	3.48855	1.15482	3.02087	0.00252047	0.0576507
ger-1	18.8722	3.55419	1.2107	2.93564	0.00332862	0.068684
unc-24	7.6968	3.56353	1.31157	2.71701	0.00658748	0.102755
csp-1	21.7374	3.57159	0.867058	4.11921	3.80179e-05	0.0031839
fbxa-181	10.5054	3.62983	1.29452	2.804	0.00504725	0.0885203
grdn-1	6.5093	3.66805	1.25525	2.92218	0.00347593	0.0703619
mks-5	36.8173	3.67157	0.921122	3.98598	6.72032e-05	0.00495804
T24B8.5	10.9884	3.72457	1.21115	3.07524	0.00210335	0.0515841
M02D8.5	19.3823	3.72774	1.362	2.73696	0.00620095	0.099623
erp-44.3	15.1219	3.73079	1.19674	3.11746	0.00182417	0.0474763
F13H8.8	17.5046	3.8081	1.35352	2.81347	0.004901	0.0864648
T05D4.3	7.0301	4.08266	1.4315	2.85202	0.00434427	0.0802925
srw-45	7.66367	4.1396	1.538	2.69155	0.00711208	0.108529
B0416.10	4.10909	4.21793	1.57249	2.68232	0.00731135	0.110437
F58H1.5	8.49274	4.3635	1.56352	2.79082	0.00525746	0.0906049
F08F3.8	15.0148	4.40624	1.38522	3.18089	0.00146824	0.0410876
F11D5.1	9.45286	4.4251	1.56488	2.82776	0.00468756	0.0841969
noah-2	15.3024	4.50107	1.36851	3.28904	0.00100531	0.0324975
unc-36	8.64537	4.50904	1.63716	2.75418	0.00588387	0.0963767
H29C22.1	70.8946	4.64203	1.4948	3.10544	0.00189994	0.0484593
Y73B6A.6	5.43091	4.6422	1.67736	2.76756	0.00564783	0.0937141
che-1	3.94811	4.7739	1.76735	2.70117	0.00690967	0.10607
cyp-25A4	6.25951	4.85469	1.77055	2.74191	0.00610826	0.0991994
T22B2.1	6.77518	4.96274	1.73187	2.86554	0.00416301	0.0789027
egl-21	13.049	4.99978	1.55502	3.21525	0.0013033	0.0381151
F57C2.4	27.4403	5.15766	1.43516	3.59379	0.0003259	0.0156414
F56D2.3	12.6269	5.36339	1.19808	4.47666	7.58198e-06	0.000856764
EEED8.4	4.05798	5.42289	2.08296	2.60345	0.00922896	0.124022
lips-1	4.22507	5.48233	2.1072	2.60171	0.009276	0.124022
Y38E10A.14	488.188	5.54468	1.41535	3.91755	8.9455e-05	0.00614281
C26G2.2	4.53129	5.58424	1.685	3.31409	0.000919435	0.0308564
F53A3.1	4.73098	5.64667	1.59337	3.54385	0.000394337	0.0173411
Y73B6BL.12	4.74529	5.65512	2.01924	2.80062	0.00510043	0.0888935
B0393.5	37.436	5.70758	0.892095	6.39796	1.5747e-10	9.37154e-08
npr-15	5.02487	5.74036	2.06564	2.77897	0.00545317	0.0918725
C54F6.15	5.12897	5.76828	1.71692	3.35966	0.000780376	0.0280904
wee-1.2	5.25359	5.79577	2.00608	2.8891	0.0038634	0.0744894
F17E9.4	205.573	5.90133	1.45496	4.056	4.99192e-05	0.00390903
D1086.6	13.7746	6.01695	1.68693	3.5668	0.000361363	0.0164586
linc-45	6.22786	6.04299	1.69539	3.56437	0.000364728	0.0164755
F46C5.6	6.29837	6.06004	1.9498	3.10803	0.00188338	0.0481746
mlt-4	6.41615	6.09225	2.19253	2.77864	0.00545877	0.0918725
F56D6.16	14.6082	6.09351	1.36461	4.46539	7.99235e-06	0.000891847
WBGene00022523	7.2482	6.26375	1.78456	3.50997	0.000448162	0.0189609
W03G1.5	7.53765	6.31994	1.92705	3.27959	0.00103957	0.0331436
clec-190	7.82459	6.37686	2.27721	2.80029	0.00510564	0.0888935
capa-1	8.3408	6.46594	1.46598	4.41067	1.03053e-05	0.00110838
ttr-42	11.1679	6.88819	2.4079	2.86066	0.00422757	0.0794942
ZC373.2	73.5404	7.05972	2.00066	3.5287	0.000417607	0.0180096
ule-5	782.585	7.36001	1.52595	4.82322	1.4126e-06	0.000227085
F54F7.3	21.6388	7.84289	3.02772	2.59036	0.00958759	0.125974
Y57G11B.5	25.7544	8.09395	3.02748	2.67349	0.00750656	0.112624
ZK813.7	267.121	8.56904	2.07805	4.1236	3.72993e-05	0.0031839
D1086.11	38.4094	8.67081	3.02705	2.86444	0.00417747	0.079009
Y62H9A.5	861.135	8.95129	1.8835	4.75249	2.00931e-06	0.000289308
W02D9.7	50.3549	9.06134	3.02685	2.99366	0.00275657	0.0607602
D1054.10	1171.9	9.84502	1.90818	5.15939	2.47759e-07	5.52937e-05
ZK813.1	433.038	9.8555	2.29407	4.29608	1.73847e-05	0.00180457
Y62H9A.3	110.579	10.1964	2.84981	3.57792	0.000346338	0.0161023
ule-3	1393.47	10.6434	2.28292	4.66216	3.12906e-06	0.000404922
ZK813.3	421.022	12.1252	2.30781	5.25399	1.48837e-07	3.59099e-05
Y62H9A.4	436.065	12.1758	2.45061	4.96849	6.74771e-07	0.00013095
K07A1.6	25.3459	22.0915	3.0275	7.29695	2.94364e-13	2.18983e-10
F55B11.3	37.6873	22.5469	3.02707	7.44843	9.44603e-14	9.36941e-11
F55B11.2	40.5611	22.6281	3.02701	7.47541	7.69656e-14	8.58839e-11

## Sheet: 34 common w. MES-4
WBGene00000161				34 genes DEdownregulated in jmjd-5(zr1234) and DEupregulated in MES-4
WBGene00000460
WBGene00002007
WBGene00002124
WBGene00003053
WBGene00003185
WBGene00003963
WBGene00004148
WBGene00004356
WBGene00004951
WBGene00006757
WBGene00006921
WBGene00007290
WBGene00007668
WBGene00008210
WBGene00010115
WBGene00011771
WBGene00012258
WBGene00012512
WBGene00015168
WBGene00015181
WBGene00015391
WBGene00016009
WBGene00016486
WBGene00017864
WBGene00018203
WBGene00018518
WBGene00018701
WBGene00018735
WBGene00019620
WBGene00019989
WBGene00020199
WBGene00020216
WBGene00021051

## Sheet: 25 MES-2 common
WBGene00000161			25 genes DE in jmjd-5(zr1234) and DE in MES-2
WBGene00000460
WBGene00000884
WBGene00001149
WBGene00003185
WBGene00003963
WBGene00006757
WBGene00008601
WBGene00010115
WBGene00011771
WBGene00012258
WBGene00013393
WBGene00015181
WBGene00015391
WBGene00016009
WBGene00016486
WBGene00017864
WBGene00018519
WBGene00018735
WBGene00018853
WBGene00019748
WBGene00019989
WBGene00021051
WBGene00022822
WBGene00045394

## Sheet: 45 soma specific genes
WBGene00000217	asp-4	R12H7.2
WBGene00000237	bam-2	Y71F9AR.1
WBGene00000396	cdh-4	F25F2.2
WBGene00000403	casy-1	B0034.3
WBGene00000890	sig-7	F39H2.2
WBGene00000966	dhs-2	F55A12.4
WBGene00000970	dhs-6	C17G10.8
WBGene00000998	dig-1	K07E12.1
WBGene00001072	dpy-10	T14B4.7
WBGene00001564	icl-1	C05E4.9
WBGene00001710	grl-1	C24G6.7
WBGene00002223	klp-12	T01G1.1
WBGene00002262	ldh-1	F13D12.2
WBGene00003238	mig-1	Y34D9B.1
WBGene00003472	mtk-1	B0414.7
WBGene00003648	nhr-58	R11G11.2
WBGene00004751	sea-2	K10G6.3
WBGene00006363	syd-1	F35D2.5
WBGene00006495	cpna-1	F31D5.3
WBGene00006575	tir-1	F13B10.1
WBGene00006777	unc-41	C27H6.1
WBGene00006874	vab-8	K12F2.2
WBGene00006956	wrt-10	ZK1290.8
WBGene00007000	tufm-1	Y71H2AM.23
WBGene00007455	ugt-22	C08F11.8
WBGene00007479	C09F9.2	C09F9.2
WBGene00008311	rskn-2	C54G4.1
WBGene00008317	C54G4.7	C54G4.7
WBGene00008978	cutl-3	F20D1.8
WBGene00009717	dep-1	F44G4.8
WBGene00010012	saeg-1	F53H10.2
WBGene00010904	ugt-62	M88.1
WBGene00012130	slc-17.4	T28F3.4
WBGene00012825	Y43F8C.3	Y43F8C.3
WBGene00012942	Y47D3B.6	Y47D3B.6
WBGene00012980	efhd-1	Y48B6A.6
WBGene00013549	Y75B8A.13	Y75B8A.13
WBGene00017133	EEED8.2	EEED8.2
WBGene00017184	ncam-1	F02G3.1
WBGene00017437	nmgp-1	F13H8.4
WBGene00019060	acox-3	F58F9.7
WBGene00019428	dgk-5	K06A1.6
WBGene00021852	Y54F10AM.8	Y54F10AM.8
WBGene00044459	Y55F3C.9	Y55F3C.9
WBGene00044644	B0205.13	B0205.13
