# Supplementary material for: Coordinated maintenance of H3K36/K27 methylation by histone demethylases preserves germ cell identity and immortality
Source: Cell Rep. 2021 Nov 23;37(8):110050. doi: 10.1016/j.celrep.2021.110050 (PMC8640224; doi:10.1016/j.celrep.2021.110050)
Supplement: Table S3. RNA sequence in whole animals, related to Figure 7 [file mmc3.xlsx]

## Sheet: jmjd-5(zr1234)
	Geneid	baseMean	log2FoldChange	lfcSE	pvalue	padj	DEG
Upregulated
	Y37D8A.5	304.33	2.91	0.14	1.64239e-101	3.58932e-97	Upregulated
	fbxa-224	167.58	2.93	0.17	2.07476e-66	1.00605e-62	Upregulated
	C23G10.6	483.3	2.06	0.12	2.16267e-64	1.07933e-60	Upregulated
	agr-1	186.91	2.02	0.12	6.65695e-62	2.03159e-58	Upregulated
	sams-5	590.65	1.29	0.08	7.08235e-58	1.58643e-54	Upregulated
	F22B5.5	386.69	1.72	0.11	3.61125e-57	9.86568e-54	Upregulated
	sma-6	428.84	1.19	0.08	1.04084e-56	2.60654e-53	Upregulated
	T16G1.7	313.9	3.25	0.22	4.09525e-52	6.88567e-49	Upregulated
	nhr-243	195.6	1.65	0.12	1.453e-47	2.53388e-44	Upregulated
	R09E10.2	305.19	1.41	0.1	1.78091e-47	2.59469e-44	Upregulated
	catp-3	1585.68	1.53	0.11	1.53806e-45	1.38086e-42	Upregulated
	H06I04.5	235.59	2.26	0.16	1.3984e-45	1.86892e-42	Upregulated
	fat-7	515.11	1.72	0.12	7.40869e-45	9.21958e-42	Upregulated
	scl-22	546.51	1.36	0.1	8.22239e-45	9.69363e-42	Upregulated
	Y71F9AL.4	378.24	1.33	0.1	5.26541e-42	7.53485e-39	Upregulated
	lim-8	677.15	1.73	0.13	8.78689e-42	9.39197e-39	Upregulated
	ZK550.5	647.17	1.27	0.1	3.68578e-40	3.30241e-37	Upregulated
	ZC247.1	524.58	2.24	0.17	7.858e-40	6.76987e-37	Upregulated
	W03D8.8	290.18	1.63	0.13	1.57185e-39	1.46713e-36	Upregulated
	cyp-35A3	245.72	2.6	0.2	1.92929e-39	1.75164e-36	Upregulated
	tbb-6	239.76	1.77	0.14	2.40028e-39	1.80914e-36	Upregulated
	W05B2.7	178.88	2.64	0.2	2.83596e-39	2.30796e-36	Upregulated
	R08E5.3	512.11	1.23	0.1	5.26741e-39	3.83113e-36	Upregulated
	B0205.13	125.88	2.35	0.18	5.41264e-38	3.34646e-35	Upregulated
	C35E7.9	270.27	1.41	0.11	2.88182e-37	2.07501e-34	Upregulated
	srr-4	425.7	1.03	0.08	1.04655e-36	8.91637e-34	Upregulated
	K08D8.3	386.75	1.15	0.09	5.09728e-36	2.92763e-33	Upregulated
	agmo-1	247.67	2.61	0.21	6.67569e-36	3.64792e-33	Upregulated
	H05L14.1	554.04	1.15	0.09	8.57792e-36	4.91975e-33	Upregulated
	K09C6.1	126.87	2.75	0.23	2.15914e-35	1.14196e-32	Upregulated
	F40G12.10	394.46	1.29	0.11	1.86114e-35	1.24288e-32	Upregulated
	T05A7.6	704.88	1.19	0.1	5.10558e-35	2.48616e-32	Upregulated
	F46A9.1	215.7	1.56	0.13	5.62081e-35	2.50112e-32	Upregulated
	B0280.13	176.18	1.41	0.12	2.82648e-34	1.23151e-31	Upregulated
	dod-3	125.53	2.05	0.17	7.83011e-34	3.16154e-31	Upregulated
	amt-1	156.25	2.23	0.19	2.46156e-33	1.02961e-30	Upregulated
	ZK596.1	222.21	1.36	0.11	2.47293e-33	1.05968e-30	Upregulated
	ikb-1	278.84	1.22	0.1	2.98417e-33	1.44624e-30	Upregulated
	rnh-1.1	381.66	1.43	0.12	3.20411e-33	1.81674e-30	Upregulated
	R102.10	210.26	1.51	0.13	1.06373e-32	4.25575e-30	Upregulated
	K08H2.5	83.26	2.92	0.25	2.24983e-32	8.79485e-30	Upregulated
	fog-3	82.4	2.49	0.21	8.32942e-32	3.32787e-29	Upregulated
	F13H8.1	102.56	2.18	0.19	1.33943e-31	5.25919e-29	Upregulated
	F27C8.5	513.84	1.42	0.12	2.19582e-31	8.54601e-29	Upregulated
	T27A3.5	454.61	1.35	0.12	5.75267e-31	2.04536e-28	Upregulated
	Y43C5B.2	137.71	1.91	0.17	1.36066e-30	4.84167e-28	Upregulated
	rol-6	566.16	2.22	0.2	1.58902e-30	5.39295e-28	Upregulated
	F13D11.4	251.95	1.88	0.17	1.60785e-30	5.39295e-28	Upregulated
	B0207.7	193.12	1.94	0.17	2.54876e-30	7.83887e-28	Upregulated
	T21G5.1	263.42	1.14	0.1	2.57349e-30	8.15233e-28	Upregulated
	acs-2	1089.07	1.51	0.13	4.17506e-30	8.53717e-28	Upregulated
	ZC395.4	104	1.95	0.17	4.81168e-30	1.49573e-27	Upregulated
	F35B3.4	419.39	1.67	0.15	3.90228e-30	1.69851e-27	Upregulated
	nep-6	240.93	1.82	0.16	5.70897e-30	1.72944e-27	Upregulated
	Y80D3A.8	75.61	2.64	0.24	1.53413e-29	3.47871e-27	Upregulated
	Y54G2A.11	843.73	1.15	0.1	2.10633e-29	6.52655e-27	Upregulated
	acs-10	529.53	1.03	0.09	2.39232e-29	7.75585e-27	Upregulated
	T05C12.1	339.3	1.07	0.1	2.42999e-29	9.42992e-27	Upregulated
	scrm-6	125.73	1.81	0.16	6.26652e-29	1.47596e-26	Upregulated
	dao-2	283.63	1.52	0.14	5.8644e-29	1.50804e-26	Upregulated
	T05F1.5	401.26	1.16	0.11	6.06435e-29	2.11106e-26	Upregulated
	Y106G6D.3	574.15	1.07	0.1	8.297e-29	2.12583e-26	Upregulated
	unc-10	155.39	1.7	0.16	7.85295e-29	2.13927e-26	Upregulated
	ceh-88	231.19	1.09	0.1	9.51535e-29	2.6582e-26	Upregulated
	grl-5	248.32	2.23	0.21	1.36301e-28	3.23776e-26	Upregulated
	W09C3.2	190.25	1.75	0.16	1.54589e-28	3.45694e-26	Upregulated
	decr-1.2	267.2	1.07	0.1	1.29184e-28	3.45694e-26	Upregulated
	mpz-4	252.58	1.37	0.12	1.30864e-28	3.46541e-26	Upregulated
	F36H12.3	199.39	1.46	0.13	1.52745e-28	3.81786e-26	Upregulated
	tag-344	179.47	1.6	0.15	2.24573e-28	4.95072e-26	Upregulated
	F26A3.5	329.73	1.42	0.13	2.37334e-28	5.44669e-26	Upregulated
	F21F3.3	185.41	1.94	0.18	2.79972e-28	5.79732e-26	Upregulated
	F13D2.1	486.34	1.05	0.1	2.4167e-28	7.12007e-26	Upregulated
	ZK154.1	179.1	2.29	0.21	4.42101e-28	8.97672e-26	Upregulated
	col-90	388.61	2.29	0.21	4.72955e-28	1.36176e-25	Upregulated
	R155.3	186.6	1.77	0.17	8.35366e-28	1.69014e-25	Upregulated
	T08B6.9	242.86	1.87	0.17	9.33565e-28	1.92475e-25	Upregulated
	F35F10.5	64.72	2.26	0.21	1.74454e-27	2.59926e-25	Upregulated
	nhr-180	118.97	1.81	0.17	1.59275e-27	2.86471e-25	Upregulated
	F58F12.3	148.77	1.73	0.16	1.63664e-27	3.59981e-25	Upregulated
	ptr-18	385.79	2.47	0.23	2.07582e-27	5.46001e-25	Upregulated
	T22B7.3	259.16	1.67	0.16	2.84816e-27	5.46001e-25	Upregulated
	T02E1.7	245.54	1.27	0.12	3.45083e-27	7.49793e-25	Upregulated
	C33F10.12	418.9	1.06	0.1	3.08406e-27	7.82627e-25	Upregulated
	Y18H1A.1	270.15	1.19	0.11	5.25182e-27	1.1122e-24	Upregulated
	F40F12.3	264.18	1.22	0.12	6.43281e-27	1.17153e-24	Upregulated
	T16G1.6	243.53	1.58	0.15	8.02571e-27	1.42598e-24	Upregulated
	C04G2.2	269.78	1.29	0.12	8.82048e-27	1.55482e-24	Upregulated
	pfk-1.2	315.35	1.58	0.15	9.58816e-27	1.74274e-24	Upregulated
	col-169	264.49	1.97	0.19	1.07577e-26	1.8662e-24	Upregulated
	F38H4.4	286.95	1.32	0.13	1.14106e-26	1.96387e-24	Upregulated
	R11E3.1	387.88	1.15	0.11	8.51263e-27	2.1531e-24	Upregulated
	C17F3.3	104.54	1.81	0.17	1.40985e-26	2.54335e-24	Upregulated
	Y53F4B.11	298.93	1.15	0.11	1.53208e-26	2.996e-24	Upregulated
	pes-8	493.91	1.63	0.16	2.1793e-26	3.72639e-24	Upregulated
	T04F3.3	251.12	1.29	0.12	2.2692e-26	3.75758e-24	Upregulated
	B0393.4	190.63	1.82	0.17	2.44354e-26	3.84239e-24	Upregulated
	BE10.1	214.75	1.34	0.13	3.2494e-26	5.07145e-24	Upregulated
	C38C3.3	324.93	1.06	0.1	3.07642e-26	5.79316e-24	Upregulated
	K06H7.8	200.01	1.41	0.14	4.5471e-26	8.10624e-24	Upregulated
	F53B2.5	262.96	1.43	0.14	4.48488e-26	8.32213e-24	Upregulated
	lpr-4	175.16	3.04	0.3	6.31935e-26	9.57693e-24	Upregulated
	clec-79	552.21	1.04	0.1	6.36199e-26	1.02523e-23	Upregulated
	Y57G7A.6	607.04	1.17	0.11	6.76968e-26	1.09026e-23	Upregulated
	ttn-1	915.57	2.03	0.2	6.62251e-26	1.10106e-23	Upregulated
	F59A7.2	122.63	1.66	0.16	6.96083e-26	1.14076e-23	Upregulated
	hecw-1	184.61	1.33	0.13	9.96581e-26	1.48051e-23	Upregulated
	C06E8.5	368.52	2.14	0.21	1.06265e-25	1.64159e-23	Upregulated
	C01G10.1	205.31	1.78	0.17	1.2719e-25	2.09778e-23	Upregulated
	wht-8	276.66	1.41	0.14	1.44138e-25	2.42164e-23	Upregulated
	F55F8.7	265.26	1.49	0.15	2.51557e-25	3.59319e-23	Upregulated
	wrt-10	166.7	2.67	0.26	2.40286e-25	3.80941e-23	Upregulated
	nlp-25	114.58	2.03	0.2	3.45641e-25	4.81761e-23	Upregulated
	F20H11.4	313.93	1.29	0.13	3.58318e-25	4.99978e-23	Upregulated
	C42D4.3	567.6	1.65	0.16	3.02657e-25	4.99978e-23	Upregulated
	clec-5	557.12	1	0.1	3.69878e-25	5.46663e-23	Upregulated
	T05D4.5	226.63	1.51	0.15	3.64441e-25	5.77631e-23	Upregulated
	R06B10.1	315.29	1.99	0.2	4.24949e-25	5.80433e-23	Upregulated
	nep-20	148.82	1.53	0.15	5.18547e-25	6.95824e-23	Upregulated
	C34F11.5	582.85	1.2	0.12	5.1226e-25	7.33874e-23	Upregulated
	F44G3.7	302.41	1.45	0.14	4.83283e-25	7.44597e-23	Upregulated
	abt-5	284.16	1.77	0.17	5.14227e-25	7.80669e-23	Upregulated
	spe-26	388.45	1.08	0.11	7.53341e-25	1.34755e-22	Upregulated
	grl-21	300.79	1.89	0.19	1.08554e-24	1.4508e-22	Upregulated
	T22C1.9	206.31	1.2	0.12	1.12617e-24	1.59673e-22	Upregulated
	F42G8.8	278.95	1.2	0.12	1.93308e-24	2.44196e-22	Upregulated
	T19D2.1	447.37	1.64	0.16	1.36249e-24	2.52212e-22	Upregulated
	arrd-10	246.74	1.12	0.11	2.06416e-24	2.67328e-22	Upregulated
	acy-4	270.79	1.13	0.11	2.15253e-24	2.67328e-22	Upregulated
	nhr-117	137.62	1.72	0.17	2.08483e-24	2.6824e-22	Upregulated
	B0457.4	44.44	4.11	0.41	2.9945e-24	2.96056e-22	Upregulated
	tsp-18	64.72	2.57	0.26	3.09689e-24	3.08176e-22	Upregulated
	Y46G5A.22	203.58	1.38	0.14	2.8807e-24	3.39986e-22	Upregulated
	Y47D3A.31	246.26	1.05	0.1	2.79434e-24	3.50759e-22	Upregulated
	C03G6.5	96.79	1.9	0.19	2.9283e-24	3.74426e-22	Upregulated
	acd-1	76.22	2.71	0.27	3.89748e-24	3.77304e-22	Upregulated
	C26B9.3	268.72	1.83	0.18	3.37012e-24	4.56618e-22	Upregulated
	tag-297	736.26	2.15	0.22	3.78329e-24	4.74281e-22	Upregulated
	C08F8.6	367.55	1.09	0.11	2.86879e-24	4.91499e-22	Upregulated
	ugt-54	237.25	1.37	0.14	4.49686e-24	5.19975e-22	Upregulated
	W03D8.5	110.79	1.68	0.17	5.39812e-24	5.5916e-22	Upregulated
	ifp-1	513.28	1.49	0.15	5.13943e-24	5.96485e-22	Upregulated
	C16D9.1	130.29	1.59	0.16	5.85339e-24	6.83596e-22	Upregulated
	B0280.11	236.07	1.17	0.12	6.44352e-24	7.18459e-22	Upregulated
	Y48B6A.5	263.35	1.48	0.15	5.75462e-24	7.38849e-22	Upregulated
	K08F4.5	245.4	1.14	0.12	6.6853e-24	7.38849e-22	Upregulated
	cnp-2	618.47	1.68	0.17	5.86392e-24	7.63316e-22	Upregulated
	ncs-3	128.73	1.35	0.14	7.71627e-24	7.63316e-22	Upregulated
	F42G4.2	253.69	1.55	0.16	7.09303e-24	7.71206e-22	Upregulated
	kel-10	496.99	1.21	0.12	7.68458e-24	8.85918e-22	Upregulated
	col-156	402.28	2.05	0.21	5.9845e-24	8.85918e-22	Upregulated
	C08F11.7	47.87	2.96	0.3	1.15329e-23	9.94903e-22	Upregulated
	mboa-4	195.12	1.83	0.19	1.12332e-23	1.15876e-21	Upregulated
	oac-50	129.92	2.17	0.22	1.20652e-23	1.15876e-21	Upregulated
	mec-9	76.54	1.8	0.18	1.50911e-23	1.2986e-21	Upregulated
	F58H1.6	247.04	1.17	0.12	1.10284e-23	1.3362e-21	Upregulated
	Y73F8A.20	178.25	1.46	0.15	1.16781e-23	1.36419e-21	Upregulated
	kin-5	336.92	1.29	0.13	1.1462e-23	1.37551e-21	Upregulated
	nep-23	187.47	1.91	0.2	1.6676e-23	1.8893e-21	Upregulated
	gon-1	902	1.44	0.15	1.91535e-23	2.09917e-21	Upregulated
	sqt-1	648.35	1.65	0.17	2.33142e-23	2.53812e-21	Upregulated
	ftn-1	79.28	2.6	0.27	3.76774e-23	3.02767e-21	Upregulated
	F49C5.11	81.16	2.99	0.31	3.09513e-23	3.03943e-21	Upregulated
	tbx-34	190.83	1.22	0.13	3.52712e-23	3.39051e-21	Upregulated
	snf-10	197.08	1.4	0.14	4.01805e-23	3.91021e-21	Upregulated
	dpy-10	188.57	2.17	0.22	3.71068e-23	4.03434e-21	Upregulated
	T25B9.6	350.11	1.36	0.14	3.3147e-23	4.79078e-21	Upregulated
	pho-8	217.17	1.42	0.15	5.91772e-23	5.58738e-21	Upregulated
	T28F4.3	168.43	1.49	0.15	6.39352e-23	6.11179e-21	Upregulated
	F01D5.8	318.3	1	0.1	7.05543e-23	6.76276e-21	Upregulated
	alh-5	217.02	1.16	0.12	6.6448e-23	7.08428e-21	Upregulated
	T20B6.2	49.63	2.85	0.3	1.05373e-22	7.89531e-21	Upregulated
	F15B9.8	237.61	1.92	0.2	9.30047e-23	8.79889e-21	Upregulated
	dpy-8	201.26	3.13	0.33	9.64695e-23	8.8336e-21	Upregulated
	ceh-79	168.42	1.19	0.12	8.47574e-23	8.88119e-21	Upregulated
	alg-3	903.06	1.1	0.11	9.28001e-23	9.29695e-21	Upregulated
	F58E6.13	291.49	1.68	0.18	8.94104e-23	9.63119e-21	Upregulated
	D1037.5	218.88	1.26	0.13	1.06625e-22	1.02216e-20	Upregulated
	R13A5.11	181.31	1.5	0.16	1.05969e-22	1.07951e-20	Upregulated
	oac-32	178.1	2.1	0.22	1.0893e-22	1.10811e-20	Upregulated
	Y38H8A.4	303.11	1.06	0.11	1.29183e-22	1.16181e-20	Upregulated
	F40E12.2	203.63	1.53	0.16	1.48453e-22	1.29251e-20	Upregulated
	uggt-2	192.24	1.82	0.19	1.58676e-22	1.34899e-20	Upregulated
	F25F2.1	285.55	1.24	0.13	1.49454e-22	1.37252e-20	Upregulated
	tsp-19	91.84	1.99	0.21	1.51299e-22	1.38377e-20	Upregulated
	ZK1010.5	547.36	1.17	0.12	1.59931e-22	1.43296e-20	Upregulated
	spe-41	455.12	1.2	0.12	1.20194e-22	1.43392e-20	Upregulated
	F26G1.5	320.1	1.3	0.14	1.66295e-22	1.44216e-20	Upregulated
	lon-3	469.69	1.88	0.2	1.17187e-22	1.49958e-20	Upregulated
	col-173	195.79	2.43	0.26	2.35981e-22	1.9354e-20	Upregulated
	C16E9.1	245.65	1.3	0.14	2.27801e-22	1.93745e-20	Upregulated
	dpy-3	94.92	3.7	0.39	2.26721e-22	1.98642e-20	Upregulated
	T20B6.1	42.59	3.9	0.41	3.23681e-22	2.13721e-20	Upregulated
	srj-14	72.15	2.09	0.22	3.55029e-22	2.3847e-20	Upregulated
	sst-20	228.83	1.23	0.13	2.90363e-22	2.49888e-20	Upregulated
	mpst-4	265.18	1.41	0.15	3.24264e-22	2.7759e-20	Upregulated
	F56A11.6	357.82	1.22	0.13	2.28074e-22	2.7759e-20	Upregulated
	F46C8.8	213.09	2.29	0.24	3.97147e-22	3.14813e-20	Upregulated
	dpy-2	218.15	2.01	0.21	3.93731e-22	3.19931e-20	Upregulated
	lips-9	96.81	2.89	0.31	4.04329e-22	3.22332e-20	Upregulated
	C25F6.7	155.74	2.55	0.27	4.03253e-22	3.22332e-20	Upregulated
	Y8A9A.2	46.69	2.18	0.23	5.23516e-22	3.30473e-20	Upregulated
	alg-4	935.4	1.17	0.12	4.02679e-22	3.30473e-20	Upregulated
	W03F11.4	773	1.39	0.15	4.49274e-22	3.84387e-20	Upregulated
	clec-153	203.05	1.5	0.16	4.37139e-22	3.85398e-20	Upregulated
	qua-1	547.75	2.4	0.26	4.35545e-22	4.09283e-20	Upregulated
	dpy-7	155.36	2.58	0.28	5.76936e-22	4.39298e-20	Upregulated
	lgc-21	379.23	2.26	0.24	4.16746e-22	4.45684e-20	Upregulated
	Y48G1C.5	227.79	1.72	0.18	5.11613e-22	4.58834e-20	Upregulated
	cyp-35A4	62.62	2.61	0.28	7.61062e-22	4.60221e-20	Upregulated
	col-111	363.82	1.84	0.2	5.89146e-22	4.66314e-20	Upregulated
	nhr-131	188.57	1.17	0.12	5.45118e-22	4.68621e-20	Upregulated
	hmit-1.1	693.1	1.09	0.11	6.47501e-22	5.08907e-20	Upregulated
	Y54F10BM.3	330.63	1.59	0.17	7.09092e-22	5.39953e-20	Upregulated
	R08C7.5	199.8	1.45	0.15	7.81339e-22	5.67388e-20	Upregulated
	C01G12.9	116.21	1.63	0.17	7.31523e-22	5.72413e-20	Upregulated
	T20D4.11	115.82	1.72	0.18	7.30671e-22	5.72413e-20	Upregulated
	R07E5.6	270.67	1.43	0.15	7.99344e-22	6.0031e-20	Upregulated
	lpr-5	197.26	2.43	0.26	8.31894e-22	6.05231e-20	Upregulated
	tat-2	399.32	1.29	0.14	5.59521e-22	6.15079e-20	Upregulated
	nlp-29	178.27	1.44	0.15	8.78945e-22	6.45879e-20	Upregulated
	cutl-23	117.13	2.08	0.22	8.69041e-22	6.68614e-20	Upregulated
	Y39B6A.25	118.06	2.08	0.22	9.00246e-22	6.9029e-20	Upregulated
	ZK84.1	819.49	2.05	0.22	9.13706e-22	7.16379e-20	Upregulated
	R01H2.2	169.85	1.69	0.18	9.06745e-22	7.32803e-20	Upregulated
	C28A5.6	631.97	1.06	0.11	1.03022e-21	7.66668e-20	Upregulated
	F59A6.4	361.3	1.47	0.16	8.7372e-22	9.33556e-20	Upregulated
	Y64G10A.7	202.27	1.35	0.14	1.17923e-21	9.40477e-20	Upregulated
	C35E7.10	358.81	1.02	0.11	9.33445e-22	9.87592e-20	Upregulated
	B0403.5	300.91	1.77	0.19	1.24948e-21	1.03466e-19	Upregulated
	clec-180	270.21	2.45	0.26	1.30602e-21	1.06515e-19	Upregulated
	ZK354.6	241.35	1.22	0.13	1.41255e-21	1.15464e-19	Upregulated
	F41G3.5	253.89	1.1	0.12	1.72593e-21	1.20894e-19	Upregulated
	Y54E2A.7	188.94	1.53	0.16	1.91618e-21	1.27626e-19	Upregulated
	W03F9.4	85.55	2.56	0.28	2.08578e-21	1.31004e-19	Upregulated
	T20D4.3	36.98	2.56	0.28	2.8381e-21	1.43085e-19	Upregulated
	ZK930.4	168.43	1.2	0.13	2.42256e-21	1.58824e-19	Upregulated
	col-54	78.44	3.66	0.39	3.00896e-21	1.60016e-19	Upregulated
	Y37H2A.14	104.86	1.69	0.18	2.26355e-21	1.60016e-19	Upregulated
	ZK616.61	169.58	1.32	0.14	2.16919e-21	1.6333e-19	Upregulated
	F56G4.7	60.32	2.39	0.26	3.13711e-21	1.73003e-19	Upregulated
	Y71F9AL.2	259.13	1.35	0.15	2.39662e-21	1.86412e-19	Upregulated
	mlt-8	392.41	1.65	0.18	2.05091e-21	2.02633e-19	Upregulated
	F26D2.10	305.53	1.43	0.15	3.17596e-21	2.12257e-19	Upregulated
	tag-278	386.5	1.34	0.15	3.30498e-21	2.25017e-19	Upregulated
	C15F1.5	230.04	1.06	0.11	3.42959e-21	2.36122e-19	Upregulated
	phat-2	111.04	2.14	0.23	3.56911e-21	2.45561e-19	Upregulated
	AH6.3	132.43	1.57	0.17	4.03675e-21	2.75913e-19	Upregulated
	F59A3.8	225.32	1.42	0.15	4.3224e-21	3.27115e-19	Upregulated
	Y49F6B.8	179.16	1.7	0.19	4.57369e-21	3.32004e-19	Upregulated
	W03A5.1	165.7	1.55	0.17	5.16891e-21	3.75551e-19	Upregulated
	F57A8.6	119.07	1.57	0.17	5.43847e-21	3.75551e-19	Upregulated
	snf-2	202.02	1.69	0.18	5.26145e-21	3.77409e-19	Upregulated
	T19C3.2	263.29	1.93	0.21	5.14166e-21	3.85574e-19	Upregulated
	T11F8.4	143.44	1.95	0.21	6.13804e-21	3.88877e-19	Upregulated
	K07F5.6	157.76	1.53	0.17	6.22351e-21	3.93139e-19	Upregulated
	T20F5.5	211.29	1.27	0.14	5.81804e-21	4.14126e-19	Upregulated
	M03F4.6	166.66	1.88	0.21	5.8536e-21	4.15446e-19	Upregulated
	R02E4.3	199.89	1.37	0.15	5.96614e-21	4.19274e-19	Upregulated
	wht-5	333.28	1.44	0.16	6.69606e-21	4.39695e-19	Upregulated
	F13A7.7	107.83	1.89	0.21	7.03283e-21	4.61559e-19	Upregulated
	T23F2.2	228.56	1.21	0.13	7.68222e-21	5.00401e-19	Upregulated
	T15B12.2	217.68	1.16	0.13	7.87142e-21	5.49079e-19	Upregulated
	Y38H6C.23	60.39	2.47	0.27	1.26162e-20	5.80426e-19	Upregulated
	tag-191	103.49	1.65	0.18	1.0568e-20	5.90632e-19	Upregulated
	bus-19	108.82	1.95	0.21	1.02959e-20	6.71846e-19	Upregulated
	F44D12.8	216.59	1.43	0.16	1.02883e-20	6.9676e-19	Upregulated
	Y69F12A.1	113.22	1.59	0.18	1.1574e-20	7.30503e-19	Upregulated
	K08B12.1	95.76	3.28	0.36	1.17585e-20	7.55904e-19	Upregulated
	nhr-195	66.4	1.87	0.21	1.86873e-20	8.33757e-19	Upregulated
	Y6E2A.10	135.44	1.34	0.15	1.58214e-20	8.55246e-19	Upregulated
	nas-38	206.65	2.47	0.27	1.31286e-20	8.67311e-19	Upregulated
	nas-8	103.56	1.97	0.22	1.47582e-20	9.10825e-19	Upregulated
	ptr-8	569.61	1.05	0.11	1.52763e-20	9.24824e-19	Upregulated
	moa-1	461.18	1.43	0.16	1.20568e-20	9.76607e-19	Upregulated
	nlp-30	106.85	1.95	0.22	1.64832e-20	1.00549e-18	Upregulated
	T20D4.5	40.6	1.9	0.21	3.25557e-20	1.0605e-18	Upregulated
	sma-10	486.97	1	0.11	1.81087e-20	1.08168e-18	Upregulated
	F14F7.4	196	1.41	0.16	1.68324e-20	1.09297e-18	Upregulated
	lact-1	200.11	1.21	0.13	1.82364e-20	1.17279e-18	Upregulated
	F36A2.14	369.02	1.01	0.11	2.01938e-20	1.19349e-18	Upregulated
	Y53H1C.3	90.94	1.7	0.19	2.03312e-20	1.21411e-18	Upregulated
	F01G10.5	258.73	1.6	0.18	1.89384e-20	1.26364e-18	Upregulated
	hdl-1	255.36	1.31	0.14	2.21122e-20	1.31516e-18	Upregulated
	C05E7.2	483.14	1.35	0.15	1.77403e-20	1.39195e-18	Upregulated
	sqt-2	568.73	1.81	0.2	2.06785e-20	1.39665e-18	Upregulated
	C15H7.3	285.88	1.27	0.14	2.52372e-20	1.43281e-18	Upregulated
	tag-314	111.66	1.49	0.16	2.45834e-20	1.44522e-18	Upregulated
	sta-2	277.02	1.14	0.13	2.51006e-20	1.4736e-18	Upregulated
	ZK970.7	101.8	1.84	0.2	2.59978e-20	1.522e-18	Upregulated
	Y71G12B.17	228.95	1.19	0.13	2.3866e-20	1.54218e-18	Upregulated
	Y69A2AR.19	831	1.13	0.12	2.85279e-20	1.71046e-18	Upregulated
	Y39E4B.11	128.58	1.38	0.15	2.99809e-20	1.7708e-18	Upregulated
	Y113G7C.1	771.94	1.24	0.14	3.0125e-20	1.78788e-18	Upregulated
	acs-15	234.55	1.14	0.13	3.49339e-20	1.99924e-18	Upregulated
	C29F5.3	95.46	1.88	0.21	3.99884e-20	2.1652e-18	Upregulated
	F44A6.5	315.06	1.02	0.11	3.58269e-20	2.27127e-18	Upregulated
	bli-2	499.98	1.81	0.2	4.2884e-20	2.38952e-18	Upregulated
	ZK892.3	185.13	1.32	0.15	4.7225e-20	2.45075e-18	Upregulated
	gska-3	514.16	1	0.11	4.52022e-20	2.60179e-18	Upregulated
	wago-10	229.02	2.16	0.24	4.14699e-20	2.60179e-18	Upregulated
	nhr-132	137.57	1.44	0.16	4.65499e-20	2.60179e-18	Upregulated
	Y47G6A.13	213.76	1.34	0.15	4.98534e-20	2.64629e-18	Upregulated
	C09B9.4	271.85	1.08	0.12	5.01084e-20	2.68402e-18	Upregulated
	C54G4.2	176.2	1.5	0.17	4.86639e-20	2.89078e-18	Upregulated
	ptr-4	259.41	2.65	0.3	5.4328e-20	2.89078e-18	Upregulated
	abt-1	295.87	1.44	0.16	4.79108e-20	2.9306e-18	Upregulated
	best-12	88.41	1.83	0.21	7.21882e-20	3.45814e-18	Upregulated
	W04E12.4	110.92	1.59	0.18	7.43475e-20	3.54442e-18	Upregulated
	Y38A10A.2	108.3	2.61	0.29	6.7918e-20	3.70485e-18	Upregulated
	col-79	209.34	2.49	0.28	7.55557e-20	3.84917e-18	Upregulated
	ugt-31	176.92	1.37	0.15	6.75973e-20	3.92082e-18	Upregulated
	F36G9.13	100.86	1.86	0.21	8.14682e-20	4.39122e-18	Upregulated
	Y102A11A.5	121.88	1.9	0.21	7.92774e-20	4.39122e-18	Upregulated
	linc-82	56.64	2.36	0.27	1.04895e-19	4.42761e-18	Upregulated
	F21F3.2	179.34	1.38	0.16	8.06303e-20	4.62148e-18	Upregulated
	lpr-3	221.03	2.85	0.32	7.73345e-20	4.63673e-18	Upregulated
	tag-241	394.84	1.25	0.14	6.30751e-20	4.79356e-18	Upregulated
	F10D11.4	59.77	1.96	0.22	1.3493e-19	5.44564e-18	Upregulated
	T20D4.10	55.17	2.59	0.29	1.38688e-19	5.52574e-18	Upregulated
	T19A5.3	268.25	2.74	0.31	1.10756e-19	5.85203e-18	Upregulated
	ent-3	405.15	1.28	0.14	8.53342e-20	5.94987e-18	Upregulated
	col-113	403.26	1.73	0.19	8.81618e-20	6.11098e-18	Upregulated
	suro-1	649.93	1.94	0.22	1.16491e-19	6.28234e-18	Upregulated
	snf-7	75.79	1.91	0.22	1.5691e-19	6.36254e-18	Upregulated
	C18E9.8	378.68	1.33	0.15	8.66986e-20	6.41955e-18	Upregulated
	fer-1	260.26	1.84	0.21	1.29622e-19	6.73916e-18	Upregulated
	T05F1.8	297.98	1.08	0.12	1.38221e-19	6.86523e-18	Upregulated
	Y19D10B.6	69.77	1.89	0.21	1.74929e-19	6.86523e-18	Upregulated
	C50E10.2	145.68	1.52	0.17	1.26154e-19	6.96833e-18	Upregulated
	F58G1.3	375.74	1.08	0.12	1.03703e-19	7.5617e-18	Upregulated
	acn-1	400.26	2.02	0.23	1.05209e-19	7.59802e-18	Upregulated
	rol-8	552.65	2.04	0.23	1.3396e-19	7.77261e-18	Upregulated
	Y37D8A.8	88.67	1.51	0.17	1.64362e-19	7.9261e-18	Upregulated
	C03C11.1	225.45	1.01	0.11	1.43706e-19	8.0481e-18	Upregulated
	clec-119	248.06	1.57	0.18	1.4371e-19	8.0481e-18	Upregulated
	C50C3.2	322.87	1.56	0.18	1.68036e-19	8.4464e-18	Upregulated
	dao-4	229.16	2	0.23	1.55254e-19	8.63703e-18	Upregulated
	fkb-4	157.96	2.06	0.23	1.67092e-19	8.92327e-18	Upregulated
	M05B5.3	115.45	1.67	0.19	1.91402e-19	9.0881e-18	Upregulated
	lron-2	126.07	2.49	0.28	1.83555e-19	9.13441e-18	Upregulated
	col-65	636.15	1.63	0.19	1.88019e-19	9.27632e-18	Upregulated
	F58D2.2	548.7	1.02	0.11	1.70027e-19	9.60739e-18	Upregulated
	C24D10.1	249.54	1.13	0.13	1.76317e-19	9.65955e-18	Upregulated
	abts-3	352.23	1.39	0.16	1.71474e-19	1.109e-17	Upregulated
	F32D8.7	179.03	2.18	0.25	2.47831e-19	1.15392e-17	Upregulated
	D1081.5	239.64	1.09	0.12	2.12133e-19	1.15974e-17	Upregulated
	Y41C4A.11	211.79	1.29	0.15	2.81036e-19	1.25588e-17	Upregulated
	dct-9	151.97	1.2	0.14	2.45829e-19	1.27082e-17	Upregulated
	K09C6.2	59.63	2.96	0.34	3.50137e-19	1.31102e-17	Upregulated
	scrm-5	242.25	1.23	0.14	2.86156e-19	1.32775e-17	Upregulated
	C32E12.1	396.45	1.06	0.12	2.80893e-19	1.33304e-17	Upregulated
	F44E2.4	457.92	1.98	0.23	2.27923e-19	1.44501e-17	Upregulated
	F21D9.2	209.64	1.15	0.13	2.81874e-19	1.44881e-17	Upregulated
	grl-15	169.1	1.84	0.21	3.40343e-19	1.49535e-17	Upregulated
	lgc-27	145.91	1.95	0.22	2.9401e-19	1.50485e-17	Upregulated
	T10H9.8	155.2	1.1	0.13	3.58096e-19	1.56024e-17	Upregulated
	F47D12.7	439.87	1.08	0.12	2.51885e-19	1.56809e-17	Upregulated
	T10E9.3	732.1	1.62	0.19	3.28697e-19	1.59866e-17	Upregulated
	nep-13	172.33	1.47	0.17	3.90363e-19	1.74245e-17	Upregulated
	C32E12.4	389.76	1.04	0.12	2.66219e-19	1.77343e-17	Upregulated
	ZK930.6	98.81	1.61	0.18	3.69934e-19	1.77343e-17	Upregulated
	R03D7.8	176.11	1.62	0.19	4.28461e-19	1.86139e-17	Upregulated
	H23N18.5	208.64	1.52	0.18	4.45708e-19	1.92844e-17	Upregulated
	T08G3.7	118.02	1.69	0.19	4.5469e-19	1.99658e-17	Upregulated
	K07A1.5	162.91	1.01	0.12	4.953e-19	2.17049e-17	Upregulated
	R08A2.2	189.02	1.4	0.16	4.55781e-19	2.24802e-17	Upregulated
	C48B6.4	317.45	1.11	0.13	5.17045e-19	2.27853e-17	Upregulated
	ptr-12	220.61	1.66	0.19	5.21639e-19	2.38463e-17	Upregulated
	Y54G2A.13	250.68	1.01	0.12	5.50066e-19	2.40948e-17	Upregulated
	K08B5.2	131.31	1.27	0.15	5.72973e-19	2.6045e-17	Upregulated
	elo-7	157.73	1.61	0.19	6.27753e-19	2.65657e-17	Upregulated
	T22C1.8	446.89	1.13	0.13	5.09543e-19	3.03338e-17	Upregulated
	col-115	196.61	2.3	0.27	7.30401e-19	3.13089e-17	Upregulated
	C27B7.6	227.01	1.12	0.13	7.04636e-19	3.17017e-17	Upregulated
	C43E11.5	160.9	1.09	0.12	7.47626e-19	3.19206e-17	Upregulated
	nep-26	185.56	1.25	0.14	8.04273e-19	3.31111e-17	Upregulated
	wht-4	195.42	1.54	0.18	7.89397e-19	3.35054e-17	Upregulated
	C33H5.16	150.19	1.57	0.18	8.24176e-19	3.4913e-17	Upregulated
	C06A8.6	476.79	1.02	0.12	5.98303e-19	3.51854e-17	Upregulated
	F38E1.3	155.31	1.29	0.15	8.54089e-19	3.5438e-17	Upregulated
	ckr-2	66.24	1.98	0.23	1.1107e-18	3.81021e-17	Upregulated
	F23B2.7	139.91	1.4	0.16	8.02422e-19	3.81144e-17	Upregulated
	F52F10.2	110.82	2.74	0.32	9.66622e-19	4.05496e-17	Upregulated
	F55A11.11	325.01	1.02	0.12	9.28786e-19	4.08954e-17	Upregulated
	Y51A2B.5	59.73	2.13	0.25	1.1952e-18	4.1179e-17	Upregulated
	mab-7	173.82	2.05	0.24	1.03348e-18	4.17259e-17	Upregulated
	C09B9.7	166.03	1.74	0.2	1.03685e-18	4.31604e-17	Upregulated
	ZK354.8	238.58	1.25	0.14	9.62386e-19	4.64621e-17	Upregulated
	F25H5.7	152.89	1.42	0.16	1.25586e-18	5.10126e-17	Upregulated
	basl-1	236.74	1.28	0.15	1.22091e-18	5.29369e-17	Upregulated
	ndnf-1	198.37	1.33	0.16	1.14157e-18	5.30874e-17	Upregulated
	F07F6.1	269.43	1.22	0.14	1.38382e-18	5.72866e-17	Upregulated
	ZK1225.4	314.73	1.34	0.16	1.39401e-18	5.75981e-17	Upregulated
	bath-13	92.6	1.43	0.17	1.55592e-18	5.7972e-17	Upregulated
	Y75B7B.1	131.03	1.3	0.15	1.39923e-18	6.12069e-17	Upregulated
	col-89	157.86	1.94	0.23	1.56805e-18	6.14119e-17	Upregulated
	mlt-9	232.23	2.48	0.29	1.35274e-18	6.42782e-17	Upregulated
	F11G11.4	182.41	1.05	0.12	1.54253e-18	6.95142e-17	Upregulated
	pck-3	417.04	1.11	0.13	1.16912e-18	7.02229e-17	Upregulated
	hpo-28	181.51	1.26	0.15	1.64267e-18	7.37532e-17	Upregulated
	T10G3.1	126.47	1.2	0.14	1.72319e-18	7.41236e-17	Upregulated
	col-34	404.19	1	0.12	1.26242e-18	7.49709e-17	Upregulated
	lpr-6	109.86	2.53	0.3	1.9693e-18	7.82078e-17	Upregulated
	T23F6.3	245.61	1.2	0.14	1.71074e-18	7.97981e-17	Upregulated
	D2092.8	78.26	2.96	0.34	2.53758e-18	8.00933e-17	Upregulated
	col-168	163.76	1.48	0.17	2.10053e-18	8.15787e-17	Upregulated
	rpl-42	122.94	1.54	0.18	2.03001e-18	8.60491e-17	Upregulated
	ZC434.3	104.64	2.48	0.29	2.23564e-18	9.24013e-17	Upregulated
	F01D5.10	62.98	2.48	0.29	3.14663e-18	1.01172e-16	Upregulated
	F33D4.6	554.32	2.19	0.26	2.54515e-18	1.02722e-16	Upregulated
	Y40H4A.2	212.07	1.13	0.13	2.78207e-18	1.04647e-16	Upregulated
	K11G9.3	134.71	1.19	0.14	2.5786e-18	1.05053e-16	Upregulated
	elo-8	197.06	1.18	0.14	2.75561e-18	1.06689e-16	Upregulated
	ZK892.5	248.84	1.02	0.12	2.9504e-18	1.14935e-16	Upregulated
	K10H10.4	186.41	1.69	0.2	3.31778e-18	1.23246e-16	Upregulated
	Y73E7A.8	49.06	3.42	0.4	4.14641e-18	1.25369e-16	Upregulated
	C25A8.5	249.04	1.32	0.16	2.87014e-18	1.27568e-16	Upregulated
	nspb-6	65.37	2.26	0.27	4.08839e-18	1.28212e-16	Upregulated
	Y39B6A.30	328.48	1.42	0.17	2.91159e-18	1.28955e-16	Upregulated
	K11H3.2	133.59	1.19	0.14	3.80599e-18	1.31874e-16	Upregulated
	ZK792.4	91.84	1.45	0.17	3.57889e-18	1.35173e-16	Upregulated
	irld-8	160.05	1.1	0.13	3.65223e-18	1.37681e-16	Upregulated
	C05E7.1	203.94	1.86	0.22	3.86365e-18	1.42499e-16	Upregulated
	Y49E10.10	263.55	1.31	0.15	3.54931e-18	1.56377e-16	Upregulated
	clec-151	369.72	1.4	0.16	2.83151e-18	1.57608e-16	Upregulated
	hdl-2	221.35	1.25	0.15	4.17564e-18	1.57608e-16	Upregulated
	Y105E8A.27	260.82	1.01	0.12	3.6932e-18	1.60471e-16	Upregulated
	C34B2.3	184.56	1.22	0.14	3.8763e-18	1.61758e-16	Upregulated
	spe-4	342.2	1.18	0.14	3.1644e-18	1.76027e-16	Upregulated
	pitr-5	128.43	1.54	0.18	5.12186e-18	1.898e-16	Upregulated
	K09C6.7	279.38	1.05	0.12	5.39699e-18	2.01275e-16	Upregulated
	D2021.4	116.36	1.17	0.14	5.24935e-18	2.03655e-16	Upregulated
	pqn-72	337.28	1.54	0.18	5.60718e-18	2.07731e-16	Upregulated
	ZK484.7	228.83	1.27	0.15	4.85341e-18	2.07731e-16	Upregulated
	F21H7.2	307.47	1.01	0.12	5.67331e-18	2.0979e-16	Upregulated
	ZK354.7	152.01	1.25	0.15	5.13794e-18	2.11893e-16	Upregulated
	C15H7.4	73.71	1.82	0.22	7.19514e-18	2.15764e-16	Upregulated
	F53B1.4	302.47	2.23	0.27	5.30498e-18	2.24315e-16	Upregulated
	deg-1	82.61	1.47	0.18	6.15908e-18	2.3411e-16	Upregulated
	Y37E11AL.2	202.07	1	0.12	6.73507e-18	2.35152e-16	Upregulated
	Y50E8A.10	75.96	1.83	0.22	8.79479e-18	2.3805e-16	Upregulated
	Y57G11C.6	199.52	1.51	0.18	6.62362e-18	2.38099e-16	Upregulated
	T28C6.5	143.69	1.57	0.19	6.86624e-18	2.42303e-16	Upregulated
	C34D4.2	231.39	1.41	0.17	6.91917e-18	2.50395e-16	Upregulated
	Y22D7AR.12	126.09	1.79	0.21	6.97697e-18	2.6126e-16	Upregulated
	Y53F4B.27	155.84	2.79	0.34	7.45525e-18	2.64908e-16	Upregulated
	D1022.9	150.8	1.36	0.16	7.94975e-18	2.73004e-16	Upregulated
	T16A1.2	91.47	1.78	0.21	8.71897e-18	2.82789e-16	Upregulated
	T10B5.2	87.19	1.92	0.23	8.06229e-18	3.005e-16	Upregulated
	ltd-1	185.92	1.52	0.18	7.90606e-18	3.14883e-16	Upregulated
	K10C9.7	165.11	1.36	0.16	8.05802e-18	3.18188e-16	Upregulated
	jmjd-1.1	145.06	1.45	0.17	8.29528e-18	3.29311e-16	Upregulated
	W03G9.5	109.4	1.62	0.19	9.82236e-18	3.6137e-16	Upregulated
	R08C7.8	125.05	1.58	0.19	1.03836e-17	3.80176e-16	Upregulated
	D1054.9	95.8	2.77	0.34	1.23223e-17	3.9132e-16	Upregulated
	C50F7.3	184.3	1.29	0.15	1.18285e-17	3.96442e-16	Upregulated
	T03G6.1	109.56	2.34	0.28	1.18625e-17	4.30013e-16	Upregulated
	F58A6.5	262.78	1.04	0.12	1.09279e-17	4.43073e-16	Upregulated
	C02G6.1	144.78	1.23	0.15	1.15582e-17	4.45516e-16	Upregulated
	H42K12.3	280.43	2.46	0.3	1.13092e-17	4.56347e-16	Upregulated
	B0218.5	118.54	1.48	0.18	1.47545e-17	4.62616e-16	Upregulated
	sym-1	264.2	1.72	0.21	1.3274e-17	4.77192e-16	Upregulated
	kin-26	154.77	1.25	0.15	1.44697e-17	4.78068e-16	Upregulated
	C05D10.4	385.15	1	0.12	9.53496e-18	4.84408e-16	Upregulated
	F37A4.5	326.27	1.11	0.13	1.3654e-17	4.88532e-16	Upregulated
	irld-3	168.42	1.15	0.14	1.43916e-17	4.88865e-16	Upregulated
	col-170	171.09	2.01	0.24	1.52948e-17	5.02154e-16	Upregulated
	F56F4.3	130.87	1.35	0.16	1.41568e-17	5.03526e-16	Upregulated
	M117.4	171.14	1.48	0.18	1.33556e-17	5.06742e-16	Upregulated
	cnc-4	107.78	1.59	0.19	1.55749e-17	5.51375e-16	Upregulated
	glf-1	254.22	2.21	0.27	1.67505e-17	5.70298e-16	Upregulated
	F37A4.4	533.71	1.15	0.14	1.59243e-17	5.77765e-16	Upregulated
	kin-24	152.7	1.59	0.19	1.53467e-17	5.77765e-16	Upregulated
	cut-2	425.58	2.16	0.26	1.2601e-17	5.86182e-16	Upregulated
	K06A1.2	118.97	1.61	0.2	1.67698e-17	5.90271e-16	Upregulated
	acdh-5	307.26	1.02	0.12	1.7957e-17	6.04781e-16	Upregulated
	C26F1.1	188.01	1.93	0.23	1.95341e-17	6.27682e-16	Upregulated
	tyr-2	1112.53	1.37	0.17	2.67566e-17	6.41179e-16	Upregulated
	T21C9.9	317.58	2.15	0.26	2.01692e-17	6.73063e-16	Upregulated
	C53B4.2	77.56	1.91	0.23	2.72346e-17	7.29502e-16	Upregulated
	Y105C5B.11	81.26	2.25	0.28	2.20768e-17	7.64076e-16	Upregulated
	F13D12.9	400.38	1.29	0.16	2.29688e-17	7.79535e-16	Upregulated
	M7.7	187.83	1.19	0.14	2.29697e-17	8.39974e-16	Upregulated
	wht-6	344.05	1.02	0.12	2.05072e-17	9.23937e-16	Upregulated
	ZK1128.3	266.37	1.02	0.12	2.45295e-17	9.25407e-16	Upregulated
	ZC376.8	153.13	1.39	0.17	2.61679e-17	9.47352e-16	Upregulated
	nlg-1	159.95	1.29	0.16	3.03496e-17	9.47352e-16	Upregulated
	F10G8.8	374.64	1.09	0.13	3.437e-17	1.13551e-15	Upregulated
	cyp-34A2	60.07	2.26	0.28	4.49297e-17	1.17866e-15	Upregulated
	C23G10.1	197	1.44	0.18	3.3859e-17	1.21397e-15	Upregulated
	Y65B4A.9	173.74	1.07	0.13	4.01727e-17	1.23191e-15	Upregulated
	T04A8.13	61.07	1.87	0.23	4.87019e-17	1.27014e-15	Upregulated
	ZK856.18	188.33	1.1	0.13	3.63503e-17	1.28659e-15	Upregulated
	acs-6	403.64	1.03	0.12	3.12759e-17	1.36412e-15	Upregulated
	scrm-8	130.85	1.32	0.16	4.06721e-17	1.37173e-15	Upregulated
	Y119C1B.1	195.34	1.03	0.13	4.5972e-17	1.43524e-15	Upregulated
	W03D8.2	146.39	1.3	0.16	4.16603e-17	1.46348e-15	Upregulated
	ZK849.1	111.5	2.04	0.25	4.73466e-17	1.46966e-15	Upregulated
	C55B7.10	118.64	1.26	0.15	4.87194e-17	1.50578e-15	Upregulated
	T27A10.6	345.87	1.7	0.21	4.81087e-17	1.53507e-15	Upregulated
	col-110	199.47	2.05	0.25	5.23264e-17	1.57981e-15	Upregulated
	C31B8.4	44.77	2.37	0.29	6.4537e-17	1.57981e-15	Upregulated
	cdf-2	200.64	1.11	0.14	4.64919e-17	1.59886e-15	Upregulated
	egl-15	300.35	1.11	0.13	4.61652e-17	1.65997e-15	Upregulated
	cpna-2	2486.57	1.05	0.13	6.80233e-17	1.664e-15	Upregulated
	col-41	73.41	3.36	0.42	6.96279e-17	1.67468e-15	Upregulated
	R02F11.1	162.25	2.26	0.28	5.13348e-17	1.75298e-15	Upregulated
	mlt-11	308.6	3.23	0.4	5.77056e-17	1.77401e-15	Upregulated
	pdfr-1	212.63	1.03	0.13	6.45897e-17	1.92447e-15	Upregulated
	K09F6.3	611.53	1.18	0.14	5.86471e-17	1.92879e-15	Upregulated
	F43D9.1	65.17	2.27	0.28	8.48865e-17	1.92879e-15	Upregulated
	nas-30	168.54	2.56	0.32	6.61686e-17	1.93214e-15	Upregulated
	cut-4	189.59	1.72	0.21	5.77892e-17	1.96248e-15	Upregulated
	hhat-1	137.45	2.48	0.31	6.53126e-17	1.96248e-15	Upregulated
	ZK892.6	44.64	1.86	0.23	8.30533e-17	1.9879e-15	Upregulated
	fbxa-21	66.03	1.92	0.24	8.64041e-17	2.04359e-15	Upregulated
	C15A11.2	107.52	1.49	0.18	6.58684e-17	2.06737e-15	Upregulated
	nhr-156	79.25	1.72	0.21	9.00792e-17	2.1353e-15	Upregulated
	T06E4.5	64.74	1.83	0.23	9.37881e-17	2.29479e-15	Upregulated
	C02F4.4	67.22	2.31	0.29	1.06057e-16	2.47748e-15	Upregulated
	B0361.11	113.4	1.37	0.17	8.06572e-17	2.50934e-15	Upregulated
	ncr-2	204.83	1.55	0.19	9.08348e-17	2.59168e-15	Upregulated
	T16G1.5	69.39	1.78	0.22	1.10581e-16	2.59629e-15	Upregulated
	ZK546.3	129.48	1.26	0.15	8.44053e-17	2.60238e-15	Upregulated
	bus-8	115.66	2.42	0.3	9.2131e-17	2.82905e-15	Upregulated
	C01F6.2	337.9	1.13	0.14	6.51308e-17	2.84948e-15	Upregulated
	ZK180.5	962.09	2.12	0.26	8.78361e-17	2.8977e-15	Upregulated
	Y95B8A.2	183.38	1.71	0.21	1.11886e-16	3.14935e-15	Upregulated
	unc-49	359.15	1.05	0.13	1.10829e-16	3.33226e-15	Upregulated
	T06C10.3	242.1	1.33	0.17	1.00379e-16	3.39098e-15	Upregulated
	col-58	213.98	1.94	0.24	1.1976e-16	3.40587e-15	Upregulated
	F36D3.16	208.98	1.11	0.14	1.16532e-16	3.7884e-15	Upregulated
	H20J04.1	170.92	1.6	0.2	1.37776e-16	3.95291e-15	Upregulated
	C18H2.5	204.04	1.47	0.18	1.38611e-16	4.44529e-15	Upregulated
	phg-1	105.75	2.06	0.26	1.79066e-16	4.6738e-15	Upregulated
	Y87G2A.20	77.06	1.45	0.18	2.20703e-16	4.72239e-15	Upregulated
	kin-31	128.33	1.48	0.18	1.82995e-16	4.76378e-15	Upregulated
	daf-5	519.68	1	0.12	1.74057e-16	5.14349e-15	Upregulated
	C35A5.4	110.07	1.63	0.2	1.79915e-16	5.32989e-15	Upregulated
	cbs-2	224.51	1.42	0.18	1.82777e-16	5.40455e-15	Upregulated
	F26A1.3	187.51	1.36	0.17	1.98465e-16	5.40455e-15	Upregulated
	C25A8.2	125.39	1.31	0.16	1.82498e-16	5.40455e-15	Upregulated
	col-154	214.15	1.2	0.15	2.04671e-16	5.55903e-15	Upregulated
	lips-7	94.33	2.61	0.33	1.93981e-16	5.72229e-15	Upregulated
	H23L24.2	79.85	1.78	0.22	2.23136e-16	5.72229e-15	Upregulated
	sth-1	148.25	1.06	0.13	2.15349e-16	5.90307e-15	Upregulated
	K09B11.5	103.44	1.51	0.19	2.15734e-16	6.30054e-15	Upregulated
	T25B9.4	122.63	1.4	0.18	2.28053e-16	6.33276e-15	Upregulated
	C44B7.6	141.88	1.44	0.18	2.04758e-16	6.37273e-15	Upregulated
	C32D5.4	214.06	1.06	0.13	2.179e-16	6.79431e-15	Upregulated
	T14A8.2	131.15	1.39	0.17	2.29997e-16	6.82697e-15	Upregulated
	ora-1	165.28	2.31	0.29	2.65226e-16	7.0571e-15	Upregulated
	dur-1	423.69	1.17	0.15	1.86755e-16	7.10577e-15	Upregulated
	F10D11.6	800.4	1.66	0.21	2.51936e-16	7.15247e-15	Upregulated
	C01G5.3	108.66	1.72	0.22	2.4225e-16	7.15247e-15	Upregulated
	ZK662.2	268.2	1.94	0.25	2.34961e-16	7.56088e-15	Upregulated
	ZK688.10	260.18	1.03	0.13	2.74629e-16	7.5889e-15	Upregulated
	Y54E2A.9	118.91	1.4	0.18	2.83099e-16	7.72237e-15	Upregulated
	Y65B4BL.6	65.13	2.09	0.26	3.8189e-16	8.21223e-15	Upregulated
	F13H8.5	371.16	2.42	0.31	2.04348e-16	8.28954e-15	Upregulated
	trx-3	150.32	1.74	0.22	3.12834e-16	8.35955e-15	Upregulated
	coel-1	167.08	1.13	0.14	3.181e-16	8.47894e-15	Upregulated
	col-157	438.24	1.61	0.2	2.13165e-16	8.64815e-15	Upregulated
	sqt-3	732.92	1.38	0.17	2.97377e-16	8.683e-15	Upregulated
	T25F10.3	333.59	1.29	0.16	3.2061e-16	8.75833e-15	Upregulated
	C14F11.6	129.26	2.14	0.27	3.54846e-16	8.76465e-15	Upregulated
	2002-03-01	106.44	1.31	0.16	3.10834e-16	8.82634e-15	Upregulated
	F36A2.11	199.96	1.02	0.13	3.05827e-16	9.28686e-15	Upregulated
	acdh-6	141.83	2.35	0.3	3.09588e-16	9.32419e-15	Upregulated
	T11A5.6	91.31	1.54	0.19	4.14659e-16	1.01533e-14	Upregulated
	Y51H4A.22	60.41	1.83	0.23	5.06737e-16	1.01725e-14	Upregulated
	C04G2.5	151.7	1.17	0.15	3.81472e-16	1.01745e-14	Upregulated
	M04G7.2	72.96	1.88	0.24	5.01358e-16	1.0542e-14	Upregulated
	F45E4.6	123.4	1.43	0.18	4.01821e-16	1.06909e-14	Upregulated
	F13E9.5	158.28	1.25	0.16	4.11865e-16	1.09446e-14	Upregulated
	bus-4	96.15	2.44	0.31	3.96655e-16	1.10442e-14	Upregulated
	str-146	46.27	2.07	0.26	5.09282e-16	1.11036e-14	Upregulated
	C15C6.1	137.9	1.63	0.21	3.96532e-16	1.12672e-14	Upregulated
	C01G5.4	200.45	1.55	0.2	3.81576e-16	1.12821e-14	Upregulated
	T05E12.3	148.51	1.03	0.13	4.45563e-16	1.17247e-14	Upregulated
	F33A8.7	120.66	2.01	0.26	4.45511e-16	1.26127e-14	Upregulated
	F27C1.3	137.95	1.36	0.17	5.40953e-16	1.30043e-14	Upregulated
	W01B6.6	185.13	1.32	0.17	5.20279e-16	1.31891e-14	Upregulated
	oac-23	65.81	2.03	0.26	6.55342e-16	1.36563e-14	Upregulated
	sfxn-1.3	90.14	1.51	0.19	5.8964e-16	1.40721e-14	Upregulated
	T06G6.6	112.08	2.54	0.33	6.09705e-16	1.4516e-14	Upregulated
	K02F6.3	428.24	1.02	0.13	3.77836e-16	1.46097e-14	Upregulated
	nhr-18	118.76	1.1	0.14	5.43033e-16	1.47754e-14	Upregulated
	gmeb-3	47	2.52	0.32	7.87179e-16	1.52852e-14	Upregulated
	F45E4.5	158.19	1.22	0.15	6.16271e-16	1.53802e-14	Upregulated
	T06A4.1	47.37	2.87	0.37	7.27421e-16	1.54253e-14	Upregulated
	C02E7.6	183.79	1.3	0.17	6.18867e-16	1.54253e-14	Upregulated
	C27D6.11	233.67	1.05	0.13	6.10638e-16	1.58492e-14	Upregulated
	K08B5.1	50.05	1.96	0.25	8.27587e-16	1.59434e-14	Upregulated
	C34D10.2	463.89	1.06	0.13	4.38321e-16	1.68136e-14	Upregulated
	F49F1.12	48.35	2.12	0.27	8.58132e-16	1.78718e-14	Upregulated
	F56D3.1	278.91	2.16	0.28	6.00771e-16	1.78961e-14	Upregulated
	C04E12.2	90.85	1.18	0.15	7.71258e-16	1.80154e-14	Upregulated
	H08M01.1	190.57	1.1	0.14	6.25811e-16	1.80176e-14	Upregulated
	F23H12.5	108.1	2.25	0.29	7.81289e-16	1.82067e-14	Upregulated
	M01A8.1	71.66	1.62	0.21	1.00447e-15	1.91466e-14	Upregulated
	T19D12.5	145.73	1.27	0.16	7.7618e-16	1.93308e-14	Upregulated
	col-130	655.03	1.42	0.18	7.66201e-16	2.00498e-14	Upregulated
	Y97E10AR.2	80.57	1.44	0.18	8.24746e-16	2.07668e-14	Upregulated
	wrt-1	232.67	2.08	0.27	8.21291e-16	2.08984e-14	Upregulated
	F57H12.6	215.53	1.26	0.16	8.1924e-16	2.30424e-14	Upregulated
	C26E1.2	178.61	1.15	0.15	9.56763e-16	2.31861e-14	Upregulated
	lrx-1	70.1	2.11	0.27	1.21637e-15	2.39797e-14	Upregulated
	T13C2.2	66.33	1.72	0.22	1.20557e-15	2.44706e-14	Upregulated
	col-109	611.5	1.74	0.22	9.11032e-16	2.46808e-14	Upregulated
	M70.1	157.35	1.35	0.17	9.93839e-16	2.47078e-14	Upregulated
	C49C8.1	181.65	1.31	0.17	1.06472e-15	2.59392e-14	Upregulated
	spe-8	177.71	1.26	0.16	9.4321e-16	2.61949e-14	Upregulated
	F01D5.6	145.76	2.1	0.27	9.50638e-16	2.6371e-14	Upregulated
	R102.3	86.21	1.78	0.23	1.20161e-15	2.71386e-14	Upregulated
	ins-37	84.42	1.71	0.22	1.22731e-15	2.76873e-14	Upregulated
	clec-123	548.67	1.02	0.13	1.05736e-15	2.83187e-14	Upregulated
	Y116A8C.23	161.24	1.25	0.16	1.19619e-15	2.84606e-14	Upregulated
	F10C2.3	77.01	1.71	0.22	1.46137e-15	2.86186e-14	Upregulated
	ant-1.4	374.09	1.06	0.13	8.67113e-16	2.94055e-14	Upregulated
	cyn-17	80.64	2.54	0.33	1.29881e-15	3.16701e-14	Upregulated
	C36F7.5	103.09	1.43	0.18	1.34383e-15	3.40145e-14	Upregulated
	M110.7	198.22	1.62	0.21	1.41174e-15	3.40145e-14	Upregulated
	T13F3.8	113.04	1.37	0.18	1.34407e-15	3.40145e-14	Upregulated
	let-4	64.43	2.43	0.32	1.93649e-15	3.49824e-14	Upregulated
	C06G1.1	327.44	1.78	0.23	1.45643e-15	3.67667e-14	Upregulated
	nspb-11	38.63	2.75	0.36	2.13969e-15	3.85367e-14	Upregulated
	Y69E1A.3	84.07	1.62	0.21	1.5962e-15	4.1136e-14	Upregulated
	col-182	113.99	2.29	0.3	1.78292e-15	4.47662e-14	Upregulated
	F07H5.8	90.69	3.07	0.41	2.07617e-15	4.52381e-14	Upregulated
	nas-7	333.52	1.36	0.18	1.93837e-15	4.65e-14	Upregulated
	ZK1053.2	415.46	1.02	0.13	1.39074e-15	4.89561e-14	Upregulated
	D1044.1	208.2	1.12	0.15	2.07129e-15	4.89561e-14	Upregulated
	Y50E8A.12	131.25	1.38	0.18	2.09066e-15	4.93089e-14	Upregulated
	best-25	65.32	1.87	0.24	2.57363e-15	4.9391e-14	Upregulated
	col-150	522.54	1.01	0.13	1.95787e-15	5.0097e-14	Upregulated
	ZK1053.6	84.78	1.82	0.24	1.98322e-15	5.01654e-14	Upregulated
	D1086.18	65.16	1.56	0.2	2.93188e-15	5.16428e-14	Upregulated
	F54B3.2	85.47	1.68	0.22	2.2118e-15	5.17703e-14	Upregulated
	E01G4.6	1591.01	1.8	0.24	2.77689e-15	5.1993e-14	Upregulated
	K11C4.1	288.55	1.17	0.15	2.19993e-15	5.1993e-14	Upregulated
	B0280.7	80.03	2.62	0.35	2.25429e-15	5.2594e-14	Upregulated
	Y37A1B.7	72.79	2.64	0.35	2.91878e-15	5.36351e-14	Upregulated
	R09E10.13	45.39	3.06	0.4	3.04468e-15	5.82861e-14	Upregulated
	ZC581.7	238.96	1.27	0.17	2.48884e-15	5.83463e-14	Upregulated
	ZK418.2	316.09	1.18	0.15	2.1601e-15	5.83463e-14	Upregulated
	his-70	127.8	1.15	0.15	2.76612e-15	5.85936e-14	Upregulated
	T26C5.2	135.34	2.63	0.35	2.49418e-15	6.07495e-14	Upregulated
	F35B3.7	124.19	1.3	0.17	2.6526e-15	6.12257e-14	Upregulated
	R173.3	30.53	2.34	0.31	3.60755e-15	6.23937e-14	Upregulated
	C14A4.8	82.46	1.64	0.21	2.68947e-15	6.49503e-14	Upregulated
	T08G11.2	206.44	1.05	0.14	2.95145e-15	6.75462e-14	Upregulated
	C33F10.8	138.14	1.55	0.2	2.81794e-15	6.9394e-14	Upregulated
	Y44A6D.5	299.66	1.04	0.14	2.96262e-15	7.1029e-14	Upregulated
	irld-14	137.01	1.16	0.15	3.1604e-15	7.1947e-14	Upregulated
	C07E3.4	63.6	1.65	0.22	4.04415e-15	7.48372e-14	Upregulated
	T10E10.4	63.77	2.8	0.37	4.28756e-15	7.66403e-14	Upregulated
	C30H6.5	142.24	2.29	0.3	3.52607e-15	7.84374e-14	Upregulated
	ZK809.1	77.31	1.35	0.18	4.37348e-15	7.88386e-14	Upregulated
	col-141	144.91	1.09	0.14	3.11049e-15	7.91055e-14	Upregulated
	C28D4.4	108.84	1.29	0.17	3.69745e-15	8.3122e-14	Upregulated
	Y116F11B.8	65.34	2.11	0.28	4.84704e-15	8.58314e-14	Upregulated
	F56D6.14	49.28	1.77	0.23	4.73567e-15	8.6452e-14	Upregulated
	T21C12.8	76.87	1.4	0.18	4.95144e-15	8.73174e-14	Upregulated
	Y24D9B.1	136.5	1.32	0.17	4.03511e-15	9.47351e-14	Upregulated
	D1014.5	141.19	2.51	0.33	3.78904e-15	9.47351e-14	Upregulated
	W04A8.4	64.42	1.77	0.23	5.78833e-15	9.67123e-14	Upregulated
	fbxa-223	53.55	2	0.26	5.86528e-15	9.78972e-14	Upregulated
	wrt-2	89.07	2.86	0.38	4.48539e-15	9.93878e-14	Upregulated
	C50F2.5	129.58	1.17	0.15	4.36402e-15	1.01723e-13	Upregulated
	adt-1	186.23	2.51	0.34	4.8273e-15	1.03228e-13	Upregulated
	F10D11.5	127.96	1.31	0.17	4.50716e-15	1.04472e-13	Upregulated
	F40E3.5	157.16	1.17	0.15	5.02945e-15	1.07222e-13	Upregulated
	C31H1.1	194.01	1.56	0.21	4.97027e-15	1.07414e-13	Upregulated
	H04J21.1	99.4	1.54	0.2	4.65894e-15	1.07825e-13	Upregulated
	ZC513.3	104.71	1.62	0.21	4.85436e-15	1.14224e-13	Upregulated
	K03H9.3	63.12	1.98	0.26	6.81968e-15	1.17232e-13	Upregulated
	C18H7.7	85.12	1.59	0.21	5.37862e-15	1.17232e-13	Upregulated
	ZK686.5	75.74	1.82	0.24	6.73216e-15	1.1931e-13	Upregulated
	pat-9	87.12	1.55	0.21	5.27289e-15	1.20806e-13	Upregulated
	dct-5	232.75	1.57	0.21	5.53848e-15	1.21647e-13	Upregulated
	W06D4.3	107.13	1.2	0.16	5.63045e-15	1.2213e-13	Upregulated
	ZK1225.5	132.89	1.16	0.15	5.35996e-15	1.22309e-13	Upregulated
	F19C7.8	61.39	1.55	0.21	7.59031e-15	1.23392e-13	Upregulated
	F08F8.6	91.19	1.56	0.21	5.51654e-15	1.25505e-13	Upregulated
	R08A2.1	197.19	1.05	0.14	6.15544e-15	1.28477e-13	Upregulated
	Y18H1A.11	131.62	1.25	0.16	5.72235e-15	1.32636e-13	Upregulated
	T09F5.10	175.4	1.18	0.16	6.72786e-15	1.39866e-13	Upregulated
	Y57G11B.3	100.64	1.15	0.15	7.21531e-15	1.4176e-13	Upregulated
	Y43D4A.5	81.89	2.81	0.38	6.6129e-15	1.48665e-13	Upregulated
	C14A4.13	160.39	1.4	0.19	6.45911e-15	1.54135e-13	Upregulated
	fbxa-196	127.35	1.43	0.19	6.89537e-15	1.54135e-13	Upregulated
	K06A9.2	113.05	1.15	0.15	6.8695e-15	1.54135e-13	Upregulated
	ZC250.5	131.14	1.15	0.15	8.1746e-15	1.58715e-13	Upregulated
	mps-3	122.4	1.29	0.17	7.19689e-15	1.60684e-13	Upregulated
	C04E6.5	171.68	1.17	0.15	7.94664e-15	1.65184e-13	Upregulated
	F57B9.8	176.76	1.3	0.17	7.19234e-15	1.70126e-13	Upregulated
	mpz-5	191.55	1.08	0.14	7.1359e-15	1.70126e-13	Upregulated
	Y66D12A.11	157.11	1.29	0.17	7.26016e-15	1.7131e-13	Upregulated
	abu-13	260.85	2.19	0.3	8.20603e-15	1.74282e-13	Upregulated
	ZK1025.3	254.89	2.23	0.3	8.27903e-15	1.75692e-13	Upregulated
	ZK863.8	91.71	1.28	0.17	8.15514e-15	1.78974e-13	Upregulated
	tts-2	230.58	1.79	0.24	8.37896e-15	1.83755e-13	Upregulated
	nas-22	92.61	1.57	0.21	8.19174e-15	1.83831e-13	Upregulated
	dpy-9	189.73	1.64	0.22	8.0077e-15	1.88166e-13	Upregulated
	D2096.6	160	2.38	0.32	9.30939e-15	1.90162e-13	Upregulated
	F26A10.2	78.74	2.35	0.32	1.15741e-14	1.91421e-13	Upregulated
	Y11D7A.9	168.73	1.57	0.21	8.22738e-15	1.92587e-13	Upregulated
	R74.2	161.39	1.98	0.27	9.3183e-15	1.92829e-13	Upregulated
	spe-10	114.91	1.37	0.18	9.26027e-15	2.00513e-13	Upregulated
	nas-6	38.84	3.5	0.46	1.32023e-14	2.04231e-13	Upregulated
	Y97E10AR.1	84.51	1.4	0.19	9.58992e-15	2.07995e-13	Upregulated
	lips-3	188.95	1.95	0.26	9.17015e-15	2.11542e-13	Upregulated
	C38C6.5	53.69	2.15	0.29	1.4069e-14	2.16779e-13	Upregulated
	oac-1	50.9	2.74	0.37	1.32394e-14	2.23321e-13	Upregulated
	B0034.1	135.54	1.24	0.17	1.10526e-14	2.37458e-13	Upregulated
	W01D2.3	162.2	1.05	0.14	1.18616e-14	2.37501e-13	Upregulated
	C49F8.3	290.38	1.33	0.18	1.05317e-14	2.51628e-13	Upregulated
	C09H5.7	132.54	1.22	0.16	1.20837e-14	2.57906e-13	Upregulated
	acd-3	119.15	1.2	0.16	1.2151e-14	2.591e-13	Upregulated
	nas-36	205.19	1.78	0.24	1.28876e-14	2.60455e-13	Upregulated
	F09F9.2	98.4	2.28	0.31	1.431e-14	2.64595e-13	Upregulated
	F35E2.9	293.26	1.03	0.14	1.13387e-14	2.68889e-13	Upregulated
	Y49G5A.1	44.48	1.61	0.22	1.6881e-14	2.71125e-13	Upregulated
	C17G10.3	238.43	1.11	0.15	1.28365e-14	2.7155e-13	Upregulated
	Y1A5A.1	178.8	1.16	0.15	1.36586e-14	2.7424e-13	Upregulated
	C01F1.5	46.34	3.01	0.41	1.68143e-14	2.77834e-13	Upregulated
	C09H10.9	132.72	1.38	0.19	1.39027e-14	2.78364e-13	Upregulated
	col-17	482.18	1.67	0.22	1.00548e-14	2.79777e-13	Upregulated
	trp-2	93.67	1.32	0.18	1.44251e-14	3.01418e-13	Upregulated
	C45G9.4	66.75	1.53	0.21	1.88999e-14	3.05423e-13	Upregulated
	M05D6.3	82.06	1.47	0.2	1.55474e-14	3.08155e-13	Upregulated
	M03F8.1	70.47	2.33	0.32	2.10073e-14	3.12422e-13	Upregulated
	T28B8.4	269.72	1.09	0.15	1.59683e-14	3.18989e-13	Upregulated
	C05C12.1	198.69	1.05	0.14	1.75111e-14	3.33842e-13	Upregulated
	nas-23	88.52	2.62	0.36	1.73104e-14	3.40288e-13	Upregulated
	D2024.4	61.39	2.6	0.35	2.27615e-14	3.52861e-13	Upregulated
	nep-2	399.7	1.15	0.15	1.74883e-14	3.55473e-13	Upregulated
	jud-4	53.07	2.44	0.33	2.27106e-14	3.55473e-13	Upregulated
	frk-1	260.06	1.13	0.15	1.80918e-14	3.72324e-13	Upregulated
	klp-17	194.52	1.15	0.15	1.96513e-14	3.77802e-13	Upregulated
	grl-16	1083.92	1.58	0.22	2.80852e-14	3.96643e-13	Upregulated
	T03F6.4	119.06	1.71	0.23	2.06943e-14	4.03141e-13	Upregulated
	F01G10.10	179.36	1.76	0.24	2.15773e-14	4.1883e-13	Upregulated
	C01G6.9	71.7	1.96	0.27	2.94942e-14	4.29592e-13	Upregulated
	C09B8.4	143.42	1.12	0.15	2.14513e-14	4.67611e-13	Upregulated
	F38A5.6	114.24	1.23	0.17	3.07959e-14	5.39189e-13	Upregulated
	Y66A7A.4	82.34	1.74	0.24	3.19284e-14	5.55969e-13	Upregulated
	sul-3	148.57	1.13	0.15	3.02807e-14	5.5649e-13	Upregulated
	mam-2	135.57	2.18	0.3	2.82212e-14	5.64258e-13	Upregulated
	try-6	71.82	1.52	0.21	3.79985e-14	5.73919e-13	Upregulated
	C36B7.5	85.01	1.47	0.2	2.90874e-14	5.8005e-13	Upregulated
	T15H9.4	60.77	2.03	0.28	3.87999e-14	5.84486e-13	Upregulated
	C30F2.3	138.44	1.61	0.22	3.1073e-14	5.86293e-13	Upregulated
	C14B9.3	136.84	1.23	0.17	2.90505e-14	5.89916e-13	Upregulated
	Y71G12A.4	197.48	1.07	0.15	3.14444e-14	5.91749e-13	Upregulated
	ilys-2	46.67	4.42	0.58	4.01084e-14	6.21786e-13	Upregulated
	M03B6.3	61.63	2.89	0.4	4.18419e-14	6.27022e-13	Upregulated
	Y71G12B.30	182.62	1.05	0.14	3.05383e-14	6.47768e-13	Upregulated
	fipr-6	54.29	1.78	0.24	4.41169e-14	6.72776e-13	Upregulated
	Y18H1A.15	105.89	1.75	0.24	3.40767e-14	6.8481e-13	Upregulated
	F07E5.8	100.25	1.38	0.19	4.11159e-14	7.01259e-13	Upregulated
	ZC581.2	207.9	1.33	0.18	4.04215e-14	7.28138e-13	Upregulated
	R09E10.1	184.31	1.11	0.15	4.02093e-14	7.35117e-13	Upregulated
	mltn-9	140.27	1.19	0.16	4.24581e-14	7.88034e-13	Upregulated
	best-11	75.22	1.76	0.24	5.4482e-14	7.97485e-13	Upregulated
	T12A7.6	125.16	1.27	0.17	4.3915e-14	8.13676e-13	Upregulated
	C09D4.3	385.94	1.06	0.14	3.17611e-14	8.14965e-13	Upregulated
	C56C10.4	60.54	2.67	0.37	5.84249e-14	8.50093e-13	Upregulated
	F16C3.2	254.53	1.07	0.15	4.39853e-14	8.51957e-13	Upregulated
	ZK622.1	200.72	1.16	0.16	4.79525e-14	8.6698e-13	Upregulated
	clec-206	23.15	3.69	0.5	5.50521e-14	8.70415e-13	Upregulated
	T19C4.1	60.05	1.83	0.25	6.13976e-14	8.88795e-13	Upregulated
	dos-1	145.25	1.08	0.15	4.95015e-14	8.9195e-13	Upregulated
	C06A5.2	73.33	1.53	0.21	6.10979e-14	8.92306e-13	Upregulated
	T16G1.2	64.29	2.2	0.31	6.66232e-14	9.15381e-13	Upregulated
	Y51H4A.13	101.24	1.33	0.18	4.87865e-14	9.58892e-13	Upregulated
	R06B10.2	137.29	1.42	0.2	5.0245e-14	9.6561e-13	Upregulated
	F42A9.3	118.19	1.07	0.15	5.82362e-14	9.70665e-13	Upregulated
	col-48	624.84	1.56	0.22	5.1237e-14	9.7243e-13	Upregulated
	C07A4.3	69.47	1.48	0.2	7.20083e-14	9.83547e-13	Upregulated
	ttr-26	183.44	1.01	0.14	5.59201e-14	9.9829e-13	Upregulated
	skpo-2	98.72	2.92	0.41	5.22626e-14	9.99324e-13	Upregulated
	T09A12.1	150.97	1.19	0.16	5.65066e-14	1.00454e-12	Upregulated
	W02A2.8	147.04	1.06	0.15	5.83087e-14	1.03484e-12	Upregulated
	K07H8.5	121.48	1.51	0.21	5.46589e-14	1.03534e-12	Upregulated
	Y75B7AR.1	110.64	2.15	0.3	5.55746e-14	1.07775e-12	Upregulated
	F18A1.1	83.18	1.76	0.24	5.82319e-14	1.1274e-12	Upregulated
	Y41C4A.7	75.43	1.5	0.21	8.03197e-14	1.13855e-12	Upregulated
	col-61	54.08	2.16	0.3	8.45538e-14	1.14051e-12	Upregulated
	F36H1.3	202.69	1.13	0.15	6.544e-14	1.15179e-12	Upregulated
	nep-8	257.44	1.1	0.15	5.73382e-14	1.19519e-12	Upregulated
	F42G8.7	75.15	1.63	0.23	8.19176e-14	1.20592e-12	Upregulated
	Y43F8B.9	47.2	1.78	0.25	8.66087e-14	1.2325e-12	Upregulated
	ZK105.3	86.8	1.69	0.24	6.86656e-14	1.28916e-12	Upregulated
	T22C8.6	120.63	1.33	0.18	6.97586e-14	1.33282e-12	Upregulated
	nlp-34	100.62	1.28	0.18	7.05176e-14	1.34512e-12	Upregulated
	Y62F5A.10	123.28	1.42	0.2	7.27225e-14	1.35155e-12	Upregulated
	Y47G6A.26	239.51	1.02	0.14	6.66284e-14	1.37407e-12	Upregulated
	C29E4.14	79.54	1.35	0.19	9.87658e-14	1.39058e-12	Upregulated
	cpb-2	386.21	1	0.14	5.37494e-14	1.41325e-12	Upregulated
	F30A10.2	75.74	2.75	0.39	1.04326e-13	1.46647e-12	Upregulated
	cuti-1	104.86	1.69	0.23	8.38368e-14	1.47494e-12	Upregulated
	C06C6.7	121.88	1.24	0.17	8.54504e-14	1.49844e-12	Upregulated
	cutl-15	111.39	1.36	0.19	9.42255e-14	1.51193e-12	Upregulated
	ZK1098.6	180.95	1.06	0.15	8.87816e-14	1.54931e-12	Upregulated
	ttr-9	84.75	1.29	0.18	8.3086e-14	1.56055e-12	Upregulated
	F22D3.4	86.82	1.33	0.18	8.99859e-14	1.5678e-12	Upregulated
	lin-42	247.57	2.18	0.31	8.63794e-14	1.58142e-12	Upregulated
	slcf-2	100.76	1.54	0.22	1.03191e-13	1.64379e-12	Upregulated
	W03G1.2	140.16	1.47	0.21	9.95324e-14	1.67197e-12	Upregulated
	F57H12.5	78.51	1.43	0.2	1.25924e-13	1.72202e-12	Upregulated
	pqn-32	283.92	2.27	0.32	8.51078e-14	1.73364e-12	Upregulated
	Y47D3B.1	50.18	2.29	0.32	1.25744e-13	1.73498e-12	Upregulated
	F26F2.10	52.65	2.58	0.36	1.22781e-13	1.74824e-12	Upregulated
	T02B11.9	115.12	1.09	0.15	9.42072e-14	1.75106e-12	Upregulated
	F36D3.5	232.71	1.4	0.19	8.83103e-14	1.77615e-12	Upregulated
	nep-5	94	1.44	0.2	1.04588e-13	1.80185e-12	Upregulated
	tmc-1	112.03	1.29	0.18	9.97287e-14	1.80325e-12	Upregulated
	F54C9.14	154.72	1.06	0.15	9.50129e-14	1.83116e-12	Upregulated
	twk-26	139.49	1.06	0.15	9.82892e-14	1.89129e-12	Upregulated
	dhhc-13	111.02	1.39	0.19	1.05987e-13	1.90729e-12	Upregulated
	K01D12.5	74.05	2.44	0.35	1.54478e-13	1.98636e-12	Upregulated
	abu-12	139.1	2.91	0.41	1.12862e-13	2.0779e-12	Upregulated
	kin-21	141.63	1.57	0.22	1.08707e-13	2.08184e-12	Upregulated
	clec-142	88.31	1.29	0.18	1.35376e-13	2.11061e-12	Upregulated
	Y116F11B.7	78.98	1.61	0.23	1.55194e-13	2.11061e-12	Upregulated
	F47G6.3	101.94	1.51	0.21	1.21821e-13	2.18274e-12	Upregulated
	Y18D10A.21	100.02	1.26	0.18	1.19439e-13	2.18515e-12	Upregulated
	C36E6.8	107.61	1.24	0.17	1.23711e-13	2.20352e-12	Upregulated
	dml-1	135.4	1.09	0.15	1.20918e-13	2.207e-12	Upregulated
	prk-2	160.59	1.05	0.15	1.32811e-13	2.21115e-12	Upregulated
	nhr-204	122.85	1.09	0.15	1.30066e-13	2.3647e-12	Upregulated
	F10G8.1	233.48	1.1	0.15	1.39343e-13	2.37723e-12	Upregulated
	C38C3.7	59.91	1.85	0.26	1.90966e-13	2.41914e-12	Upregulated
	C01G6.2	88.87	1.47	0.21	1.41137e-13	2.48659e-12	Upregulated
	col-131	54.67	2.48	0.35	1.93082e-13	2.57543e-12	Upregulated
	col-137	471.35	1.44	0.2	1.51196e-13	2.61929e-12	Upregulated
	ZC455.1	99.47	1.45	0.2	1.55991e-13	2.7295e-12	Upregulated
	ZK662.6	63.67	2.21	0.31	2.05425e-13	2.7295e-12	Upregulated
	che-12	79.57	1.55	0.22	2.03556e-13	2.75982e-12	Upregulated
	F54H12.8	124.46	1.3	0.18	1.59088e-13	2.78905e-12	Upregulated
	nhr-284	65.26	1.57	0.22	2.15963e-13	2.8329e-12	Upregulated
	R12E2.15	181.97	1.09	0.15	1.7194e-13	2.8552e-12	Upregulated
	F58D5.8	56.74	1.65	0.23	2.20638e-13	2.88756e-12	Upregulated
	F54F12.1	214.24	1.46	0.2	1.5611e-13	2.92058e-12	Upregulated
	W01B6.5	160.36	1.32	0.19	1.58071e-13	2.93449e-12	Upregulated
	H10E21.4	399.61	1.8	0.25	1.21634e-13	2.99752e-12	Upregulated
	noah-2	447.66	1.64	0.23	1.22216e-13	3.00724e-12	Upregulated
	F59A6.2	89.67	1.2	0.17	1.96885e-13	3.23956e-12	Upregulated
	K12D12.4	88.6	1.34	0.19	1.99584e-13	3.27897e-12	Upregulated
	F56A4.3	31.02	8.35	2.3	2.33532e-13	3.29951e-12	Upregulated
	col-33	58.05	2.67	0.38	2.51333e-13	3.35587e-12	Upregulated
	grd-2	55.49	2.33	0.34	2.72293e-13	3.35587e-12	Upregulated
	cysl-4	76.85	1.53	0.22	2.77502e-13	3.41677e-12	Upregulated
	swt-5	56.36	2.33	0.33	2.71784e-13	3.53757e-12	Upregulated
	C06E7.4	194.89	1.38	0.2	2.28058e-13	3.71849e-12	Upregulated
	col-186	116.45	1.58	0.22	2.31864e-13	3.7777e-12	Upregulated
	lact-6	22.61	5.44	0.76	4.24269e-13	3.89514e-12	Upregulated
	C54D10.10	145.7	1.66	0.24	2.20332e-13	4.0165e-12	Upregulated
	H27M09.5	163.71	1.17	0.17	2.31788e-13	4.24214e-12	Upregulated
	hrg-2	35.67	1.77	0.25	3.14567e-13	4.37463e-12	Upregulated
	grd-1	143.63	1.56	0.22	2.43459e-13	4.43579e-12	Upregulated
	C49G7.1	86.22	1.53	0.22	2.66225e-13	4.50505e-12	Upregulated
	Y47D9A.5	70.81	1.6	0.23	3.55787e-13	4.52098e-12	Upregulated
	noah-1	452.47	1.83	0.26	1.8844e-13	4.54263e-12	Upregulated
	C46H11.6	109.12	1.23	0.17	2.71034e-13	4.58911e-12	Upregulated
	C17E4.1	89.93	1.36	0.19	3.14358e-13	4.61725e-12	Upregulated
	nhr-58	118.99	1.2	0.17	2.87344e-13	4.85084e-12	Upregulated
	Y70D2A.1	72.91	1.98	0.28	4.12727e-13	4.95038e-12	Upregulated
	nhr-7	103.77	1.07	0.15	2.95279e-13	4.96273e-12	Upregulated
	irld-1	143.02	1.17	0.17	2.85094e-13	5.09368e-12	Upregulated
	F21C3.7	88.05	1.3	0.19	3.13293e-13	5.22747e-12	Upregulated
	F23B12.1	140.93	1.4	0.2	3.39856e-13	5.22747e-12	Upregulated
	K08E4.7	106.6	1.64	0.23	3.29764e-13	5.23458e-12	Upregulated
	osm-7	438.7	1.25	0.18	2.38954e-13	5.25352e-12	Upregulated
	exc-6	259.63	1.17	0.17	3.28943e-13	5.27424e-12	Upregulated
	D2062.4	77.49	1.34	0.19	4.11024e-13	5.29914e-12	Upregulated
	B0524.2	85.07	1.49	0.21	3.45803e-13	5.46909e-12	Upregulated
	Y47H10A.5	195.01	1.17	0.17	3.52019e-13	5.55926e-12	Upregulated
	T06D8.10	452.76	2.5	0.36	2.37221e-13	5.60997e-12	Upregulated
	T17H7.7	313.42	1.67	0.24	3.06262e-13	5.68298e-12	Upregulated
	asns-1	183.98	1.72	0.25	3.22604e-13	5.70501e-12	Upregulated
	F10D7.3	150.17	1.09	0.15	3.72868e-13	5.76927e-12	Upregulated
	T05B4.14	89.01	1.41	0.2	3.53724e-13	5.83769e-12	Upregulated
	Y39B6A.18	83.02	1.79	0.26	3.58107e-13	5.92681e-12	Upregulated
	F46A8.6	51.36	1.71	0.25	5.09612e-13	6.00164e-12	Upregulated
	col-172	63.14	2.67	0.39	5.41388e-13	6.6228e-12	Upregulated
	C10C6.3	112.16	1.53	0.22	4.22105e-13	6.88099e-12	Upregulated
	sfxn-1.1	190.97	1.1	0.16	4.67729e-13	6.99214e-12	Upregulated
	nnt-1	98.12	1.66	0.24	4.48089e-13	7.28891e-12	Upregulated
	C07G1.6	123.96	1.06	0.15	4.5631e-13	7.56335e-12	Upregulated
	T07G12.3	52.31	2.63	0.38	6.00837e-13	7.61738e-12	Upregulated
	Y43C5A.4	130.74	1.19	0.17	5.79531e-13	8.1491e-12	Upregulated
	dig-1	662.96	1.52	0.22	5.16041e-13	8.2578e-12	Upregulated
	oac-30	69.51	2.46	0.36	6.74165e-13	8.51673e-12	Upregulated
	F56C3.9	58.76	1.77	0.26	7.00849e-13	8.84755e-12	Upregulated
	T28D9.9	44.36	1.8	0.26	7.09159e-13	8.94612e-12	Upregulated
	C18E3.1	102.34	1.39	0.2	5.45549e-13	8.9849e-12	Upregulated
	pqn-71	40.39	3.18	0.47	1.0435e-12	8.99074e-12	Upregulated
	R03D7.5	87.05	1.36	0.2	6.83981e-13	9.56345e-12	Upregulated
	Y42H9AR.2	120.24	1.17	0.17	6.05259e-13	9.93315e-12	Upregulated
	ZK688.12	99.21	1.21	0.17	6.23491e-13	9.97074e-12	Upregulated
	C01G12.13	69.7	1.38	0.2	8.23101e-13	1.03105e-11	Upregulated
	lin-17	159.58	1.05	0.15	6.82141e-13	1.03418e-11	Upregulated
	B0207.1	124.98	1.44	0.21	7.9865e-13	1.10188e-11	Upregulated
	Y39G10AR.15	137.31	1.36	0.2	7.34816e-13	1.10628e-11	Upregulated
	fipr-7	98	1.2	0.17	7.03561e-13	1.1118e-11	Upregulated
	Y41E3.18	80.26	1.41	0.21	8.20994e-13	1.13034e-11	Upregulated
	F59A1.15	132.98	1.45	0.21	7.56317e-13	1.13627e-11	Upregulated
	R07B1.9	65.7	2.47	0.36	1.01156e-12	1.24868e-11	Upregulated
	F26C11.1	118.09	1.04	0.15	8.02396e-13	1.26458e-11	Upregulated
	ZK666.8	76.66	1.74	0.26	1.08283e-12	1.31602e-11	Upregulated
	T16G12.7	149.37	1.26	0.18	7.82294e-13	1.31811e-11	Upregulated
	F15H9.1	47	2.02	0.3	1.20363e-12	1.3481e-11	Upregulated
	scrm-7	97.65	1.21	0.17	8.72237e-13	1.3641e-11	Upregulated
	ZK1098.12	65.24	1.61	0.24	1.13764e-12	1.39561e-11	Upregulated
	acs-20	423.97	1	0.14	6.65376e-13	1.47092e-11	Upregulated
	Y43F8C.9	104.84	1.05	0.15	1.10422e-12	1.49531e-11	Upregulated
	Y47H9B.2	102.02	1.05	0.15	1.01358e-12	1.57239e-11	Upregulated
	C50D2.1	90.93	2.28	0.34	1.03372e-12	1.6011e-11	Upregulated
	oac-19	89.36	1.49	0.22	1.21559e-12	1.63382e-11	Upregulated
	C44B9.2	140.27	1.52	0.22	1.03569e-12	1.70355e-11	Upregulated
	C48E7.6	154.68	1.36	0.2	1.23333e-12	1.77152e-11	Upregulated
	msp-63	65.11	1.22	0.18	1.55967e-12	1.79587e-11	Upregulated
	mam-3	83.82	2.18	0.32	1.24582e-12	1.8149e-11	Upregulated
	F25B3.5	63.27	1.47	0.22	1.57213e-12	1.8256e-11	Upregulated
	C17B7.10	15.45	3.38	0.5	2.17679e-12	1.85445e-11	Upregulated
	C27D9.2	44.48	2.47	0.36	1.64685e-12	1.88859e-11	Upregulated
	cdc-25.4	91.43	1.34	0.2	1.25575e-12	1.96392e-11	Upregulated
	C50D2.3	109.99	1.11	0.16	1.27335e-12	1.9901e-11	Upregulated
	C32C4.3	82.16	1.37	0.2	1.41044e-12	2.04368e-11	Upregulated
	F27E5.3	132.43	1.65	0.24	1.35381e-12	2.06502e-11	Upregulated
	Y65B4BL.1	164.15	2.66	0.4	1.27938e-12	2.07621e-11	Upregulated
	F40E10.5	143.13	2.27	0.34	1.50046e-12	2.09631e-11	Upregulated
	C11H1.5	59.27	2.63	0.39	1.87168e-12	2.19297e-11	Upregulated
	F32B6.10	124.55	1.25	0.18	1.46921e-12	2.27028e-11	Upregulated
	osr-1	72.45	2.12	0.32	2.27824e-12	2.44705e-11	Upregulated
	W03D8.1	69.7	1.34	0.2	2.1204e-12	2.46632e-11	Upregulated
	Y37F4.5	147.27	1.29	0.19	1.75964e-12	2.50927e-11	Upregulated
	clp-3	145.49	1.21	0.18	1.65455e-12	2.64086e-11	Upregulated
	ptr-22	68.17	1.72	0.26	2.26274e-12	2.65165e-11	Upregulated
	C07E3.3	141.38	1.24	0.18	1.98759e-12	2.72936e-11	Upregulated
	Y39G8C.2	101.64	1.62	0.24	1.83911e-12	2.7482e-11	Upregulated
	F59E11.7	74.35	1.37	0.2	2.46298e-12	2.78148e-11	Upregulated
	F37A8.1	131.57	1.14	0.16	1.86634e-12	2.78342e-11	Upregulated
	R07H5.9	97.26	1.43	0.21	2.18461e-12	2.82494e-11	Upregulated
	Y39A1A.2	88.63	1.32	0.2	1.96974e-12	2.98816e-11	Upregulated
	Y38H8A.2	89.49	1.28	0.19	2.06762e-12	3.06154e-11	Upregulated
	C47E8.1	101.23	1.3	0.19	2.42276e-12	3.11458e-11	Upregulated
	F07D3.3	67.69	1.86	0.28	2.7317e-12	3.15964e-11	Upregulated
	Y62E10A.19	86.67	1.74	0.26	2.14242e-12	3.16614e-11	Upregulated
	C29H12.6	84.43	1.18	0.17	2.49172e-12	3.19492e-11	Upregulated
	spe-17	75.68	1.35	0.2	2.82211e-12	3.21452e-11	Upregulated
	gcy-19	40.02	1.55	0.23	4.11309e-12	3.23915e-11	Upregulated
	C50F4.10	245.55	1	0.15	2.0655e-12	3.35825e-11	Upregulated
	C10C5.5	129.17	1.14	0.17	2.43668e-12	3.39191e-11	Upregulated
	C28H8.5	88.37	2.47	0.37	2.43962e-12	3.39381e-11	Upregulated
	C16D2.1	130.99	1.02	0.15	2.67285e-12	3.40291e-11	Upregulated
	C18H2.1	237.54	1.2	0.18	2.12443e-12	3.47309e-11	Upregulated
	che-14	92.16	1.71	0.26	2.46006e-12	3.59203e-11	Upregulated
	scl-23	86.08	1.43	0.21	2.87057e-12	3.63127e-11	Upregulated
	D1065.3	47.24	1.87	0.28	3.27324e-12	3.68073e-11	Upregulated
	ptp-4	61.67	1.37	0.2	3.63686e-12	3.76923e-11	Upregulated
	C30F8.3	48.3	2.43	0.37	3.35028e-12	3.80186e-11	Upregulated
	paf-1	98.67	1.3	0.19	3.07918e-12	3.87533e-11	Upregulated
	Y37E3.19	67.61	1.32	0.2	3.67782e-12	4.0242e-11	Upregulated
	T28B8.6	129.99	1.07	0.16	2.78282e-12	4.0242e-11	Upregulated
	T06A4.3	292.6	1.52	0.23	2.56043e-12	4.09428e-11	Upregulated
	Y32G9B.1	99.96	1.84	0.28	2.83674e-12	4.09562e-11	Upregulated
	K12B6.2	92.68	1.56	0.23	3.26663e-12	4.09562e-11	Upregulated
	dsl-7	31.03	2.54	0.39	5.36085e-12	4.13361e-11	Upregulated
	clec-81	115.34	1.18	0.18	3.33981e-12	4.17415e-11	Upregulated
	ZK673.6	94.68	1.4	0.21	2.90861e-12	4.2678e-11	Upregulated
	Y18H1A.9	146.34	2	0.3	3.15244e-12	4.28878e-11	Upregulated
	K07E3.9	79.27	2	0.3	3.97566e-12	4.31176e-11	Upregulated
	T21D11.1	49.4	2.65	0.4	4.02139e-12	4.35861e-11	Upregulated
	fbxa-155	94.05	1.49	0.22	3.07131e-12	4.37784e-11	Upregulated
	F35F10.13	23.84	2.74	0.41	4.39644e-12	4.42464e-11	Upregulated
	col-63	1086.88	1.27	0.19	3.8255e-12	4.47761e-11	Upregulated
	Y57A10B.7	132.09	1.22	0.18	3.18869e-12	4.5366e-11	Upregulated
	grd-6	413.05	1.87	0.28	2.42624e-12	4.56779e-11	Upregulated
	R05D7.2	58.56	1.52	0.23	4.34425e-12	4.83336e-11	Upregulated
	Y69E1A.8	188.46	1.19	0.18	3.29676e-12	5.01803e-11	Upregulated
	R07C3.13	83.11	1.58	0.24	3.56707e-12	5.04331e-11	Upregulated
	C06A6.7	132.55	1.24	0.19	3.60807e-12	5.1163e-11	Upregulated
	syg-2	147.27	1.16	0.17	3.85283e-12	5.17965e-11	Upregulated
	F43G9.8	57.74	1.61	0.24	5.21012e-12	5.26206e-11	Upregulated
	nhr-115	80.95	1.17	0.17	3.74935e-12	5.28785e-11	Upregulated
	C35A5.10	61.85	2.06	0.31	4.80631e-12	5.31425e-11	Upregulated
	C32H11.5	52.77	2.15	0.33	5.50321e-12	5.54084e-11	Upregulated
	Y102A11A.7	46.18	2.52	0.38	5.55802e-12	5.5891e-11	Upregulated
	B0393.5	144.35	1.62	0.24	3.7266e-12	5.63017e-11	Upregulated
	nas-4	79.92	1.39	0.21	4.14754e-12	5.81689e-11	Upregulated
	ZK829.1	76.35	1.18	0.18	5.69933e-12	6.00305e-11	Upregulated
	nekl-1	44.65	1.68	0.25	5.99835e-12	6.49206e-11	Upregulated
	ZC123.1	139.72	2.36	0.36	4.46086e-12	6.63113e-11	Upregulated
	K01D12.8	84.78	1.89	0.29	5.46342e-12	6.63113e-11	Upregulated
	Y53C12A.8	87.54	1.57	0.24	5.10592e-12	6.74673e-11	Upregulated
	Y55D5A.4	67.85	1.2	0.18	6.28553e-12	6.8436e-11	Upregulated
	F31E3.2	77.01	1.13	0.17	6.50908e-12	6.98894e-11	Upregulated
	ZK402.3	63.8	1.13	0.17	6.64387e-12	6.98894e-11	Upregulated
	F35C11.2	75.31	1.28	0.19	6.53203e-12	7.08599e-11	Upregulated
	pitr-3	125.06	1.13	0.17	5.50311e-12	7.23175e-11	Upregulated
	Y43F8B.3	107.6	3.3	0.51	5.52399e-12	7.25478e-11	Upregulated
	F44D12.6	113.49	1.44	0.22	5.22374e-12	7.3809e-11	Upregulated
	F58E10.7	102.91	1	0.15	5.29484e-12	7.47229e-11	Upregulated
	F59B10.3	69.99	2.09	0.32	7.7152e-12	7.59377e-11	Upregulated
	ZK1248.20	69.3	1.66	0.25	7.37774e-12	7.62029e-11	Upregulated
	B0207.11	126.62	1.04	0.16	5.58533e-12	7.67216e-11	Upregulated
	F22B3.8	128.7	1.36	0.21	5.5035e-12	7.7386e-11	Upregulated
	pqn-29	51.19	2.49	0.38	7.64786e-12	8.10779e-11	Upregulated
	K10H10.7	70.9	1.22	0.18	7.83683e-12	8.13093e-11	Upregulated
	dpy-20	39.99	2.44	0.37	8.41436e-12	8.21558e-11	Upregulated
	M28.4	58.62	1.54	0.24	8.079e-12	8.28439e-11	Upregulated
	T20H4.2	110.29	1.31	0.2	7.02446e-12	8.35192e-11	Upregulated
	ZK945.6	136.62	1.13	0.17	6.1952e-12	8.46344e-11	Upregulated
	phat-4	321.52	1.31	0.2	6.703e-12	8.76278e-11	Upregulated
	nhr-201	81.43	1.26	0.19	6.93394e-12	9.42178e-11	Upregulated
	W08E12.2	24.76	2.91	0.44	8.57227e-12	9.49303e-11	Upregulated
	T19D7.6	49.67	1.45	0.22	9.2419e-12	9.6753e-11	Upregulated
	K09F6.4	112.58	1.19	0.18	8.46918e-12	9.95598e-11	Upregulated
	lpr-7	77.85	1.97	0.31	9.63286e-12	1.00611e-10	Upregulated
	C13C12.2	57.22	1.92	0.3	9.80615e-12	1.02234e-10	Upregulated
	irld-6	142.96	1.16	0.18	8.14663e-12	1.04081e-10	Upregulated
	R10D12.10	153.05	1.25	0.19	8.4084e-12	1.05572e-10	Upregulated
	F26A1.9	33.29	2.49	0.38	1.50901e-11	1.08525e-10	Upregulated
	F56D2.3	56.78	2.13	0.33	1.17071e-11	1.1184e-10	Upregulated
	sfxn-1.4	145.99	1.04	0.16	7.83463e-12	1.12434e-10	Upregulated
	col-174	97.81	1.88	0.29	8.94591e-12	1.13421e-10	Upregulated
	ZC581.10	105.85	1.08	0.16	8.7568e-12	1.16689e-10	Upregulated
	F22F4.1	141.55	1.84	0.28	9.38348e-12	1.16689e-10	Upregulated
	Y65B4A.2	133.65	1.27	0.19	9.44436e-12	1.1932e-10	Upregulated
	dhhc-12	141.29	1.22	0.19	9.97193e-12	1.21817e-10	Upregulated
	wrt-8	67.44	2.16	0.33	1.23789e-11	1.27025e-10	Upregulated
	Y47D7A.13	924.88	1.29	0.2	9.30227e-12	1.2766e-10	Upregulated
	ZK930.7	103.6	1.19	0.18	9.50828e-12	1.28646e-10	Upregulated
	W07E6.3	43.34	1.56	0.24	1.2755e-11	1.30428e-10	Upregulated
	ZK180.6	721.64	2.22	0.35	1.0328e-11	1.34124e-10	Upregulated
	Y57G11C.42	238.55	1.75	0.27	1.0612e-11	1.34367e-10	Upregulated
	daf-6	65.52	1.79	0.28	1.38764e-11	1.41076e-10	Upregulated
	try-7	132.44	1.14	0.17	1.09359e-11	1.4328e-10	Upregulated
	mpz-3	189.03	1	0.15	1.04322e-11	1.45697e-10	Upregulated
	ZK353.3	37.72	2.25	0.35	1.55945e-11	1.45802e-10	Upregulated
	col-107	807.13	1.34	0.21	1.10271e-11	1.47936e-10	Upregulated
	F39D8.3	51.3	2.11	0.33	1.66598e-11	1.55138e-10	Upregulated
	ZK353.4	113.31	1.25	0.19	1.20151e-11	1.56625e-10	Upregulated
	mth-2	115.63	1.06	0.16	1.21464e-11	1.57684e-10	Upregulated
	C23H3.9	106.06	2.01	0.32	1.30187e-11	1.6081e-10	Upregulated
	atf-2	52.35	1.95	0.3	1.76146e-11	1.63467e-10	Upregulated
	elo-4	132.28	1.23	0.19	1.25115e-11	1.66187e-10	Upregulated
	C26B2.8	64.72	1.84	0.29	1.81181e-11	1.67851e-10	Upregulated
	col-152	83.66	2.29	0.36	1.30186e-11	1.68428e-10	Upregulated
	W08E12.3	39.79	3.08	0.48	1.89293e-11	1.72529e-10	Upregulated
	Y39A1A.9	38.77	2.61	0.41	1.91787e-11	1.74604e-10	Upregulated
	ZK354.3	116.21	1.15	0.18	1.40879e-11	1.8167e-10	Upregulated
	hum-9	154.02	1.23	0.19	1.39204e-11	1.91687e-10	Upregulated
	W07A12.4	57.74	1.2	0.19	2.01781e-11	1.93848e-10	Upregulated
	Y97E10C.1	100.99	1	0.15	1.59349e-11	1.93848e-10	Upregulated
	igcm-1	76.61	2.09	0.33	2.19141e-11	2.00165e-10	Upregulated
	ptr-1	253.87	1.62	0.25	1.42482e-11	2.03491e-10	Upregulated
	C09F9.2	113.57	2.25	0.35	1.89973e-11	2.11035e-10	Upregulated
	fbxa-125	53.92	1.82	0.29	2.22493e-11	2.15047e-10	Upregulated
	ZK507.3	118.52	1.22	0.19	1.9541e-11	2.16467e-10	Upregulated
	ugt-15	19.25	4.57	0.72	3.98249e-11	2.22853e-10	Upregulated
	cdh-7	68.37	2.17	0.34	2.26459e-11	2.25226e-10	Upregulated
	D2045.5	124.38	1.02	0.16	1.7924e-11	2.26848e-10	Upregulated
	F44F1.3	179.2	1.02	0.16	1.96131e-11	2.28515e-10	Upregulated
	F49E11.7	118.42	1.25	0.19	1.78613e-11	2.31434e-10	Upregulated
	F28C6.5	117.45	1.4	0.22	2.10336e-11	2.31575e-10	Upregulated
	pqn-36	93.77	2.11	0.33	2.00751e-11	2.41081e-10	Upregulated
	F08F3.8	65.28	1.48	0.23	2.48284e-11	2.45562e-10	Upregulated
	T15H9.5	66.38	1.34	0.21	2.60663e-11	2.49007e-10	Upregulated
	M02G9.2	50.32	2.61	0.41	2.64061e-11	2.49472e-10	Upregulated
	C09F9.1	88.1	1.09	0.17	2.28983e-11	2.50711e-10	Upregulated
	F28E10.4	137.88	1.14	0.18	1.99855e-11	2.51735e-10	Upregulated
	glt-5	107.02	1.37	0.21	2.33811e-11	2.55713e-10	Upregulated
	Y75B8A.3	166.73	1.1	0.17	2.23905e-11	2.58427e-10	Upregulated
	T20D4.15	18.08	3.11	0.48	3.76087e-11	2.62607e-10	Upregulated
	nspb-12	56.04	1.94	0.31	2.80722e-11	2.71739e-10	Upregulated
	R07B1.13	47.04	1.91	0.3	2.8197e-11	2.72798e-10	Upregulated
	ZK616.65	127.75	1.38	0.22	2.22781e-11	2.77618e-10	Upregulated
	C14A4.9	65.12	2.45	0.39	3.01089e-11	2.90655e-10	Upregulated
	dpy-1	30.09	1.94	0.31	3.07179e-11	3.11934e-10	Upregulated
	F21A3.4	72.81	1.51	0.24	3.25622e-11	3.1643e-10	Upregulated
	F26F12.4	31.98	2.52	0.4	3.69581e-11	3.2709e-10	Upregulated
	K10D3.4	210.69	1.53	0.24	2.92568e-11	3.33263e-10	Upregulated
	R09E10.4	55.18	1.62	0.26	3.56962e-11	3.45377e-10	Upregulated
	btb-2	177.54	1.1	0.17	2.99839e-11	3.45807e-10	Upregulated
	nep-15	38.85	2.76	0.44	5.37548e-11	3.54763e-10	Upregulated
	C02G6.2	48.01	1.69	0.27	3.76059e-11	3.5831e-10	Upregulated
	R12B2.3	84.65	1.09	0.17	3.45037e-11	3.68995e-10	Upregulated
	W02F12.8	66.11	1.44	0.23	4.048e-11	3.7273e-10	Upregulated
	F46F5.11	61.28	2.07	0.33	4.25356e-11	3.72797e-10	Upregulated
	F15D3.4	160.69	1.16	0.18	2.86939e-11	3.77654e-10	Upregulated
	ZK783.6	86.35	1.72	0.27	3.57712e-11	3.81314e-10	Upregulated
	rsef-1	80.18	1.19	0.18	3.06705e-11	3.84146e-10	Upregulated
	B0310.6	31.41	2.43	0.39	5.91868e-11	3.87881e-10	Upregulated
	C17B7.4	25.48	1.92	0.3	3.90104e-11	3.89966e-10	Upregulated
	R12E2.14	177.47	1.16	0.18	3.54389e-11	3.97841e-10	Upregulated
	dpf-1	156.4	1.01	0.16	3.05703e-11	3.97841e-10	Upregulated
	irld-18	79.53	1.08	0.17	4.43488e-11	4.05507e-10	Upregulated
	C09G5.7	155.28	1.12	0.18	3.61676e-11	4.18292e-10	Upregulated
	C09B9.85	30.46	2.37	0.38	4.89107e-11	4.24546e-10	Upregulated
	C45G9.15	56.91	1.86	0.3	4.99484e-11	4.33321e-10	Upregulated
	K02E10.4	55.5	1.78	0.28	4.76631e-11	4.3395e-10	Upregulated
	grl-7	301.6	2.18	0.35	3.65531e-11	4.4269e-10	Upregulated
	W06F12.3	103.96	1.25	0.2	3.68826e-11	4.47253e-10	Upregulated
	F36D1.6	32.76	1.88	0.3	5.54116e-11	4.71784e-10	Upregulated
	R05G6.9	36.5	2.41	0.39	7.57078e-11	4.88789e-10	Upregulated
	C56C10.6	106.2	1.21	0.19	4.83848e-11	5.05691e-10	Upregulated
	ZK1307.2	37.73	2.33	0.38	7.90157e-11	5.08194e-10	Upregulated
	ZK783.3	19.6	2.57	0.41	9.73966e-11	5.08194e-10	Upregulated
	C04E6.4	51.46	1.6	0.26	5.65482e-11	5.13443e-10	Upregulated
	C10G11.10	33.68	1.78	0.29	8.04049e-11	5.15563e-10	Upregulated
	cpt-4	177.14	1.43	0.23	4.08331e-11	5.20779e-10	Upregulated
	F14H12.8	55.46	1.48	0.24	5.74319e-11	5.30553e-10	Upregulated
	T09B4.7	35.27	1.84	0.3	8.37852e-11	5.35547e-10	Upregulated
	fipr-4	76.18	1.37	0.22	6.11656e-11	5.69235e-10	Upregulated
	W03B1.3	64.28	1.31	0.21	6.20438e-11	5.77105e-10	Upregulated
	T26H5.9	90.89	1.13	0.18	4.7568e-11	5.77752e-10	Upregulated
	sfxn-1.2	120.64	1.1	0.17	5.13992e-11	5.79257e-10	Upregulated
	fipr-22	41.59	1.85	0.3	6.93457e-11	5.86866e-10	Upregulated
	nspb-8	46.1	1.77	0.28	6.34642e-11	5.8878e-10	Upregulated
	K01D12.9	157.31	1.53	0.24	4.7609e-11	6.04763e-10	Upregulated
	gei-13	112.5	1.33	0.21	5.87924e-11	6.0488e-10	Upregulated
	T20B6.3	67.06	2	0.33	6.82844e-11	6.10991e-10	Upregulated
	C46H11.7	28.27	2.99	0.48	7.93159e-11	6.65161e-10	Upregulated
	K08A2.2	185.21	1.06	0.17	5.27546e-11	6.65281e-10	Upregulated
	K01A6.8	18.43	2.83	0.45	1.0187e-10	6.73883e-10	Upregulated
	C12D8.9	46.3	1.51	0.24	8.15418e-11	6.82962e-10	Upregulated
	T21D12.14	63.83	1.55	0.25	7.62505e-11	6.91691e-10	Upregulated
	K03H1.12	100.34	1.16	0.19	6.23437e-11	6.93911e-10	Upregulated
	K03H1.9	67.53	1.35	0.22	8.14476e-11	7.43994e-10	Upregulated
	C32B5.6	26.48	1.78	0.29	9.07199e-11	7.54559e-10	Upregulated
	spe-9	106.84	1.32	0.21	6.56378e-11	7.6266e-10	Upregulated
	C38C10.3	145.17	1.07	0.17	6.15869e-11	7.63995e-10	Upregulated
	Y40B10A.4	30.3	2.08	0.34	9.21887e-11	7.65426e-10	Upregulated
	Y54G2A.76	39.6	2.97	0.49	1.23231e-10	7.67151e-10	Upregulated
	B0524.5	52.14	1.54	0.25	8.60371e-11	7.72897e-10	Upregulated
	M04G7.3	75.35	1.02	0.16	8.99924e-11	7.90454e-10	Upregulated
	col-145	633.91	1.22	0.2	6.72158e-11	7.99186e-10	Upregulated
	R01H2.4	70.15	1.46	0.24	9.17406e-11	8.19949e-10	Upregulated
	Y41E3.19	56.29	1.58	0.26	9.22237e-11	8.23848e-10	Upregulated
	C01G10.14	79.6	1.08	0.17	1.0062e-10	8.29075e-10	Upregulated
	F44F4.10	103.02	1.23	0.2	7.59587e-11	8.31319e-10	Upregulated
	T22B11.1	49.08	1.47	0.24	1.01957e-10	8.37959e-10	Upregulated
	F58G1.7	55.68	1.38	0.22	9.7081e-11	8.46246e-10	Upregulated
	Y53F4B.24	91.51	1.16	0.18	7.23049e-11	8.50674e-10	Upregulated
	pgp-14	477.51	1.28	0.2	5.67976e-11	8.62039e-10	Upregulated
	F35E2.5	74.17	1.59	0.26	1.00263e-10	8.63083e-10	Upregulated
	T08H10.3	70.65	1.16	0.19	1.0028e-10	8.70612e-10	Upregulated
	F29G6.1	85.87	1.62	0.26	9.03367e-11	8.98579e-10	Upregulated
	C54D2.1	54.56	2.57	0.42	1.02135e-10	9.03214e-10	Upregulated
	ptr-10	35.07	2.16	0.35	9.86594e-11	9.20893e-10	Upregulated
	K04C2.5	58.92	1.81	0.3	1.14542e-10	9.32428e-10	Upregulated
	Y66D12A.3	145.25	1.18	0.19	8.91112e-11	9.63067e-10	Upregulated
	mlt-10	442.55	1.69	0.27	6.10041e-11	9.80488e-10	Upregulated
	T20B5.2	39.07	1.62	0.26	1.29477e-10	1.03428e-09	Upregulated
	pqn-26	64.07	2.36	0.39	1.17609e-10	1.04329e-09	Upregulated
	acr-8	69.91	1.1	0.18	1.19317e-10	1.04518e-09	Upregulated
	abu-8	205.21	2.76	0.46	9.9004e-11	1.04639e-09	Upregulated
	best-10	58.66	1.56	0.26	1.19665e-10	1.04719e-09	Upregulated
	T22A3.6	73.86	1.38	0.23	1.25405e-10	1.07295e-09	Upregulated
	F58D5.6	67.72	1.53	0.25	1.27106e-10	1.07516e-09	Upregulated
	D1081.11	40.73	1.62	0.26	1.37795e-10	1.10839e-09	Upregulated
	osm-8	49.97	2.43	0.4	1.31924e-10	1.1137e-09	Upregulated
	spe-42	71.16	1.71	0.28	1.32257e-10	1.14995e-09	Upregulated
	F59C6.8	51.08	1.64	0.27	1.46363e-10	1.17382e-09	Upregulated
	Y55F3AM.14	52.52	2.36	0.39	1.39032e-10	1.18262e-09	Upregulated
	Y38H6C.21	19.45	3.32	0.54	2.43543e-10	1.188e-09	Upregulated
	F56B6.6	29.91	2.23	0.37	1.58892e-10	1.26493e-09	Upregulated
	C04F12.16	73.53	1.15	0.19	1.51268e-10	1.30429e-09	Upregulated
	nas-14	66.11	1.86	0.31	1.72148e-10	1.36377e-09	Upregulated
	cdh-5	72.6	1.52	0.25	1.66767e-10	1.39716e-09	Upregulated
	F16H6.7	45.93	1.38	0.23	1.67443e-10	1.40214e-09	Upregulated
	F28H1.5	71.91	1.12	0.18	1.68232e-10	1.40806e-09	Upregulated
	col-91	814.22	1.16	0.19	1.23899e-10	1.40997e-09	Upregulated
	C03C10.2	117.76	1.25	0.2	1.28418e-10	1.4176e-09	Upregulated
	C45B2.8	31.3	2.22	0.37	2.4905e-10	1.46865e-09	Upregulated
	Y116A8C.24	58.08	1.34	0.22	1.78014e-10	1.51414e-09	Upregulated
	spe-47	138.11	1.35	0.22	1.45189e-10	1.58933e-09	Upregulated
	2001-03-01	69.33	1.2	0.2	1.97789e-10	1.62391e-09	Upregulated
	bli-1	513.79	2.31	0.39	1.43576e-10	1.62472e-09	Upregulated
	otpl-1	63.46	1.42	0.23	1.92516e-10	1.62961e-09	Upregulated
	T16G1.4	40.67	2.1	0.35	2.10505e-10	1.64359e-09	Upregulated
	T25E4.1	115.29	2.13	0.36	1.77763e-10	1.6868e-09	Upregulated
	F55B11.7	67.02	1.31	0.22	2.19183e-10	1.70642e-09	Upregulated
	cutl-8	29.9	2.83	0.47	2.22695e-10	1.7321e-09	Upregulated
	F13H6.1	356.59	1.21	0.2	1.18981e-10	1.83692e-09	Upregulated
	C27A2.5	27.92	2.6	0.43	2.42974e-10	1.85495e-09	Upregulated
	col-120	827.68	1.08	0.18	1.77768e-10	1.89342e-09	Upregulated
	F37A8.2	172.57	1.24	0.2	1.64208e-10	1.90364e-09	Upregulated
	F41E7.20	27.58	3.07	0.5	3.30217e-10	1.90936e-09	Upregulated
	F36H9.5	64.77	1.57	0.26	2.55351e-10	1.96539e-09	Upregulated
	spp-13	95.82	1.69	0.28	1.87316e-10	2.01071e-09	Upregulated
	Y71H2AM.15	104.39	1.64	0.27	1.87798e-10	2.02213e-09	Upregulated
	C04G6.2	147.46	1.42	0.24	2.0149e-10	2.0229e-09	Upregulated
	irld-57	49.33	1.7	0.28	2.46362e-10	2.04797e-09	Upregulated
	sorb-1	230.03	1.03	0.17	1.72757e-10	2.07354e-09	Upregulated
	F49E12.8	51.44	1.67	0.28	2.75052e-10	2.22957e-09	Upregulated
	W04E12.5	78.68	1.02	0.17	2.92096e-10	2.23025e-09	Upregulated
	K02E11.10	447.8	2.03	0.34	1.48316e-10	2.2449e-09	Upregulated
	F46G11.1	50.36	1.58	0.26	2.72898e-10	2.25577e-09	Upregulated
	F59H6.2	59.42	1.21	0.2	2.73599e-10	2.2605e-09	Upregulated
	Y37F4.1	86.15	1.3	0.22	2.07548e-10	2.2665e-09	Upregulated
	R13A1.3	141.93	1	0.16	2.0973e-10	2.37724e-09	Upregulated
	feh-1	179.49	1.39	0.23	2.12197e-10	2.41976e-09	Upregulated
	R12C12.10	40.63	2.11	0.35	3.23677e-10	2.42262e-09	Upregulated
	bah-1	63.89	2.28	0.38	2.97224e-10	2.43966e-09	Upregulated
	W01B6.4	34.29	1.89	0.31	3.29453e-10	2.4624e-09	Upregulated
	F16C3.4	81.09	1.15	0.19	2.3205e-10	2.46252e-09	Upregulated
	F25B3.4	113.87	1.16	0.19	2.2868e-10	2.47751e-09	Upregulated
	clec-260	54.77	1.43	0.24	3.0597e-10	2.53493e-09	Upregulated
	Y4C6B.4	65.69	1.23	0.2	3.37225e-10	2.54609e-09	Upregulated
	F36F12.7	43.43	1.61	0.27	3.1982e-10	2.56114e-09	Upregulated
	F46F5.7	49.01	1.62	0.27	3.2444e-10	2.64521e-09	Upregulated
	spi-1	43.32	2.02	0.34	3.34902e-10	2.64521e-09	Upregulated
	B0334.13	94.07	1.49	0.25	2.67083e-10	2.6701e-09	Upregulated
	Y73B6A.1	89.75	1.42	0.24	2.56136e-10	2.69675e-09	Upregulated
	T06D8.3	58.24	2.32	0.4	3.36994e-10	2.73675e-09	Upregulated
	F07C3.9	51.98	1.22	0.2	3.32894e-10	2.73675e-09	Upregulated
	ZC155.2	64.17	1.23	0.21	3.33389e-10	2.73916e-09	Upregulated
	R07E3.2	60.31	1.85	0.31	3.39294e-10	2.78383e-09	Upregulated
	spe-19	55.45	1.51	0.25	3.6357e-10	2.85052e-09	Upregulated
	C16C8.22	42.98	1.59	0.27	3.83092e-10	2.85785e-09	Upregulated
	Y38F1A.7	56.43	1.38	0.23	3.84737e-10	2.8688e-09	Upregulated
	M02G9.1	67.21	2.56	0.44	3.92248e-10	2.92212e-09	Upregulated
	F59C6.3	111.86	1.06	0.18	3.22593e-10	2.92635e-09	Upregulated
	F56D5.2	80.24	1.49	0.25	2.82985e-10	2.95079e-09	Upregulated
	Y47D3A.5	73.78	1.2	0.2	3.67788e-10	2.96221e-09	Upregulated
	R05H10.1	75.98	1.45	0.24	3.65526e-10	2.97575e-09	Upregulated
	nas-15	86.32	2.81	0.48	2.87521e-10	2.99124e-09	Upregulated
	T23B12.5	35.81	1.94	0.33	4.10825e-10	3.00613e-09	Upregulated
	Y46H3D.1	42.45	1.5	0.25	3.7629e-10	3.05083e-09	Upregulated
	shw-3	39.78	1.35	0.23	3.67913e-10	3.11227e-09	Upregulated
	F37H8.2	66.23	1.09	0.18	3.99137e-10	3.12515e-09	Upregulated
	F35A5.4	77.91	2.11	0.36	4.03101e-10	3.14903e-09	Upregulated
	C38C6.3	51.56	2.11	0.36	4.11977e-10	3.18178e-09	Upregulated
	C47E12.10	56.52	1.27	0.21	4.03537e-10	3.21484e-09	Upregulated
	C17H1.7	39.28	1.43	0.24	4.55602e-10	3.34081e-09	Upregulated
	fozi-1	121.02	1.26	0.21	3.49426e-10	3.40661e-09	Upregulated
	srbc-15	12.66	7.08	2.24	6.25173e-10	3.56182e-09	Upregulated
	C42D4.13	59.54	1.83	0.31	5.01691e-10	3.65692e-09	Upregulated
	F10D11.3	84.34	1.05	0.17	3.64744e-10	3.72653e-09	Upregulated
	K12C11.5	40.13	1.68	0.29	5.37707e-10	3.8571e-09	Upregulated
	nspb-10	36.21	1.93	0.33	7.16262e-10	3.8991e-09	Upregulated
	C40A11.8	43.28	1.64	0.28	4.99616e-10	3.92518e-09	Upregulated
	Y38H6C.15	90.35	1.24	0.21	3.82571e-10	3.96744e-09	Upregulated
	sem-2	159.19	1.22	0.2	4.26721e-10	3.97521e-09	Upregulated
	F21C10.3	59.44	1.12	0.19	5.27361e-10	4.00222e-09	Upregulated
	T20D4.4	16.57	2.3	0.39	7.03728e-10	4.01122e-09	Upregulated
	mboa-1	44.58	2	0.34	5.0672e-10	4.01332e-09	Upregulated
	C30B5.6	73.75	1.61	0.27	5.3761e-10	4.07275e-09	Upregulated
	T06E4.10	54.92	2.65	0.46	5.27827e-10	4.17123e-09	Upregulated
	B0205.14	22.94	2.22	0.38	5.89387e-10	4.23945e-09	Upregulated
	arf-1.1	86.45	1.21	0.2	4.33652e-10	4.36586e-09	Upregulated
	K10H10.10	34.45	2.02	0.34	6.21742e-10	4.40083e-09	Upregulated
	dot-1.3	32.88	2.08	0.36	6.27356e-10	4.49227e-09	Upregulated
	Y51A2B.4	45.29	1.51	0.26	6.32501e-10	4.52312e-09	Upregulated
	delm-2	23.19	2.62	0.45	6.5433e-10	4.61317e-09	Upregulated
	Y57G11C.48	52.12	1.29	0.22	6.13044e-10	4.64183e-09	Upregulated
	C16C10.13	53.21	1.45	0.25	6.54617e-10	4.9358e-09	Upregulated
	fbxa-218	77.15	1.15	0.2	6.61665e-10	4.9358e-09	Upregulated
	M03E7.4	32.98	2.41	0.42	7.21321e-10	5.05214e-09	Upregulated
	ttr-22	36.39	1.42	0.24	7.14873e-10	5.06572e-09	Upregulated
	T10C6.15	54.65	1.47	0.25	7.37588e-10	5.22629e-09	Upregulated
	R12A1.3	81.62	2.79	0.48	5.29498e-10	5.2401e-09	Upregulated
	pqn-42	51.95	1.42	0.24	7.13703e-10	5.3008e-09	Upregulated
	dex-1	125.27	1.58	0.27	5.66113e-10	5.57329e-09	Upregulated
	C35A11.2	42.81	1.71	0.29	7.45937e-10	5.57458e-09	Upregulated
	C10A4.9	73.26	1.39	0.24	7.32066e-10	5.64745e-09	Upregulated
	linc-17	52.53	1.07	0.18	8.23377e-10	5.7862e-09	Upregulated
	Y46G5A.29	159.04	1.6	0.27	6.22072e-10	5.81035e-09	Upregulated
	nas-1	40.44	2.2	0.39	1.17685e-09	6.17731e-09	Upregulated
	F15H10.7	95.43	1.35	0.23	6.3283e-10	6.18449e-09	Upregulated
	Y11D7A.5	63.09	1.8	0.31	8.27469e-10	6.26055e-09	Upregulated
	ZK265.7	78.81	1.12	0.19	9.06909e-10	6.32939e-09	Upregulated
	Y34B4A.10	108.77	1.51	0.26	6.92056e-10	6.41961e-09	Upregulated
	T25B9.5	74.36	1.3	0.22	8.55195e-10	6.45644e-09	Upregulated
	mpz-6	94.09	1.17	0.2	6.52534e-10	6.50894e-09	Upregulated
	F13B6.1	55	1.39	0.24	8.96901e-10	6.55018e-09	Upregulated
	F26B1.5	77.38	1.37	0.24	8.69928e-10	6.55362e-09	Upregulated
	unc-89	2642.33	1.18	0.2	1.0751e-09	6.60258e-09	Upregulated
	K08E7.5	88.89	2.08	0.36	7.07285e-10	6.84433e-09	Upregulated
	F33D11.2	130.82	1.21	0.21	7.07515e-10	6.86806e-09	Upregulated
	C06G4.6	37.33	2.43	0.42	1.01728e-09	7.02755e-09	Upregulated
	F26A1.4	51.22	1.64	0.28	9.43127e-10	7.05373e-09	Upregulated
	nstp-3	40.34	2.39	0.42	1.04386e-09	7.1093e-09	Upregulated
	lpr-1	39.08	2.09	0.36	1.03289e-09	7.11989e-09	Upregulated
	slt-1	111.05	1.03	0.17	7.20628e-10	7.11989e-09	Upregulated
	T15B7.14	48.89	1.5	0.26	1.01812e-09	7.57279e-09	Upregulated
	C34C6.3	68.38	1.58	0.27	1.06138e-09	7.86461e-09	Upregulated
	ZK596.3	53.03	1.19	0.2	1.09722e-09	7.87485e-09	Upregulated
	col-128	24.15	2.64	0.45	1.20872e-09	8.14219e-09	Upregulated
	dyb-1	90.04	1	0.17	9.29967e-10	8.42396e-09	Upregulated
	hum-6	314.21	1.04	0.18	9.40611e-10	8.60963e-09	Upregulated
	hog-1	87.32	1.58	0.27	9.06945e-10	8.64553e-09	Upregulated
	F37C4.8	48.01	1.64	0.29	1.22395e-09	8.72563e-09	Upregulated
	F26F12.2	31.58	1.81	0.32	1.28641e-09	8.73037e-09	Upregulated
	F53C3.1	149.61	1.17	0.2	8.63057e-10	8.80167e-09	Upregulated
	R10E4.3	60.22	1.61	0.28	1.23673e-09	8.8057e-09	Upregulated
	T20D4.7	24.08	1.69	0.3	1.75489e-09	8.9194e-09	Upregulated
	C34E10.9	69.79	1.16	0.2	1.21663e-09	8.92851e-09	Upregulated
	F54H5.2	74.39	1.23	0.21	1.22554e-09	9.09582e-09	Upregulated
	best-6	33.75	1.77	0.31	1.37346e-09	9.27107e-09	Upregulated
	C07G1.7	24.41	3.57	0.6	1.40561e-09	9.47984e-09	Upregulated
	C06G1.2	44.01	2.05	0.36	1.31621e-09	9.60898e-09	Upregulated
	ZK39.10	51.9	1.49	0.26	1.38941e-09	9.81499e-09	Upregulated
	ceh-14	71.66	1.12	0.19	1.38651e-09	9.89409e-09	Upregulated
	AC7.3	63.45	1.5	0.26	1.36364e-09	9.93282e-09	Upregulated
	Y54F10AM.6	104.51	1.28	0.22	1.05807e-09	9.96934e-09	Upregulated
	pph-2	69.95	1.16	0.2	1.41598e-09	1.02801e-08	Upregulated
	C27A2.12	90.05	1.42	0.25	1.10765e-09	1.0402e-08	Upregulated
	cyp-13B1	57.64	1.28	0.22	1.50256e-09	1.06648e-08	Upregulated
	W02A2.9	37.19	1.34	0.23	1.67909e-09	1.10552e-08	Upregulated
	H38K22.7	52.15	1.32	0.23	1.61815e-09	1.13183e-08	Upregulated
	C04G6.10	22.36	2.84	0.5	2.32521e-09	1.16003e-08	Upregulated
	ZK507.1	89.36	1.01	0.17	1.2445e-09	1.16011e-08	Upregulated
	F59B10.5	62.43	1.14	0.2	1.69699e-09	1.18213e-08	Upregulated
	T22D1.8	35.77	1.66	0.29	1.80782e-09	1.18347e-08	Upregulated
	F41G3.3	31.68	2.83	0.51	1.64094e-09	1.2428e-08	Upregulated
	ugt-32	100.14	1.06	0.18	1.37102e-09	1.27025e-08	Upregulated
	R09H10.6	20.84	3.06	0.54	2.6173e-09	1.29567e-08	Upregulated
	T25B9.10	89.43	1.04	0.18	1.44497e-09	1.3625e-08	Upregulated
	K09C6.8	44.87	1.7	0.3	2.15892e-09	1.41548e-08	Upregulated
	nep-9	100.82	1.15	0.2	1.77452e-09	1.41679e-08	Upregulated
	H03E18.1	282.14	1.55	0.27	1.54684e-09	1.41767e-08	Upregulated
	efl-3	182.39	1.05	0.18	1.69459e-09	1.42905e-08	Upregulated
	F58A3.3	62.12	1.11	0.19	2.12248e-09	1.47331e-08	Upregulated
	T01B7.8	37.23	2.02	0.36	1.97042e-09	1.47492e-08	Upregulated
	K05F1.1	58.11	1.42	0.25	2.19484e-09	1.51905e-08	Upregulated
	F13B12.4	97.88	1.47	0.26	1.67806e-09	1.5329e-08	Upregulated
	nep-12	77.73	1.09	0.19	2.22415e-09	1.53687e-08	Upregulated
	F28A10.1	49.58	1.77	0.32	2.16464e-09	1.54293e-08	Upregulated
	M110.9	31.57	2	0.35	2.37515e-09	1.54293e-08	Upregulated
	tag-141	75.54	1.38	0.24	2.24143e-09	1.54509e-08	Upregulated
	F53A9.9	65.03	1.13	0.2	2.27971e-09	1.57022e-08	Upregulated
	D1007.13	22.02	3.33	0.58	2.45659e-09	1.59328e-08	Upregulated
	F41E6.11	139.41	2.76	0.5	1.85432e-09	1.59833e-08	Upregulated
	Y45F10D.6	72.03	1	0.17	2.35518e-09	1.60137e-08	Upregulated
	H10E21.5	145.38	1.04	0.18	1.89919e-09	1.60743e-08	Upregulated
	lgx-1	158.22	2.73	0.49	1.71994e-09	1.66965e-08	Upregulated
	F14E5.8	61.09	1.24	0.22	2.49719e-09	1.69051e-08	Upregulated
	scrm-2	29.94	1.71	0.3	2.8093e-09	1.78444e-08	Upregulated
	pqn-63	113.04	2.7	0.49	2.00694e-09	1.80365e-08	Upregulated
	T13C2.3	89.85	1.05	0.18	2.35759e-09	1.84582e-08	Upregulated
	mltn-12	47.04	2.03	0.37	2.8944e-09	1.85941e-08	Upregulated
	Y54E2A.5	81.9	1.18	0.21	2.12166e-09	1.90298e-08	Upregulated
	R13H4.8	47.24	2.25	0.4	2.80338e-09	1.90729e-08	Upregulated
	tag-80	65.68	1.41	0.25	2.99569e-09	1.91766e-08	Upregulated
	ZK177.2	22.85	1.92	0.34	3.12456e-09	1.97141e-08	Upregulated
	dlc-6	60.46	1.12	0.2	3.18561e-09	2.03282e-08	Upregulated
	M195.2	48.37	2.38	0.43	2.94287e-09	2.03415e-08	Upregulated
	T25D10.4	106.66	1.23	0.22	2.31968e-09	2.06427e-08	Upregulated
	C50E3.6	93.72	1.11	0.19	2.31619e-09	2.06772e-08	Upregulated
	best-26	98.52	1.12	0.2	2.473e-09	2.09085e-08	Upregulated
	F10G8.2	93.32	1.16	0.2	2.46668e-09	2.1848e-08	Upregulated
	B0454.26	35.58	1.52	0.27	3.57918e-09	2.23277e-08	Upregulated
	R02F2.5	38.9	1.8	0.33	3.08518e-09	2.23277e-08	Upregulated
	C54G4.4	33.28	2.42	0.45	4.76364e-09	2.25585e-08	Upregulated
	C26D10.7	13.14	2.28	0.41	5.86732e-09	2.28017e-08	Upregulated
	C42C1.3	37.52	1.5	0.27	4.82648e-09	2.28176e-08	Upregulated
	che-11	33.24	1.57	0.28	3.65021e-09	2.29497e-08	Upregulated
	doxa-1	139.35	1.01	0.18	2.83354e-09	2.29512e-08	Upregulated
	Y39F10C.3	52.96	1.23	0.22	3.45301e-09	2.30379e-08	Upregulated
	R13G10.4	90.05	1.54	0.28	2.6874e-09	2.36298e-08	Upregulated
	bbs-8	33.35	1.49	0.27	3.34847e-09	2.40014e-08	Upregulated
	atf-8	34.7	2.1	0.38	3.4001e-09	2.43527e-08	Upregulated
	clec-31	39.74	1.48	0.27	5.24288e-09	2.45858e-08	Upregulated
	C54D10.4	156.86	1.04	0.18	3.07127e-09	2.47141e-08	Upregulated
	F41F3.1	63.95	1.09	0.19	3.81623e-09	2.50298e-08	Upregulated
	C46H11.10	50.98	1.18	0.21	3.7216e-09	2.51803e-08	Upregulated
	T02C1.1	82.96	1.03	0.18	2.90398e-09	2.53229e-08	Upregulated
	W08G11.1	47.12	2.33	0.43	3.76133e-09	2.54197e-08	Upregulated
	T24H10.5	86.06	1.08	0.19	3.37078e-09	2.55908e-08	Upregulated
	C49H3.16	42.44	1.83	0.33	3.89146e-09	2.57143e-08	Upregulated
	F41H10.5	97.61	1.02	0.18	3.06461e-09	2.6594e-08	Upregulated
	unc-68	1323.27	1.08	0.19	5.1695e-09	2.82781e-08	Upregulated
	nhr-85	72.64	1.41	0.25	4.1746e-09	2.83061e-08	Upregulated
	col-46	27.88	2.36	0.43	4.75026e-09	2.92773e-08	Upregulated
	ttr-29	62.78	1.08	0.19	4.39039e-09	2.93109e-08	Upregulated
	lact-8	240.16	1.12	0.2	3.15993e-09	3.01872e-08	Upregulated
	col-69	40.83	2.1	0.39	4.92e-09	3.02775e-08	Upregulated
	dpy-13	958.67	1.08	0.19	3.58623e-09	3.04052e-08	Upregulated
	shn-1	262.69	1.01	0.18	3.68807e-09	3.04831e-08	Upregulated
	mam-1	39.11	2.21	0.41	6.61808e-09	3.04831e-08	Upregulated
	gcy-35	35.43	1.37	0.25	4.47558e-09	3.13906e-08	Upregulated
	F53H4.3	81.19	1.27	0.23	3.68712e-09	3.16502e-08	Upregulated
	R07B7.4	152.24	1	0.18	3.45929e-09	3.18106e-08	Upregulated
	C55C2.4	31.98	1.75	0.32	7.17203e-09	3.28307e-08	Upregulated
	F08A8.8	109.61	1.26	0.23	3.85068e-09	3.36249e-08	Upregulated
	R08F11.4	71.16	1.21	0.22	5.25677e-09	3.4661e-08	Upregulated
	C54F6.3	27.23	2.43	0.44	5.93011e-09	3.6016e-08	Upregulated
	cng-1	77.48	1.32	0.24	5.43668e-09	3.61887e-08	Upregulated
	T13A10.1	34.3	1.64	0.3	5.26509e-09	3.65557e-08	Upregulated
	F46F5.5	9.2	4.15	0.74	9.80124e-09	3.67864e-08	Upregulated
	F48E3.8	102.13	1.13	0.2	4.76305e-09	3.82961e-08	Upregulated
	pros-1	38.05	1.4	0.26	5.57153e-09	3.85394e-08	Upregulated
	pqn-35	253.24	1.15	0.21	4.8397e-09	3.9311e-08	Upregulated
	grl-27	114.59	1.31	0.24	5.38965e-09	3.95666e-08	Upregulated
	K08D12.8	24.5	3.2	0.58	6.58889e-09	3.96295e-08	Upregulated
	K02E2.8	19.87	3.76	0.66	6.78075e-09	4.07556e-08	Upregulated
	moe-3	265.67	1	0.18	5.06093e-09	4.09034e-08	Upregulated
	rol-1	1265.49	1.17	0.22	7.14651e-09	4.13265e-08	Upregulated
	R07E3.6	124.41	1.44	0.26	4.98901e-09	4.17757e-08	Upregulated
	B0507.1	83.17	1.35	0.24	5.40887e-09	4.30243e-08	Upregulated
	che-3	67.54	1.25	0.23	7.16019e-09	4.52822e-08	Upregulated
	clec-175	113.99	1.08	0.2	6.4063e-09	4.63931e-08	Upregulated
	T28A11.19	10.41	2.65	0.49	1.00345e-08	4.64805e-08	Upregulated
	F47B8.5	26.64	2.33	0.43	7.88832e-09	4.6786e-08	Upregulated
	F11G11.14	28.53	1.87	0.34	7.9844e-09	4.73213e-08	Upregulated
	F44F4.9	45.05	1.31	0.24	7.87811e-09	5.05068e-08	Upregulated
	ZK1290.10	25.89	2.18	0.4	7.60046e-09	5.13326e-08	Upregulated
	nhr-170	52.6	1.29	0.24	8.18122e-09	5.22408e-08	Upregulated
	fbxa-202	146.82	1.01	0.18	5.9036e-09	5.22793e-08	Upregulated
	T09F5.1	28.78	2.37	0.44	7.98011e-09	5.37406e-08	Upregulated
	F47B7.7	174.38	1.13	0.2	6.13361e-09	5.38413e-08	Upregulated
	Y75B8A.10	15.46	2.55	0.47	1.57399e-08	5.61645e-08	Upregulated
	K08D9.4	49.8	1.26	0.23	8.75174e-09	5.62295e-08	Upregulated
	F58H1.2	67.19	1.95	0.37	9.14903e-09	5.62424e-08	Upregulated
	F36A4.3	70.74	1.13	0.21	9.17415e-09	5.63562e-08	Upregulated
	F23F1.2	86.36	1.5	0.28	7.01327e-09	5.73691e-08	Upregulated
	F21A9.2	74.98	1.12	0.21	9.27633e-09	5.85327e-08	Upregulated
	C17B7.3	11.25	2.85	0.53	1.3128e-08	5.94398e-08	Upregulated
	F52F12.9	41.68	1.62	0.3	1.07208e-08	6.20879e-08	Upregulated
	F47B3.4	60.29	1	0.18	1.03415e-08	6.34453e-08	Upregulated
	K07E12.2	40.54	1.69	0.32	1.05326e-08	6.93231e-08	Upregulated
	lev-9	37.42	1.32	0.25	1.27008e-08	7.27053e-08	Upregulated
	bus-12	37.76	2.05	0.39	1.3005e-08	7.42826e-08	Upregulated
	R03H10.6	60.26	1.03	0.19	1.1864e-08	7.4359e-08	Upregulated
	Y82E9BR.23	48.01	1.39	0.26	1.24651e-08	7.47676e-08	Upregulated
	F38H4.3	75.65	1.04	0.19	1.24152e-08	7.52303e-08	Upregulated
	Y67A10A.3	111.34	1.2	0.22	9.47147e-09	7.55465e-08	Upregulated
	osta-1	74.2	1.4	0.26	1.26606e-08	7.58147e-08	Upregulated
	C48D1.9	65.74	1.2	0.22	1.32953e-08	7.58147e-08	Upregulated
	cht-2	47.73	1.58	0.3	1.21313e-08	7.58237e-08	Upregulated
	R07B1.8	68.5	1.25	0.23	1.21444e-08	7.5876e-08	Upregulated
	arrd-21	16.36	2.29	0.43	1.74092e-08	7.7222e-08	Upregulated
	Y38H6C.19	11.94	4.52	0.81	2.26853e-08	7.85381e-08	Upregulated
	C25G4.8	96.55	1.1	0.2	9.79244e-09	7.97073e-08	Upregulated
	sel-7	20.35	2.24	0.42	1.43982e-08	8.15596e-08	Upregulated
	npax-3	16.93	2.25	0.43	2.39853e-08	8.34891e-08	Upregulated
	F18F11.4	38.53	2.13	0.41	1.29602e-08	8.37591e-08	Upregulated
	R01E6.2	22.47	2.59	0.49	1.50386e-08	8.37739e-08	Upregulated
	B0524.4	52.54	1.36	0.25	1.41904e-08	8.74324e-08	Upregulated
	T24C12.4	48.18	1.78	0.34	1.53729e-08	9.04592e-08	Upregulated
	F12E12.11	60.11	1.08	0.2	1.59157e-08	9.33953e-08	Upregulated
	Y53F4B.36	49.72	1.46	0.28	1.56498e-08	9.57615e-08	Upregulated
	wht-3	76.71	1.31	0.24	1.62387e-08	9.60682e-08	Upregulated
	B0496.1	65.25	1.13	0.21	1.6413e-08	9.70327e-08	Upregulated
	Y53F4B.25	32.41	2.11	0.4	1.77786e-08	9.88349e-08	Upregulated
	B0496.6	49.15	1.28	0.24	1.69959e-08	1.00273e-07	Upregulated
	C45B11.8	63.18	1.08	0.2	1.73465e-08	1.02166e-07	Upregulated
	hmbx-1	86.95	1.03	0.19	1.43297e-08	1.05587e-07	Upregulated
	T21E3.2	33.36	1.58	0.3	1.69548e-08	1.07374e-07	Upregulated
	ZC477.2	117.32	1.19	0.22	1.38138e-08	1.09268e-07	Upregulated
	Y60A3A.24	64.52	1.39	0.26	1.85821e-08	1.12354e-07	Upregulated
	T01C3.11	27.95	2.02	0.38	2.1125e-08	1.1469e-07	Upregulated
	T06E4.12	201.4	2.3	0.45	1.64124e-08	1.17912e-07	Upregulated
	clhm-1	67.79	1	0.19	2.1862e-08	1.19862e-07	Upregulated
	pqn-2	45.04	2.17	0.42	2.08476e-08	1.19862e-07	Upregulated
	F49E10.4	40.74	1.33	0.25	2.21643e-08	1.21141e-07	Upregulated
	msp-74	27.44	2.05	0.4	2.26474e-08	1.23631e-07	Upregulated
	K08F8.5	139.14	1.04	0.19	1.74898e-08	1.26669e-07	Upregulated
	col-176	117.07	1.5	0.28	1.67739e-08	1.27972e-07	Upregulated
	pqn-54	234.67	2.38	0.46	1.53689e-08	1.29667e-07	Upregulated
	nep-3	28.88	1.66	0.32	2.40708e-08	1.30785e-07	Upregulated
	D1081.3	57.36	1.28	0.24	2.32448e-08	1.33841e-07	Upregulated
	gst-35	59.54	1.08	0.2	2.36426e-08	1.40331e-07	Upregulated
	B0207.9	80.07	1.02	0.19	1.96206e-08	1.41108e-07	Upregulated
	F36H9.2	34.51	2	0.38	2.63533e-08	1.42169e-07	Upregulated
	ZC373.3	43.45	1.33	0.25	2.53448e-08	1.43636e-07	Upregulated
	nep-19	39.81	1.82	0.35	2.32649e-08	1.43713e-07	Upregulated
	irld-4	69.12	1.07	0.2	2.65051e-08	1.49813e-07	Upregulated
	F33A8.10	34.41	1.93	0.37	2.43401e-08	1.49955e-07	Upregulated
	T28C12.6	52.59	1.47	0.28	2.68444e-08	1.53033e-07	Upregulated
	Y57G7A.3	21.38	1.85	0.36	2.89779e-08	1.55295e-07	Upregulated
	fbn-1	114.88	1.85	0.36	2.39272e-08	1.56183e-07	Upregulated
	C18E9.7	99.09	1.47	0.28	2.10092e-08	1.57135e-07	Upregulated
	R05G9R.1	33.63	2.17	0.42	2.56676e-08	1.57196e-07	Upregulated
	nspb-9	30.41	1.85	0.36	3.05574e-08	1.6303e-07	Upregulated
	T20D4.12	12.98	3.9	0.73	4.99965e-08	1.65211e-07	Upregulated
	ZC190.8	56.42	1.15	0.22	2.85955e-08	1.65211e-07	Upregulated
	Y106G6D.4	77.29	1.14	0.22	2.95385e-08	1.65314e-07	Upregulated
	degt-1	40.06	1.42	0.27	3.12561e-08	1.66484e-07	Upregulated
	abu-14	472.28	1.97	0.38	1.57938e-08	1.67517e-07	Upregulated
	Y39E4B.13	41.13	1.46	0.28	2.75059e-08	1.67517e-07	Upregulated
	fut-2	36.02	1.48	0.28	2.75198e-08	1.67525e-07	Upregulated
	C50F7.5	92.63	1.63	0.32	2.64815e-08	1.71329e-07	Upregulated
	K04H4.2	214.58	2.48	0.49	2.4603e-08	1.73588e-07	Upregulated
	T05C12.9	44.02	1.34	0.26	3.12176e-08	1.738e-07	Upregulated
	nas-13	21.71	2.73	0.52	2.91021e-08	1.76371e-07	Upregulated
	Y38H8A.1	36.59	2.13	0.41	3.33874e-08	1.76536e-07	Upregulated
	C40H1.2	33.68	1.43	0.27	2.91603e-08	1.76609e-07	Upregulated
	F49B2.6	60.88	1.19	0.23	3.25227e-08	1.85947e-07	Upregulated
	C34F6.1	62.83	1.49	0.29	3.3005e-08	1.88398e-07	Upregulated
	M02G9.3	24.48	2.43	0.48	3.66841e-08	1.90517e-07	Upregulated
	T28F12.1	59.35	1.15	0.22	3.67279e-08	1.93033e-07	Upregulated
	F10B5.3	15.52	2.54	0.5	5.9631e-08	1.93129e-07	Upregulated
	ptr-17	40.7	2	0.39	3.26875e-08	1.96309e-07	Upregulated
	ser-4	44.51	1.23	0.24	3.56799e-08	1.96462e-07	Upregulated
	col-97	899.51	1.13	0.22	2.49834e-08	1.9734e-07	Upregulated
	pqn-75	91.98	1.24	0.24	2.84119e-08	1.98005e-07	Upregulated
	F59E11.6	22.93	2.67	0.52	3.8825e-08	2.00661e-07	Upregulated
	abu-1	63.59	2.05	0.41	3.8858e-08	2.03242e-07	Upregulated
	T02H6.7	69.15	1.06	0.2	3.72939e-08	2.04754e-07	Upregulated
	T19H12.6	44.6	1.16	0.22	3.74185e-08	2.05372e-07	Upregulated
	F52A8.3	29.48	1.9	0.38	5.3291e-08	2.08625e-07	Upregulated
	C04G6.7	27.29	2.18	0.43	4.06903e-08	2.11973e-07	Upregulated
	bed-3	122.48	1.38	0.27	3.1615e-08	2.18775e-07	Upregulated
	F30H5.3	229.33	3.1	0.62	2.76374e-08	2.22664e-07	Upregulated
	ugt-36	22.05	2.22	0.43	4.40143e-08	2.25374e-07	Upregulated
	C16B8.2	46.32	1.64	0.33	3.97104e-08	2.25627e-07	Upregulated
	otpl-8	19.07	2.48	0.49	7.1942e-08	2.29511e-07	Upregulated
	dhhc-5	40.87	1.65	0.33	4.4411e-08	2.29587e-07	Upregulated
	glr-1	25.68	1.55	0.3	4.09512e-08	2.41262e-07	Upregulated
	W03C9.8	49.37	1.11	0.21	4.47569e-08	2.41758e-07	Upregulated
	F56H1.3	98.96	1.23	0.24	3.54952e-08	2.6e-07	Upregulated
	T06A1.1	49.95	1.43	0.28	4.90995e-08	2.65917e-07	Upregulated
	M03E7.2	22.48	2.63	0.52	5.37982e-08	2.73629e-07	Upregulated
	trp-1	52.06	1.18	0.23	5.4381e-08	2.76507e-07	Upregulated
	C08E8.4	44.78	1.29	0.25	5.30761e-08	2.91344e-07	Upregulated
	dpy-4	893.78	1.11	0.21	3.99977e-08	2.93634e-07	Upregulated
	cht-4	85.76	1.38	0.27	4.82344e-08	3.2252e-07	Upregulated
	B0507.6	18.56	1.74	0.35	8.19447e-08	3.24744e-07	Upregulated
	T22B2.6	24.35	2.44	0.49	6.55738e-08	3.28625e-07	Upregulated
	F18A12.2	18.14	2.43	0.48	8.43967e-08	3.29861e-07	Upregulated
	2004-03-01	38.86	1.2	0.24	6.73079e-08	3.36588e-07	Upregulated
	C10G11.1	41.92	1.42	0.28	6.75012e-08	3.37616e-07	Upregulated
	BE10.5	43.47	1.25	0.25	6.69533e-08	3.51197e-07	Upregulated
	F35C5.1	61.58	1.01	0.2	6.64167e-08	3.51963e-07	Upregulated
	B0034.4	46.53	1.4	0.28	7.17973e-08	3.57782e-07	Upregulated
	ZK484.6	53.7	1.26	0.25	7.3013e-08	3.63617e-07	Upregulated
	F46F5.6	48.8	1.24	0.25	7.03667e-08	3.71523e-07	Upregulated
	K09C8.9	27.4	2.21	0.44	6.62317e-08	3.77059e-07	Upregulated
	col-49	820.58	1.05	0.21	5.32691e-08	3.82238e-07	Upregulated
	lact-7	51.8	1.85	0.37	7.36653e-08	3.84159e-07	Upregulated
	C50B8.4	64.17	1.02	0.2	7.89019e-08	4.14051e-07	Upregulated
	lys-5	17.59	2.51	0.51	1.36342e-07	4.17253e-07	Upregulated
	abu-10	150.27	2.55	0.52	5.70603e-08	4.20623e-07	Upregulated
	C31G12.4	25.5	1.76	0.35	8.53018e-08	4.20736e-07	Upregulated
	D2062.5	21.45	1.93	0.39	1.14327e-07	4.23228e-07	Upregulated
	ptr-16	157.59	1.23	0.24	6.70986e-08	4.25884e-07	Upregulated
	C54C6.11	29.35	1.48	0.3	1.15949e-07	4.28451e-07	Upregulated
	T28A11.6	18.12	2.03	0.41	1.47613e-07	4.41752e-07	Upregulated
	Y116A8C.37	20.84	1.81	0.37	9.10605e-08	4.47314e-07	Upregulated
	plx-2	97.71	1.18	0.23	6.516e-08	4.48417e-07	Upregulated
	T28A11.16	35.95	1.36	0.27	9.73559e-08	4.69563e-07	Upregulated
	K12B6.11	39.84	1.18	0.24	1.30174e-07	4.76679e-07	Upregulated
	F42E8.1	12.62	2.69	0.55	1.60896e-07	4.77888e-07	Upregulated
	C18H7.1	13.24	2.94	0.59	1.28804e-07	4.89519e-07	Upregulated
	C17B7.12	7.86	5.23	1.25	1.68235e-07	4.91713e-07	Upregulated
	che-13	58.47	1.15	0.23	9.33845e-08	4.92924e-07	Upregulated
	C04A11.1	36.81	1.27	0.25	8.92947e-08	4.9784e-07	Upregulated
	B0554.5	29.72	1.56	0.31	1.02839e-07	4.99944e-07	Upregulated
	K09D9.11	53.57	1.19	0.24	9.59975e-08	5.05806e-07	Upregulated
	pqn-13	78.48	1.9	0.39	9.50531e-08	5.06776e-07	Upregulated
	cyp-33C5	45.81	1.1	0.22	1.00838e-07	5.14073e-07	Upregulated
	ZC84.6	13.19	3.79	0.75	1.74539e-07	5.15777e-07	Upregulated
	ZK1251.3	67.56	1.2	0.24	1.06797e-07	5.4825e-07	Upregulated
	T23F6.1	84.17	1.13	0.22	9.3158e-08	5.48539e-07	Upregulated
	K09F6.10	67.61	1.11	0.22	1.07984e-07	5.53403e-07	Upregulated
	C34F11.1	64.43	1.24	0.25	1.08416e-07	5.55072e-07	Upregulated
	W03F8.6	79.61	1	0.2	1.09781e-07	5.56004e-07	Upregulated
	C28F5.1	27.22	1.57	0.32	1.56379e-07	5.65328e-07	Upregulated
	F23A7.5	49.95	1.12	0.22	1.09389e-07	5.77677e-07	Upregulated
	T06E4.14	138.08	2.32	0.48	9.87527e-08	5.79069e-07	Upregulated
	twk-37	22.41	1.76	0.35	1.22348e-07	5.87914e-07	Upregulated
	F44F4.3	65.81	1.29	0.26	1.17155e-07	5.96975e-07	Upregulated
	T05A7.7	37.23	1.23	0.25	1.24905e-07	5.98783e-07	Upregulated
	Y69E1A.4	48.11	1.26	0.25	1.16914e-07	6.06752e-07	Upregulated
	ace-4	16.64	1.81	0.37	1.63212e-07	6.09134e-07	Upregulated
	Y64H9A.2	20.62	3.45	0.68	1.27727e-07	6.11176e-07	Upregulated
	glb-6	34.34	1.24	0.25	1.29161e-07	6.17307e-07	Upregulated
	ZC513.1	30.17	1.93	0.4	1.77645e-07	6.34862e-07	Upregulated
	H19M22.3	39.91	2.13	0.44	1.20133e-07	6.54078e-07	Upregulated
	F23H11.6	13.78	2.69	0.55	1.76952e-07	6.55774e-07	Upregulated
	T04A6.3	35.88	1.38	0.28	1.38969e-07	6.59772e-07	Upregulated
	clec-165	35.03	1.25	0.26	1.86245e-07	6.63261e-07	Upregulated
	Y37E11AR.7	41.05	1.32	0.27	1.86921e-07	6.65473e-07	Upregulated
	F08H9.15	71.71	1.03	0.21	1.28081e-07	6.66311e-07	Upregulated
	T20D4.9	14.67	2.05	0.42	1.82269e-07	6.80907e-07	Upregulated
	F19C7.6	19.97	1.82	0.37	1.45672e-07	6.88572e-07	Upregulated
	C37A5.3	38.35	1.25	0.25	1.49401e-07	6.973e-07	Upregulated
	F38A6.4	57.95	1.24	0.25	1.35659e-07	7.03064e-07	Upregulated
	F10G7.12	63.05	1.2	0.24	1.41913e-07	7.03904e-07	Upregulated
	ZK546.7	69.41	1.49	0.31	1.457e-07	7.28007e-07	Upregulated
	T27F6.1	57.82	1.2	0.24	1.41409e-07	7.30102e-07	Upregulated
	Y58A7A.4	20.4	1.88	0.38	1.37225e-07	7.39348e-07	Upregulated
	C29E4.17	14.74	2.47	0.51	2.00238e-07	7.43265e-07	Upregulated
	T14E8.4	26.3	2.34	0.48	1.41345e-07	7.60441e-07	Upregulated
	C09D4.9	53.62	1.01	0.2	1.50833e-07	7.66945e-07	Upregulated
	C34E11.2	50.58	1.85	0.39	1.54294e-07	7.6783e-07	Upregulated
	grh-1	94.8	1.06	0.21	1.35644e-07	7.74177e-07	Upregulated
	ZC21.8	61.78	1.26	0.26	1.59072e-07	7.89557e-07	Upregulated
	R11G11.6	27.34	2.33	0.48	1.48399e-07	7.94257e-07	Upregulated
	grdn-1	225.48	1.01	0.2	1.10925e-07	8.03745e-07	Upregulated
	C31B8.12	13.32	3.24	0.66	2.86978e-07	8.1492e-07	Upregulated
	ZC513.2	17.48	2.42	0.5	2.26937e-07	8.2393e-07	Upregulated
	bbs-1	17.3	1.96	0.41	2.28526e-07	8.29422e-07	Upregulated
	C50D2.2	75.32	1.14	0.23	1.62992e-07	8.32132e-07	Upregulated
	ptr-3	128.26	1.35	0.28	1.49886e-07	8.47991e-07	Upregulated
	pqn-67	26.18	1.79	0.37	1.83566e-07	8.51083e-07	Upregulated
	T07H6.1	60.68	1.01	0.2	1.8416e-07	8.53786e-07	Upregulated
	T25B9.2	21.63	1.9	0.4	2.61064e-07	9.04833e-07	Upregulated
	T24F1.7	30.16	1.95	0.4	2.06735e-07	9.39992e-07	Upregulated
	T10E9.6	48.47	1.22	0.25	1.86374e-07	9.40983e-07	Upregulated
	Y57G11C.23	168.57	1.1	0.23	1.56778e-07	9.43774e-07	Upregulated
	W09G12.10	38.51	1.79	0.38	2.78411e-07	9.58698e-07	Upregulated
	nspb-7	22.35	1.89	0.39	2.12169e-07	9.72048e-07	Upregulated
	cutl-11	21.16	1.9	0.39	2.14422e-07	9.80925e-07	Upregulated
	F22E5.8	44.27	1.15	0.24	2.01869e-07	9.9796e-07	Upregulated
	Y43F8B.23	20.47	2.14	0.45	2.18761e-07	9.9796e-07	Upregulated
	R03C1.1	88.97	2.52	0.54	1.66081e-07	1.00703e-06	Upregulated
	wrt-6	185.74	1.4	0.29	1.51377e-07	1.02863e-06	Upregulated
	D1081.10	37.31	1.49	0.31	2.00596e-07	1.04359e-06	Upregulated
	E01G6.1	149.19	2.45	0.52	1.5499e-07	1.05053e-06	Upregulated
	C35D10.3	63.43	1.07	0.22	2.17663e-07	1.06967e-06	Upregulated
	T05H4.7	36.17	1.68	0.36	2.78568e-07	1.23406e-06	Upregulated
	lipl-3	27.82	1.48	0.31	2.79187e-07	1.23646e-06	Upregulated
	Y116A8C.38	62.36	1.19	0.25	2.73176e-07	1.28296e-06	Upregulated
	K10D6.3	22.12	1.87	0.39	2.50827e-07	1.28407e-06	Upregulated
	phat-1	36.83	2.23	0.48	2.53445e-07	1.29676e-06	Upregulated
	Y47D3B.6	242.01	2.19	0.47	2.13537e-07	1.3315e-06	Upregulated
	T09B4.6	45.94	1.17	0.24	3.07101e-07	1.36566e-06	Upregulated
	fipr-8	25.15	1.48	0.31	4.10519e-07	1.3691e-06	Upregulated
	F46F5.1	13.9	3.53	0.72	3.90635e-07	1.36984e-06	Upregulated
	F49E10.2	46.72	2.65	0.58	2.8997e-07	1.39388e-06	Upregulated
	F13A7.12	29.02	1.65	0.36	4.19073e-07	1.3942e-06	Upregulated
	cutl-12	54.86	1.17	0.24	2.92427e-07	1.40453e-06	Upregulated
	fbxb-36	57.1	1.41	0.3	3.08828e-07	1.43577e-06	Upregulated
	H04M03.12	39.81	1.09	0.22	3.28888e-07	1.43673e-06	Upregulated
	C30A5.10	17.02	2.32	0.51	5.36949e-07	1.46228e-06	Upregulated
	T01B7.13	37.54	1.53	0.33	3.36959e-07	1.46799e-06	Upregulated
	Y23H5B.12	26.21	1.59	0.34	4.47533e-07	1.48039e-06	Upregulated
	Y39E4A.1	46.41	1.14	0.24	3.23059e-07	1.51082e-06	Upregulated
	K05B2.4	47.06	1.11	0.23	3.61987e-07	1.58629e-06	Upregulated
	T05C1.3	26.69	2.18	0.47	3.67805e-07	1.59027e-06	Upregulated
	F22G12.1	14.37	2.13	0.46	4.75057e-07	1.63589e-06	Upregulated
	Y82E9BR.21	58.56	1.04	0.22	3.55518e-07	1.69913e-06	Upregulated
	C40C9.3	53.92	1.11	0.23	3.78951e-07	1.74862e-06	Upregulated
	lad-2	52.94	1.23	0.26	4.03883e-07	1.75567e-06	Upregulated
	ceh-34	55.61	1.04	0.22	3.75456e-07	1.7858e-06	Upregulated
	Y97E10AR.8	17.01	2	0.44	6.7193e-07	1.79451e-06	Upregulated
	irld-7	48.72	1.14	0.24	4.20229e-07	1.81652e-06	Upregulated
	Y46G5A.36	19.64	2.28	0.49	4.30311e-07	1.85664e-06	Upregulated
	ZK250.14	26.29	2.44	0.51	4.45258e-07	1.89248e-06	Upregulated
	nas-33	45.83	1.03	0.22	4.17695e-07	1.96779e-06	Upregulated
	ttr-56	26.6	1.59	0.35	6.36876e-07	2.04454e-06	Upregulated
	C47E8.11	49.09	1.04	0.22	4.58272e-07	2.12064e-06	Upregulated
	lin-44	51.2	1	0.21	5.01182e-07	2.13912e-06	Upregulated
	dao-6	23.87	2.05	0.45	5.05373e-07	2.15587e-06	Upregulated
	T06E4.8	88.23	2.2	0.48	3.56045e-07	2.17357e-06	Upregulated
	F38A5.8	29.49	1.44	0.31	5.1822e-07	2.17834e-06	Upregulated
	unc-22	3296.92	1.1	0.23	4.46444e-07	2.18275e-06	Upregulated
	arl-3	42.77	1.1	0.23	4.93246e-07	2.20304e-06	Upregulated
	F13E6.2	24.1	1.28	0.28	6.98275e-07	2.22639e-06	Upregulated
	wrt-9	47.9	1.65	0.36	4.91942e-07	2.26395e-06	Upregulated
	C25F9.6	35.16	1.25	0.27	5.3614e-07	2.27475e-06	Upregulated
	oig-7	38.27	1.18	0.25	5.62857e-07	2.37794e-06	Upregulated
	wrt-4	302.54	1.65	0.36	4.04702e-07	2.39137e-06	Upregulated
	B0432.11	40.82	1.33	0.29	5.75116e-07	2.39739e-06	Upregulated
	Y77E11A.14	46.26	1.17	0.25	5.3585e-07	2.40044e-06	Upregulated
	C32D5.12	89.78	1.17	0.25	4.10877e-07	2.42175e-06	Upregulated
	nas-29	25.15	1.67	0.37	7.73162e-07	2.44469e-06	Upregulated
	Y53G8B.3	29.98	1.29	0.28	6.0018e-07	2.51988e-06	Upregulated
	F18C12.4	47.06	1.17	0.25	5.7089e-07	2.54286e-06	Upregulated
	C56G7.2	33.6	1.52	0.34	8.22326e-07	2.58605e-06	Upregulated
	Y17G7B.19	29.05	1.39	0.3	6.26309e-07	2.59125e-06	Upregulated
	Y62E10A.3	33.55	1.53	0.34	6.21855e-07	2.60555e-06	Upregulated
	C46A5.4	23.79	1.85	0.4	5.59866e-07	2.6795e-06	Upregulated
	T14G8.4	40.51	1.16	0.25	6.79474e-07	2.83381e-06	Upregulated
	ZK930.5	52.72	1.14	0.25	6.8499e-07	3.07831e-06	Upregulated
	Y69A2AR.23	73.91	1.05	0.23	6.89491e-07	3.09617e-06	Upregulated
	C25E10.17	28.28	1.43	0.31	7.71221e-07	3.18861e-06	Upregulated
	R11G1.2	24.91	1.45	0.32	1.02788e-06	3.18861e-06	Upregulated
	K08D10.18	16.12	1.85	0.41	1.26181e-06	3.21505e-06	Upregulated
	C17C3.9	41.26	1.17	0.26	1.06978e-06	3.30977e-06	Upregulated
	nhr-266	29.01	1.42	0.31	7.11166e-07	3.35269e-06	Upregulated
	F20B10.3	26.43	2.58	0.58	8.25589e-07	3.39439e-06	Upregulated
	F48G7.10	13.56	2.01	0.46	1.39476e-06	3.54233e-06	Upregulated
	btb-21	34.9	1.35	0.3	8.85297e-07	3.57783e-06	Upregulated
	M162.5	23.78	1.58	0.35	8.86408e-07	3.62136e-06	Upregulated
	clec-229	41.52	1.89	0.43	1.19287e-06	3.65602e-06	Upregulated
	nhr-91	72.05	1	0.22	8.76322e-07	3.79065e-06	Upregulated
	F45D3.2	82.54	1.06	0.23	6.99611e-07	3.79285e-06	Upregulated
	T21E12.5	42.79	1.36	0.3	9.32849e-07	3.80068e-06	Upregulated
	lgc-37	16.34	1.83	0.41	1.22909e-06	3.93232e-06	Upregulated
	ceh-24	17.27	1.51	0.34	1.58744e-06	3.96698e-06	Upregulated
	C25H3.16	43.16	1.3	0.29	9.57444e-07	4.06652e-06	Upregulated
	F46C5.2	53.22	1.08	0.24	9.22483e-07	4.08954e-06	Upregulated
	Y52B11A.4	58.77	1.04	0.23	1.00337e-06	4.28748e-06	Upregulated
	F19C7.5	23.88	1.62	0.36	1.10568e-06	4.3921e-06	Upregulated
	F53B3.3	32.14	1.86	0.42	9.57278e-07	4.4079e-06	Upregulated
	F56H6.6	17.34	2.31	0.53	1.81403e-06	4.43974e-06	Upregulated
	C06C6.8	40.51	1.04	0.23	1.12548e-06	4.46191e-06	Upregulated
	pqn-74	395.23	1.7	0.38	8.05864e-07	4.46258e-06	Upregulated
	nhr-116	45.74	1.14	0.25	1.0328e-06	4.54309e-06	Upregulated
	Y39F10A.3	25.07	1.94	0.44	1.14021e-06	4.56654e-06	Upregulated
	F56D6.22	49.91	1.03	0.23	1.16527e-06	4.65658e-06	Upregulated
	F49E11.2	39.03	1.37	0.3	1.02284e-06	4.67852e-06	Upregulated
	T25E12.16	27.29	1.53	0.35	1.56326e-06	4.68401e-06	Upregulated
	Y39F10C.1	19.77	1.79	0.4	1.22152e-06	4.85595e-06	Upregulated
	R186.1	45.59	1.04	0.23	1.16072e-06	5.04768e-06	Upregulated
	Y41G9A.5	44.32	1.16	0.26	1.25663e-06	5.22085e-06	Upregulated
	C05B5.12	21.29	1.62	0.36	1.32828e-06	5.25372e-06	Upregulated
	F29D10.2	16.45	2.61	0.6	2.20295e-06	5.29987e-06	Upregulated
	F40A3.7	59.27	1.09	0.24	1.22287e-06	5.29987e-06	Upregulated
	cdh-12	195.4	1.78	0.41	1.02867e-06	5.31577e-06	Upregulated
	ZC84.1	14.45	2.96	0.7	2.19534e-06	5.36827e-06	Upregulated
	twk-11	20.17	1.85	0.43	1.81718e-06	5.37867e-06	Upregulated
	F59C6.18	18.41	1.71	0.39	1.80259e-06	5.53344e-06	Upregulated
	T23F6.5	18.39	2.11	0.48	1.80945e-06	5.6166e-06	Upregulated
	cutl-28	25.64	2.15	0.49	1.2479e-06	5.61948e-06	Upregulated
	F44E7.3	20.88	1.67	0.38	1.97073e-06	5.80356e-06	Upregulated
	Y52B11B.1	16.22	2.85	0.64	2.44231e-06	5.83305e-06	Upregulated
	T05C1.1	37.14	1.13	0.25	1.51356e-06	5.85701e-06	Upregulated
	F45B8.3	13.39	3.5	0.78	1.93318e-06	5.90566e-06	Upregulated
	grd-15	22.04	1.55	0.35	1.32833e-06	5.95711e-06	Upregulated
	C15H9.2	12.26	2.22	0.51	1.93339e-06	5.97383e-06	Upregulated
	cutl-10	41.5	1.04	0.23	1.56371e-06	6.109e-06	Upregulated
	W06G6.20	18.9	1.34	0.31	2.60664e-06	6.25326e-06	Upregulated
	Y6B3B.3	13.96	1.86	0.43	2.03874e-06	6.25859e-06	Upregulated
	F49D11.6	34.27	1.79	0.42	2.14572e-06	6.26139e-06	Upregulated
	D2005.6	33.27	1.42	0.32	1.63995e-06	6.29146e-06	Upregulated
	C17B7.2	9.17	2.87	0.65	2.08633e-06	6.31862e-06	Upregulated
	C46E1.3	33.85	1.23	0.28	1.43013e-06	6.35693e-06	Upregulated
	T01D3.3	34.38	1.35	0.31	1.43959e-06	6.39286e-06	Upregulated
	abu-11	211.64	2.2	0.51	1.13587e-06	6.60598e-06	Upregulated
	C15H11.13	24.86	1.51	0.34	1.49801e-06	6.63012e-06	Upregulated
	ets-10	26.36	1.54	0.36	2.35624e-06	6.82825e-06	Upregulated
	T22A3.12	37.09	1.19	0.27	1.81967e-06	6.92951e-06	Upregulated
	ZK470.14	22.42	1.47	0.34	1.80003e-06	6.94206e-06	Upregulated
	dhs-16	11.34	2.85	0.66	2.96538e-06	7.07084e-06	Upregulated
	Y50E8A.6	20.51	1.7	0.39	1.60669e-06	7.07745e-06	Upregulated
	grl-1	15.33	1.87	0.43	2.33426e-06	7.08433e-06	Upregulated
	F55C10.4	16.32	2.6	0.61	2.97727e-06	7.09415e-06	Upregulated
	C17B7.5	42.24	1.02	0.23	1.85517e-06	7.12701e-06	Upregulated
	Y46G5A.20	53.89	1.01	0.23	1.69517e-06	7.14176e-06	Upregulated
	F36H1.11	23.61	1.71	0.39	1.63492e-06	7.18136e-06	Upregulated
	T05C12.4	24.49	1.79	0.41	1.91838e-06	7.34964e-06	Upregulated
	T04B2.8	39.89	1.06	0.24	1.97288e-06	7.54597e-06	Upregulated
	tyra-3	34.33	1.05	0.24	2.68075e-06	7.68279e-06	Upregulated
	col-99	77.89	1.05	0.24	1.85096e-06	7.74315e-06	Upregulated
	Y6E2A.5	13.07	1.86	0.44	3.40443e-06	7.88818e-06	Upregulated
	F11E6.9	18.62	1.8	0.42	3.37329e-06	7.94557e-06	Upregulated
	Y71G12B.26	33.61	1.4	0.32	1.82939e-06	7.96036e-06	Upregulated
	F56H1.10	17.38	1.84	0.43	2.77717e-06	8.2988e-06	Upregulated
	Y69H2.1	19.2	1.4	0.33	3.69184e-06	8.49319e-06	Upregulated
	C56E10.3	27.12	1.32	0.3	2.25733e-06	8.52552e-06	Upregulated
	ZK783.5	10.35	2.74	0.64	3.67894e-06	8.55507e-06	Upregulated
	spp-7	21.61	2.23	0.54	3.08659e-06	8.72275e-06	Upregulated
	zig-4	51.44	1.04	0.24	2.22946e-06	8.81488e-06	Upregulated
	F32D1.11	64.2	1.09	0.25	2.2262e-06	8.88898e-06	Upregulated
	linc-66	15.47	2.57	0.61	3.84237e-06	8.90821e-06	Upregulated
	B0261.5	58.52	1.12	0.26	2.21417e-06	9.0198e-06	Upregulated
	K03A1.4	42.08	1.54	0.36	2.45886e-06	9.11255e-06	Upregulated
	abu-7	74.8	2.18	0.53	2.22493e-06	9.15068e-06	Upregulated
	ptr-15	36.9	1.23	0.28	2.47437e-06	9.15732e-06	Upregulated
	C35A5.11	18.89	2.08	0.49	3.11418e-06	9.2092e-06	Upregulated
	T01B6.1	81.97	1.01	0.23	1.72873e-06	9.27812e-06	Upregulated
	mam-4	34.57	1.18	0.27	2.52214e-06	9.31823e-06	Upregulated
	T06E4.9	99.72	2.03	0.48	1.75748e-06	9.40833e-06	Upregulated
	W03D2.9	15.43	2.27	0.53	3.36149e-06	9.76026e-06	Upregulated
	fut-5	23.74	1.62	0.38	2.63502e-06	9.81278e-06	Upregulated
	C34B2.4	30.14	1.25	0.29	2.32447e-06	9.89695e-06	Upregulated
	VY10G11R.1	11.3	2.42	0.56	3.37481e-06	9.89998e-06	Upregulated
	T07H6.4	43.11	1.18	0.27	2.66713e-06	9.91192e-06	Upregulated
	F59F5.7	36.51	1.62	0.39	2.70559e-06	1.00479e-05	Upregulated
	Y119C1B.11	6.28	4.4	1.23	4.52198e-06	1.01346e-05	Upregulated
	W01B6.8	27.89	1.39	0.32	2.73446e-06	1.01346e-05	Upregulated
	F20D6.1	38.14	1.29	0.3	2.39656e-06	1.01597e-05	Upregulated
	K09H11.9	12.41	2.02	0.49	5.13597e-06	1.16168e-05	Upregulated
	nas-12	22.54	1.92	0.45	3.17096e-06	1.16233e-05	Upregulated
	F14D7.7	18.51	1.65	0.4	5.11963e-06	1.16341e-05	Upregulated
	H12I13.1	23.87	1.88	0.45	3.23984e-06	1.1857e-05	Upregulated
	R04B3.3	48.57	1.43	0.34	3.00104e-06	1.19029e-05	Upregulated
	C07E3.10	34.84	1.43	0.34	3.32344e-06	1.20031e-05	Upregulated
	abu-6	72.86	2.37	0.59	3.28952e-06	1.20322e-05	Upregulated
	F49C5.4	21.59	1.26	0.3	4.49693e-06	1.23059e-05	Upregulated
	chs-2	168.87	1.13	0.26	2.62523e-06	1.24962e-05	Upregulated
	T25G12.13	31.16	1.28	0.3	3.01271e-06	1.25457e-05	Upregulated
	F46F3.3	22.49	1.86	0.44	3.06273e-06	1.27294e-05	Upregulated
	bus-18	21.71	1.67	0.4	3.63002e-06	1.29875e-05	Upregulated
	dos-2	15.56	2.67	0.66	5.81444e-06	1.30509e-05	Upregulated
	Y81G3A.4	21.72	1.74	0.41	3.61162e-06	1.30778e-05	Upregulated
	F57G12.2	14.31	2.41	0.57	4.6501e-06	1.31226e-05	Upregulated
	R11.2	40.88	1.23	0.29	3.7022e-06	1.32222e-05	Upregulated
	C34B4.3	38.93	1.1	0.26	3.81466e-06	1.36087e-05	Upregulated
	F21C3.6	50.78	1.1	0.26	3.64206e-06	1.38016e-05	Upregulated
	lgc-33	41.76	1.02	0.24	5.14925e-06	1.39345e-05	Upregulated
	F18C5.5	60.12	1.24	0.29	3.74715e-06	1.43247e-05	Upregulated
	nhr-234	20.26	1.7	0.41	4.11325e-06	1.479e-05	Upregulated
	ZK470.6	29.34	1.77	0.43	3.60308e-06	1.4838e-05	Upregulated
	nphp-2	29.94	1.13	0.27	4.14069e-06	1.48741e-05	Upregulated
	cutl-21	24.55	1.37	0.33	5.53712e-06	1.49277e-05	Upregulated
	arrd-12	17.08	1.66	0.41	6.79046e-06	1.51002e-05	Upregulated
	abu-15	123.25	2.32	0.58	3.55819e-06	1.55265e-05	Upregulated
	ilys-3	10.45	3.11	0.73	7.10927e-06	1.57674e-05	Upregulated
	clec-230	29.43	1.46	0.35	4.41306e-06	1.57806e-05	Upregulated
	ZK945.8	29.07	1.21	0.29	5.91883e-06	1.5883e-05	Upregulated
	Y53C10A.15	26.23	1.42	0.34	4.60184e-06	1.62184e-05	Upregulated
	srh-2	17.09	1.74	0.42	5.88238e-06	1.63414e-05	Upregulated
	Y36E3A.2	22.05	1.43	0.35	6.17654e-06	1.65019e-05	Upregulated
	D2030.14	4.6	5.3	2.24	7.80124e-06	1.66464e-05	Upregulated
	C08B6.4	20.03	1.56	0.37	4.13498e-06	1.68309e-05	Upregulated
	R07C12.1	13.62	1.98	0.48	6.09803e-06	1.68886e-05	Upregulated
	Y65B4BM.2	11.45	3.07	0.75	6.11223e-06	1.69243e-05	Upregulated
	ZK892.4	38.77	1.2	0.29	6.49692e-06	1.72707e-05	Upregulated
	cdh-10	127.48	1.45	0.35	3.66586e-06	1.7277e-05	Upregulated
	sol-1	36.79	1.13	0.27	4.30107e-06	1.74382e-05	Upregulated
	fbxc-20	19.44	1.53	0.38	6.56862e-06	1.80694e-05	Upregulated
	F15H10.8	23.55	1.81	0.45	5.35126e-06	1.88203e-05	Upregulated
	Y69A2AR.47	21.04	1.51	0.37	5.43426e-06	1.88701e-05	Upregulated
	fbxa-201	13.62	2.07	0.51	6.9294e-06	1.89876e-05	Upregulated
	R03H10.2	31.31	1.4	0.35	7.40772e-06	1.95046e-05	Upregulated
	F53C3.6	16.56	1.66	0.42	9.42054e-06	2.00533e-05	Upregulated
	B0310.3	28.49	1.2	0.29	8.00986e-06	2.09363e-05	Upregulated
	F56F4.4	22.48	1.53	0.37	6.30543e-06	2.18633e-05	Upregulated
	E02H9.2	37.07	1.07	0.26	6.35723e-06	2.20464e-05	Upregulated
	F35D2.2	16.36	2.37	0.59	8.22997e-06	2.2229e-05	Upregulated
	F22E5.7	9.49	2.27	0.57	1.05541e-05	2.22602e-05	Upregulated
	pitr-4	15.96	2.07	0.52	1.0501e-05	2.25156e-05	Upregulated
	ZK973.4	44.5	1.11	0.27	6.23655e-06	2.26535e-05	Upregulated
	fbxa-66	10.75	2.41	0.6	8.30835e-06	2.26685e-05	Upregulated
	C44C11.6	14.87	1.64	0.41	1.09379e-05	2.29864e-05	Upregulated
	frpr-2	14.22	1.56	0.39	1.08018e-05	2.30817e-05	Upregulated
	R155.4	15.92	1.59	0.4	1.09013e-05	2.32796e-05	Upregulated
	F35C11.3	27.17	1.13	0.28	9.04744e-06	2.33775e-05	Upregulated
	fbxa-136	18.91	1.43	0.35	8.61697e-06	2.34125e-05	Upregulated
	F38B6.7	13.15	2.69	0.68	1.14415e-05	2.39581e-05	Upregulated
	F14F9.8	24.7	1.4	0.35	9.39505e-06	2.42294e-05	Upregulated
	ptr-19	22.78	1.99	0.51	7.08713e-06	2.43243e-05	Upregulated
	cyp-32B1	75.21	1.03	0.25	6.54753e-06	2.46467e-05	Upregulated
	K02A2.5	14.35	2.63	0.65	9.27845e-06	2.47964e-05	Upregulated
	K01A6.5	12.57	2.48	0.63	1.18584e-05	2.50345e-05	Upregulated
	F41F3.8	29.09	1.4	0.34	6.41645e-06	2.51378e-05	Upregulated
	C25A6.1	46.63	1.07	0.26	7.42333e-06	2.53751e-05	Upregulated
	C43F9.11	14.57	2.32	0.58	9.63806e-06	2.56545e-05	Upregulated
	ZK637.15	23	1.51	0.37	7.62202e-06	2.59834e-05	Upregulated
	ZC449.1	34.07	1.79	0.45	6.87947e-06	2.67881e-05	Upregulated
	twk-6	41.69	1.15	0.29	1.08165e-05	2.75397e-05	Upregulated
	C05C9.1	22.26	1.81	0.46	8.15563e-06	2.76744e-05	Upregulated
	C49G9.2	32.52	1.2	0.3	1.11395e-05	2.82852e-05	Upregulated
	F27C8.2	21.63	1.4	0.35	8.36883e-06	2.82984e-05	Upregulated
	ZC434.10	21.08	2.4	0.61	8.38718e-06	2.83486e-05	Upregulated
	Y71H2AM.14	28.28	1.32	0.33	8.43802e-06	2.85165e-05	Upregulated
	C06C6.6	32.05	1.22	0.3	8.44564e-06	2.85165e-05	Upregulated
	ram-5	20.84	1.6	0.4	7.44239e-06	2.87691e-05	Upregulated
	D1014.6	21.83	2.53	0.67	8.72673e-06	2.90508e-05	Upregulated
	srw-66	9.05	3.5	0.83	1.10188e-05	2.9293e-05	Upregulated
	F52C9.5	15.89	1.65	0.42	1.41544e-05	2.95186e-05	Upregulated
	F01D5.7	13.77	1.74	0.44	1.11861e-05	2.96974e-05	Upregulated
	C54C8.2	11.32	2.91	0.74	1.47923e-05	3.02568e-05	Upregulated
	R09H10.2	34.03	1.05	0.26	1.2433e-05	3.12376e-05	Upregulated
	W10G11.4	11.23	1.73	0.45	1.52975e-05	3.16858e-05	Upregulated
	B0205.4	14.64	1.85	0.48	1.57365e-05	3.202e-05	Upregulated
	ZK328.7	22.23	1.24	0.31	1.27798e-05	3.20297e-05	Upregulated
	nhr-213	25.15	1.25	0.31	9.63542e-06	3.21781e-05	Upregulated
	F35D2.1	14.24	2.65	0.69	1.25443e-05	3.26288e-05	Upregulated
	chil-7	14.31	1.26	0.32	1.255e-05	3.2637e-05	Upregulated
	cyp-34A6	32.55	1.02	0.25	9.97871e-06	3.32494e-05	Upregulated
	C55C2.3	33.44	1.1	0.28	1.35524e-05	3.38059e-05	Upregulated
	spe-38	29.01	1.33	0.33	8.89163e-06	3.38436e-05	Upregulated
	F33D11.8	35.24	1.13	0.28	1.35789e-05	3.38514e-05	Upregulated
	F47B10.3	8.58	2.99	0.75	1.68383e-05	3.44506e-05	Upregulated
	B0222.1	17.65	1.38	0.36	1.71725e-05	3.50985e-05	Upregulated
	lipl-6	20.54	1.42	0.36	1.41649e-05	3.52258e-05	Upregulated
	srr-1	31.95	1.05	0.26	1.41986e-05	3.52951e-05	Upregulated
	R05G6.1	20.71	1.29	0.32	1.07423e-05	3.55543e-05	Upregulated
	srh-282	3.65	4.99	2.16	1.79696e-05	3.56853e-05	Upregulated
	F41C3.7	21.15	1.32	0.33	1.1283e-05	3.71536e-05	Upregulated
	W03B1.9	18.77	1.35	0.35	1.435e-05	3.7297e-05	Upregulated
	F36H2.5	55.9	1.04	0.26	1.07464e-05	3.75424e-05	Upregulated
	cyp-23A1	24	1.38	0.35	1.16393e-05	3.82566e-05	Upregulated
	C08H9.1	26.65	1.15	0.28	1.01837e-05	3.83143e-05	Upregulated
	C40H1.8	68.25	1.02	0.25	1.09937e-05	3.95287e-05	Upregulated
	K03B4.6	33.34	1.08	0.27	1.21637e-05	3.98276e-05	Upregulated
	F35G2.5	16.9	2	0.52	1.59245e-05	4.10644e-05	Upregulated
	F13C5.3	10.4	2.67	0.69	2.09289e-05	4.20719e-05	Upregulated
	ZK829.3	25.59	1.72	0.45	1.79186e-05	4.36516e-05	Upregulated
	C38C3.8	14.34	1.72	0.45	1.76896e-05	4.51794e-05	Upregulated
	ZK1025.4	17.04	1.94	0.51	1.79541e-05	4.5295e-05	Upregulated
	ZC196.3	16.78	1.51	0.4	2.30934e-05	4.5477e-05	Upregulated
	F33D11.1	32.14	1.29	0.33	1.44388e-05	4.65533e-05	Upregulated
	T08G5.3	32.18	1.32	0.34	1.47074e-05	4.68211e-05	Upregulated
	W01C9.2	19.24	1.21	0.32	2.38594e-05	4.68364e-05	Upregulated
	T21D12.7	5.56	4.07	1.23	1.92239e-05	4.81816e-05	Upregulated
	F23D12.3	43.73	1	0.25	1.50376e-05	4.83309e-05	Upregulated
	K09H11.4	29	1.43	0.38	1.53743e-05	4.93153e-05	Upregulated
	Y45F3A.8	20.33	1.77	0.47	2.06759e-05	4.97323e-05	Upregulated
	C54C8.4	4.4	4.85	2.14	2.59988e-05	5.03511e-05	Upregulated
	glb-32	26.18	1.28	0.34	2.17063e-05	5.2036e-05	Upregulated
	clec-239	4.46	4.77	2.11	2.71965e-05	5.25049e-05	Upregulated
	F46F5.14	26.09	1.45	0.37	1.4449e-05	5.27915e-05	Upregulated
	C06A1.7	11.39	2.34	0.62	2.72337e-05	5.37538e-05	Upregulated
	W06H8.4	13.13	1.88	0.51	2.8169e-05	5.45168e-05	Upregulated
	K09E2.2	15.42	1.45	0.39	2.85699e-05	5.52386e-05	Upregulated
	Y116A8A.6	31.03	1.24	0.32	1.53745e-05	5.58441e-05	Upregulated
	D1044.7	25.98	1.18	0.3	1.54758e-05	5.6179e-05	Upregulated
	K10H10.5	13.34	2	0.54	2.90788e-05	5.67901e-05	Upregulated
	Y37E11AL.12	26.65	1.15	0.29	1.84166e-05	5.75103e-05	Upregulated
	nhr-206	32.45	1.17	0.3	1.62771e-05	5.87895e-05	Upregulated
	clec-22	14.56	1.81	0.49	2.44456e-05	5.99746e-05	Upregulated
	Y61A9LA.7	18.49	1.5	0.4	2.45706e-05	6.09674e-05	Upregulated
	T20F5.4	21.19	1.57	0.43	2.61801e-05	6.17166e-05	Upregulated
	B0563.9	7.91	4.04	1.25	2.52382e-05	6.18113e-05	Upregulated
	R07A4.4	11.38	2.43	0.65	3.23898e-05	6.29431e-05	Upregulated
	nhr-83	17.55	1.49	0.41	3.3023e-05	6.3035e-05	Upregulated
	F38B6.2	9.69	2.94	0.77	3.33515e-05	6.43065e-05	Upregulated
	R12E2.6	18.79	1.47	0.4	3.35101e-05	6.48948e-05	Upregulated
	F14H8.8	25.21	1.24	0.32	1.83726e-05	6.56438e-05	Upregulated
	BE0003N10.3	130.91	1.02	0.26	1.54126e-05	6.72026e-05	Upregulated
	C17B7.8	14.09	1.52	0.42	3.58443e-05	6.78052e-05	Upregulated
	ZK546.18	13.98	1.5	0.41	3.67129e-05	6.93156e-05	Upregulated
	B0496.2	22.67	1.44	0.38	2.26244e-05	7.0093e-05	Upregulated
	F59A3.7	11.44	2.06	0.56	2.87124e-05	7.01576e-05	Upregulated
	csp-1	32.4	1.03	0.27	3.02635e-05	7.02782e-05	Upregulated
	F44B9.9	31.34	1.09	0.28	2.36541e-05	7.30158e-05	Upregulated
	oac-52	29.51	1	0.26	3.18367e-05	7.36967e-05	Upregulated
	F49E12.12	59.81	1.2	0.32	2.29107e-05	7.41773e-05	Upregulated
	fipr-26	11.71	2.84	0.76	3.94927e-05	7.50063e-05	Upregulated
	B0041.1	25.01	1.38	0.37	2.46475e-05	7.57509e-05	Upregulated
	ins-20	9.86	3.65	0.96	4.04467e-05	7.57509e-05	Upregulated
	R02D5.10	33.08	1.02	0.26	2.46277e-05	7.57509e-05	Upregulated
	slc-17.9	38.55	1.34	0.35	2.16482e-05	7.6133e-05	Upregulated
	str-163	7.14	2.05	0.56	3.18378e-05	7.62054e-05	Upregulated
	F40F9.10	19.82	1.51	0.4	2.18206e-05	7.66234e-05	Upregulated
	F29D10.1	44.61	1	0.26	2.40631e-05	7.74378e-05	Upregulated
	lron-15	55.29	1.05	0.27	2.43044e-05	7.81702e-05	Upregulated
	T23F1.5	7.4	2.31	0.65	4.26836e-05	7.89451e-05	Upregulated
	tsp-3	30.46	1.03	0.27	2.6163e-05	7.99427e-05	Upregulated
	mec-4	20.34	1.29	0.34	2.78694e-05	8.37659e-05	Upregulated
	Y71G12B.33	34.85	1	0.26	2.79384e-05	8.39261e-05	Upregulated
	F26G1.9	12.1	2.87	0.78	4.48734e-05	8.41401e-05	Upregulated
	F32D8.1	16.64	1.68	0.46	3.56843e-05	8.45648e-05	Upregulated
	K01A6.7	12.52	3.22	0.83	3.55165e-05	8.51113e-05	Upregulated
	M02F4.1	21	1.39	0.37	2.81629e-05	8.54542e-05	Upregulated
	Y52D5A.2	45.88	1.06	0.28	2.60364e-05	8.56443e-05	Upregulated
	T22D1.18	14.18	2.03	0.57	4.67488e-05	8.77296e-05	Upregulated
	F53C3.5	18.42	1.27	0.35	4.7428e-05	8.84496e-05	Upregulated
	Y47D3B.3	20.59	1.62	0.44	2.67295e-05	9.22752e-05	Upregulated
	M01B2.8	7.45	3.9	1.25	4.12606e-05	9.6604e-05	Upregulated
	F41G3.2	7.87	3.35	0.88	4.2117e-05	9.8409e-05	Upregulated
	F21E9.2	6.33	3.82	1.25	5.05452e-05	9.95527e-05	Upregulated
	srv-32	9.74	1.57	0.44	5.57665e-05	0.000101529	Upregulated
	lgc-13	14.54	1.44	0.41	5.49345e-05	0.000101744	Upregulated
	bath-46	18.56	1.5	0.42	5.75415e-05	0.000104472	Upregulated
	cbn-1	54.46	1.3	0.36	3.5151e-05	0.000104765	Upregulated
	W06G6.17	20.42	1.18	0.32	3.5653e-05	0.00010488	Upregulated
	cdh-9	36.24	1.04	0.28	3.68652e-05	0.000109413	Upregulated
	col-47	8.93	3.61	0.97	4.81163e-05	0.000111155	Upregulated
	F02C9.1	25.45	1.33	0.37	5.00286e-05	0.000111181	Upregulated
	T21C12.12	13.46	1.5	0.42	4.90053e-05	0.000113023	Upregulated
	K09C8.7	19.07	1.91	0.55	6.27137e-05	0.00011482	Upregulated
	T06G6.12	14.44	1.58	0.45	6.41154e-05	0.000117322	Upregulated
	C09B8.3	9.85	3.55	0.97	6.61623e-05	0.000118771	Upregulated
	F46E10.18	25.15	1.12	0.31	5.43358e-05	0.00012014	Upregulated
	F01G10.6	23.16	1.23	0.34	4.3382e-05	0.000127278	Upregulated
	mab-9	17.84	1.19	0.33	5.56362e-05	0.000127319	Upregulated
	W04A4.4	8.08	2.24	0.63	5.64636e-05	0.000129119	Upregulated
	Y39A3CR.5	28.36	1.09	0.29	3.85033e-05	0.000129295	Upregulated
	clec-78	23.13	1.91	0.57	5.88543e-05	0.000129473	Upregulated
	F22H10.5	6.12	2.08	0.6	7.39212e-05	0.000130923	Upregulated
	lipl-4	9.59	3.56	1	7.56072e-05	0.000135839	Upregulated
	Y69H2.10	29.67	1.18	0.32	4.07875e-05	0.000136021	Upregulated
	C30A5.4	24.88	1.26	0.35	4.75837e-05	0.000138256	Upregulated
	F54D5.15	66.36	1.1	0.3	4.43203e-05	0.000139528	Upregulated
	K05F6.10	6.44	2.69	0.78	7.68307e-05	0.000146304	Upregulated
	Y53F4B.5	8.27	1.77	0.51	8.2967e-05	0.000147947	Upregulated
	M01H9.5	7.95	2.77	0.78	7.87057e-05	0.000149528	Upregulated
	R05D8.7	26.29	1	0.27	4.5758e-05	0.00015128	Upregulated
	clec-21	7.4	2.69	0.75	8.67142e-05	0.000152292	Upregulated
	R01E6.5	18.7	1.76	0.52	6.79669e-05	0.000152755	Upregulated
	str-41	9.81	2.32	0.65	6.71803e-05	0.000152789	Upregulated
	T17H7.1	102.73	1.08	0.29	3.83756e-05	0.000154348	Upregulated
	F46G11.6	28.55	1.39	0.39	5.40286e-05	0.000155313	Upregulated
	T23B7.2	27.68	1.09	0.3	5.42513e-05	0.000155815	Upregulated
	Y49F6B.12	7.28	2.18	0.64	8.93054e-05	0.00015626	Upregulated
	Y57G11C.52	19.41	1.29	0.37	7.04137e-05	0.000159436	Upregulated
	npax-2	13.21	1.71	0.5	9.22603e-05	0.000162744	Upregulated
	ccpp-6	18.28	1.21	0.35	9.24313e-05	0.000162966	Upregulated
	M01B2.13	11.84	1.67	0.49	9.29504e-05	0.000163795	Upregulated
	F31B9.4	7.06	3.66	1.23	7.35417e-05	0.000163851	Upregulated
	K02D3.2	23.82	1.25	0.35	5.84195e-05	0.000166711	Upregulated
	smy-1	4.31	3.68	1.26	9.69614e-05	0.000168315	Upregulated
	nhr-275	16.53	1.26	0.36	7.50767e-05	0.00016886	Upregulated
	BE10.4	19.38	1.17	0.34	9.73566e-05	0.000168942	Upregulated
	Y51A2A.4	3.61	3.82	1.32	0.00010019	0.000172291	Upregulated
	F16B12.7	16.47	1.45	0.42	8.0281e-05	0.00017743	Upregulated
	fbxa-118	5.98	2.01	0.6	0.000105582	0.000181971	Upregulated
	cyp-13A4	17.22	1.46	0.42	8.31029e-05	0.000185415	Upregulated
	F10C2.7	10.99	2.55	0.74	8.46936e-05	0.000186466	Upregulated
	F32D8.3	42.58	1.02	0.28	6.02187e-05	0.000186515	Upregulated
	R11A5.6	19.6	1.23	0.35	8.91283e-05	0.000195549	Upregulated
	Y39A3CR.8	22.21	1.2	0.35	9.40735e-05	0.000198389	Upregulated
[truncated: 649 more rows]

## Sheet: jmjd-1.2(zr1010)
	Geneid	baseMean	log2FoldChange	lfcSE	pvalue	padj	DEG
Downregulated
	jmjd-1.2	964.86	-10.15	00:54:00	2.66e-63	2.03e-59	Downregulated
	C27D8.3	18 days, 3:41:00	-1.48	00:09:00	1.45e-51	8.2e-48	Downregulated
	F42A9.6	13 days, 1:04:00	-1.49	00:09:00	8.09e-48	2.91e-45	Downregulated
	K09C4.5	106.84	-1.81	00:13:00	3.93e-29	2.12e-25	Downregulated
	Y48E1B.8	11 days, 12:26:00	-1.54	00:13:00	8.84e-22	2.43e-18	Downregulated
	pud-4	275	-1.42	00:12:00	6.07e-21	1.25e-17	Downregulated
	comt-3	10 days, 19:31:00	-1.02	00:08:00	9.47e-21	1.29e-17	Downregulated
	F09C8.1	9 days, 1:07:00	-1.67	00:14:00	4.35e-18	3.77e-15	Downregulated
	cyp-25A1	7 days, 20:16:00	-1.07	00:01:00	5.33e-15	3.52e-12	Downregulated
	K03H6.2	243.95	-1.14	00:01:00	7.44e-15	4.87e-12	Downregulated
	F39H12.2	22:53:00	-2.84	00:27:00	2.86e-13	1.94e-10	Downregulated
	tcl-2	4 days, 11:36:00	-1.65	00:16:00	2e-13	2.07e-10	Downregulated
	Y47H9C.1	26.76	-2.66	00:25:00	8.99e-13	5.21e-10	Downregulated
	F13H8.3	11 days, 16:01:00	-1.09	00:11:00	2.01e-10	8.43e-08	Downregulated
	F49F1.1	110.98	-1.46	00:16:00	6.26e-07	0.000152	Downregulated
	fbxc-42	3 days, 1:14:00	-11.15	03:05:00	1.06e-06	1.76e-05	Downregulated
	lgc-53	26.71	-2.24	00:25:00	9.58e-07	0.0002	Downregulated
	clec-67	8 days, 20:01:00	-1.66	00:19:00	2.13e-06	0.000447	Downregulated
	dod-23	17 days, 16:59:00	-1.02	00:12:00	1.53e-05	0.0026	Downregulated
	lips-14	2 days, 7:32:00	-1.6	00:19:00	8.39e-05	0.011	Downregulated
	pud-3	26 days, 9:04:00	-1.38	00:17:00	0.00118	0.152	Downregulated
	tag-38	5 days, 1:01:00	-1.44	00:17:00	0.00171	0.319	Downregulated
	col-158	2 days, 2:19:00	-2.25	00:28:00	0.00404	0.381	Downregulated
	C40H1.7	6 days, 0:15:00	-1.45	00:18:00	0.00711	0.636	Downregulated
	ugt-44	678.92	-1.14	00:14:00	0.00933	0.0958	Downregulated
	ugt-65	4 days, 11:46:00	-1.24	00:16:00	0.0278	3.09	Downregulated
	sdz-6	1 day, 10:36:00	-1.88	00:25:00	0.18	14.2	Downregulated
	sago-2	3 days, 4:49:00	-1.15	00:15:00	0.3	19.1	Downregulated
	F22F4.5	101.82	-1.1	00:15:00	16.5	937	Downregulated
	col-95	656.86	-1	00:14:00	36.5	1830	Downregulated
	F11D5.7	75.73	-1.07	00:16:00	88.7	3940	Downregulated
	Y82E9BL.18	31.91	-1.43	00:21:00	91	4320	Downregulated
	F09E10.1	3 days, 10:29:00	-1	00:14:00	69.5	5180	Downregulated
	T04D3.8	2 days, 8:08:00	-1.34	00:02:00	180	6790	Downregulated
	R10E4.6	2 days, 13:51:00	-1.11	00:17:00	436	13000	Downregulated
	sod-3	3 days, 8:04:00	-1.09	00:16:00	251	16000	Downregulated
	F45D11.1	15:29:00	-8.28	0.133333	1620	43800	Downregulated
	btb-11	10:41:00	-8.31	0.135417	2810	70700	Downregulated
	K09C6.9	78.75	-1.12	00:18:00	6850	154000	Downregulated
	ncx-6	3 days, 12:14:00	-1	00:16:00	6020	190000	Downregulated
	K01A2.4	14:06:00	-2	00:33:00	11600	253000	Downregulated
	C06A5.12	51.77	-1.28	00:21:00	20600	420000	Downregulated
	srh-48	1 day, 0:43:00	-1.51	00:25:00	14800	424000	Downregulated
	fbxb-41	07:14:00	-7.93	02:07:00	32200	113000	Downregulated
	fbxc-40	0.400694	-7.47	0.126389	126000	2230000	Downregulated
	F20C5.10	2 days, 11:42:00	-1.01	00:18:00	192000	3520000	Downregulated
	asm-3	10 days, 10:37:00	-1.02	00:18:00	272000	5690000	Downregulated
	nas-3	19:45:00	-1.81	00:33:00	358000	5740000	Downregulated
	C10C6.7	1 day, 12:12:00	-1.21	00:22:00	400000	8290000	Downregulated
	T02B5.1	16:59:00	-1.98	00:37:00	862000	12500000	Downregulated
	col-43	1 day, 7:05:00	-1.69	00:32:00	929000	16400000	Downregulated
	acr-20	28.85	-1.47	00:28:00	96800	1750000	Downregulated
	fbxb-45	05:58:00	-7.18	02:59:00	789000	20300000	Downregulated
	str-77	0.181944	-6.08	01:33:00	901000	22800000	Downregulated
	fbxc-39	0.25625	-6.77	02:54:00	4140000	88100000	Downregulated
	C07G3.8	16:57:00	-1.72	00:35:00	929000	100000000	Downregulated
	math-34	0.230556	-6.74	02:54:00	5640000	114000000	Downregulated
	C05C8.8	0.428472	-1.89	00:39:00	1220000	1270000	Downregulated
	sru-22	0.255556	-2.1	00:44:00	15300000	266000000	Downregulated
	F41C6.4	17:52:00	-1.45	00:31:00	34800000	319000000	Downregulated
	grl-14	0.884028	-1.48	00:33:00	6990000	76600000	Downregulated
	linc-40	1 day, 0:17:00	-1.11	00:25:00	8520000	909000000	Downregulated
	fbxa-89	09:04:00	-1.82	00:42:00	129000000	994000000	Downregulated
	Y34F4.4	22:03:00	-1.4	00:33:00	140000000	1300000000	Downregulated
	C41C4.20	22:41:00	-1.13	00:26:00	143000000	1370000000	Downregulated
	C52A10.3	0.669444	-1.28	00:31:00	263000000	1850000000	Downregulated
	mec-3	1 day, 0:09:00	-1.03	00:25:00	556000000	4480000000	Downregulated
	Y11D7A.21	0.877778	-1.22	00:31:00	659000000	5390000000	Downregulated
	Y105E8A.50	0.972917	-1.05	00:26:00	728000000	5890000000	Downregulated
	nhr-282	0.19375	-4.19	01:04:00	968000000	9990000000	Downregulated
	K10G4.5	0.595833	-1.65	00:47:00	33900000	0.000168165817643616	Downregulated
	str-148	0.18125	-5.37	02:48:00	3180000000	0.000289369234169496	Downregulated
	scl-24	0.766667	-1.12	00:33:00	7480000000	0.000325772932715249	Downregulated
	F31F7.2	13:32:00	-1.14	00:34:00	7760000000	0.000341331001439103	Downregulated
	C18A11.4	14:46:00	-1.25	00:39:00	9980000000	0.000417526261630983	Downregulated
	C39B5.14	07:37:00	-1.43	00:42:00	5910000000	0.000457437111545424	Downregulated
	aat-7	17:02:00	-1.29	00:42:00	0.000164707436543996	0.000625870874112392	Downregulated
	E02H9.9	13:03:00	-1.05	00:33:00	0.000148615382261976	0.000658925854080013	Downregulated
	F21H7.3	08:21:00	-1.7	00:56:00	0.000168422229569959	0.000731814344766143	Downregulated
	nas-24	10:18:00	-1.88	0.0458333	0.000215933812827968	0.00089934259494239	Downregulated
	F18E9.7	0.273611	-2.23	0.0506944	0.000133008098996616	0.000900743347452858	Downregulated
	fbxa-18	0.19375	-2.17	0.0479167	0.000125833364101529	0.000906152962266283	Downregulated
	clec-207	05:43:00	-2.78	0.0638889	0.000150897827500646	0.000996224317512101	Downregulated
	F09C6.10	12:06:00	-1.38	00:49:00	0.000342574178645221	0.00114733500241441	Downregulated
	dmsr-16	03:02:00	-2.26	0.0520833	0.00020155409875363	0.00126444184561648	Downregulated
	B0281.6	0.470833	-1.26	00:45:00	0.000345326137020113	0.00132201908749346	Downregulated
	str-227	07:06:00	-1.38	00:47:00	0.000271373655735868	0.00158804787653375	Downregulated
	sre-43	05:26:00	-1.4	00:49:00	0.000303982353193037	0.00163712996914506	Downregulated
	srz-99	07:26:00	-1.44	00:51:00	0.000305945911796	0.00188237714848695	Downregulated
	C43D7.7	4	-1.73	0.04375	0.000342045156481759	0.00194969607052061	Downregulated
	nas-17	0.295139	-2.12	0.05625	0.000385253635141582	0.00211573281208922	Downregulated
	sdz-2	0.440278	-1.07	00:42:00	0.000892619060739018	0.00252121943433659	Downregulated
	B0281.1	03:04:00	-2.12	0.0548611	0.000473446877676661	0.00255709533401188	Downregulated
	K12H6.7	0.299306	-1.36	00:53:00	0.000685319191214697	0.00316553103563835	Downregulated
	C40A11.3	05:41:00	-1.55	0.0451389	0.00100849911157919	0.00428787590564382	Downregulated
	M6.4	08:19:00	-1.05	00:45:00	0.00186211553155615	0.00452780924090178	Downregulated
	C49G7.7	07:22:00	-1.19	00:49:00	0.00103203061471892	0.00465197707653468	Downregulated
	Y25C1A.2	08:09:00	-1.07	00:47:00	0.00191545725876178	0.00470032839425267	Downregulated
	gcy-4	03:56:00	-1.98	0.0576389	0.00114943231883665	0.00545847319765819	Downregulated
	F58A4.1	09:01:00	-1.04	00:48:00	0.00242606534656924	0.00636710319229997	Downregulated
	clec-219	0.313889	-1.75	0.0590278	0.00168002009782909	0.00687198450755642	Downregulated
	C23G10.6	20 days, 3:03:00	02:04:00	00:12:00	9.56e-74	1.62e-69	Upregulated
	C38D9.2	62.76	0.13125	00:22:00	9.59e-22	1.43e-17	Upregulated
	T16G1.7	13 days, 1:09:00	0.125694	00:22:00	3.22e-20	4.79e-17	Upregulated
	hsp-70	12 days, 16:17:00	02:18:00	00:18:00	1.38e-19	1.51e-16	Upregulated
	toe-4	535.91	01:06:00	00:09:00	1.24e-19	1.51e-16	Upregulated
	K08D8.3	386.75	01:09:00	00:09:00	6.47e-19	7.31e-17	Upregulated
	ikb-1	278.84	01:16:00	00:01:00	9.35e-17	8.5e-14	Upregulated
	agmo-1	247.67	02:04:00	00:21:00	9.84e-17	8.5e-14	Upregulated
	ZC247.1	21 days, 20:58:00	0.107639	00:17:00	1.25e-16	1.12e-13	Upregulated
	rol-6	23 days, 14:16:00	02:18:00	00:02:00	1.82e-15	1.62e-12	Upregulated
	catp-3	1585.68	01:17:00	00:11:00	2.02e-13	1.23e-10	Upregulated
	T16G1.6	10 days, 3:53:00	01:56:00	00:15:00	1.56e-14	9.18e-10	Upregulated
	str-7	6 days, 6:32:00	0.0930556	00:17:00	3.01e-13	1.74e-10	Upregulated
	C09B8.4	5 days, 23:42:00	01:49:00	00:15:00	1.45e-10	6.98e-08	Upregulated
	col-90	388.61	02:13:00	00:21:00	1.31e-10	8e-09	Upregulated
	grl-5	10 days, 8:32:00	02:04:00	00:21:00	2.63e-10	1.14e-07	Upregulated
	T22B7.3	10 days, 19:16:00	01:55:00	00:16:00	5.81e-10	2.31e-07	Upregulated
	Y38H6C.23	2 days, 12:39:00	0.128472	00:27:00	1.04e-09	3.07e-07	Upregulated
	R02E4.3	199.89	01:46:00	00:15:00	8.45e-10	3.37e-08	Upregulated
	T05A12.4	18 days, 6:09:00	01:03:00	00:01:00	6.97e-10	3.58e-07	Upregulated
	C26B9.3	268.72	01:08:00	00:19:00	1.45e-09	5.4e-08	Upregulated
	col-173	195.79	02:49:00	00:26:00	1.52e-09	5.64e-07	Upregulated
	Y54G2A.11	843.73	01:01:00	00:01:00	3.5e-09	1.28e-06	Upregulated
	F15B9.8	237.61	0.106944	00:02:00	3.97e-09	1.36e-06	Upregulated
	col-169	11 days, 0:49:00	0.0979167	00:19:00	6.36e-10	1.97e-06	Upregulated
	hsp-16.2	164.73	01:34:00	00:14:00	8.13e-09	2.21e-06	Upregulated
	ZK154.1	7 days, 11:01:00	02:05:00	00:21:00	7.34e-09	2.36e-08	Upregulated
	acs-2	45 days, 9:07:00	01:28:00	00:14:00	2.09e-08	5.51e-06	Upregulated
	ptr-22	2 days, 20:17:00	02:37:00	00:25:00	2.23e-08	5.51e-06	Upregulated
	F35B3.4	17 days, 11:39:00	01:42:00	00:15:00	2.28e-08	5.51e-06	Upregulated
	tag-297	30 days, 16:26:00	02:06:00	00:22:00	2.27e-08	5.78e-06	Upregulated
	F13H8.1	4 days, 6:56:00	0.0979167	00:19:00	2.75e-08	7.42e-06	Upregulated
	bus-19	108.82	02:02:00	00:21:00	3.96e-08	1.21e-05	Upregulated
	col-111	363.82	0.1	00:02:00	6.64e-08	1.44e-05	Upregulated
	ZK84.1	34 days, 3:49:00	02:05:00	00:22:00	8.93e-08	2.29e-06	Upregulated
	lips-9	96.81	0.142361	00:31:00	1.18e-07	3.42e-06	Upregulated
	ZK596.1	9 days, 6:21:00	01:07:00	00:12:00	2.58e-07	5.39e-05	Upregulated
	pes-8	493.91	01:45:00	00:16:00	1.84e-07	5.8e-05	Upregulated
	W03D8.8	12 days, 2:18:00	01:16:00	00:13:00	6.73e-07	0.000137	Upregulated
	C25F6.7	155.74	02:46:00	00:27:00	1.01e-08	0.000188	Upregulated
	sqt-1	27 days, 0:35:00	01:54:00	00:17:00	9.65e-07	0.000223	Upregulated
	H23N18.5	208.64	01:58:00	00:18:00	1.31e-06	0.000331	Upregulated
	F59A7.2	122.63	01:47:00	00:16:00	1.2e-06	0.000408	Upregulated
	C05E7.2	20 days, 3:14:00	01:34:00	00:15:00	1.77e-06	4.82e-05	Upregulated
	col-54	3 days, 6:44:00	03:54:00	00:39:00	4.38e-06	0.000646	Upregulated
	nas-8	4 days, 7:56:00	0.108333	00:22:00	2e-06	0.00065	Upregulated
	clec-3	1 day, 19:09:00	02:39:00	00:27:00	5.79e-06	9.44e-05	Upregulated
	K01D12.8	84.78	02:51:00	00:28:00	5.59e-06	0.00109	Upregulated
	ptr-18	385.79	02:07:00	00:23:00	6.12e-06	0.00116	Upregulated
	C03G6.5	96.79	0.0909722	00:19:00	3.88e-06	0.00119	Upregulated
	F49C5.11	3 days, 9:16:00	0.135417	00:31:00	6.85e-06	0.0015	Upregulated
	cyp-32A1	9 days, 11:09:00	1	00:11:00	8.63e-06	0.00158	Upregulated
	F40F12.3	11 days, 0:18:00	01:03:00	00:12:00	1.03e-05	0.00163	Upregulated
	F58E6.13	12 days, 3:49:00	01:55:00	00:18:00	1.14e-05	0.00192	Upregulated
	hmit-1.1	28 days, 21:01:00	01:02:00	00:12:00	1.08e-05	0.000202	Upregulated
	nlp-30	106.85	0.103472	00:22:00	1.49e-05	0.0026	Upregulated
	R09E10.13	1 day, 21:39:00	03:47:00	00:04:00	3.95e-05	0.00553	Upregulated
	mlt-8	16 days, 8:41:00	01:54:00	00:18:00	4.76e-05	0.00671	Upregulated
	lgc-21	15 days, 19:23:00	02:07:00	00:24:00	5.13e-05	0.000861	Upregulated
	D2092.8	3 days, 6:26:00	3	00:34:00	6.89e-05	0.0091	Upregulated
	T19C3.2	10 days, 23:29:00	0.0979167	00:21:00	9.68e-05	0.0142	Upregulated
	suro-1	649.93	0.103472	00:22:00	9.33e-05	0.0148	Upregulated
	dao-2	283.63	01:02:00	00:14:00	9.84e-05	0.0148	Upregulated
	lgc-27	145.91	0.104861	00:22:00	0.000112	0.000171	Upregulated
	col-113	16 days, 19:26:00	0.0875	00:02:00	0.000138	0.0211	Upregulated
	fkb-4	157.96	2	00:24:00	1.68e-05	0.0026	Upregulated
	K11G9.3	134.71	01:18:00	00:14:00	0.000188	0.0276	Upregulated
	col-156	16 days, 18:28:00	0.0944444	00:21:00	0.000222	0.0327	Upregulated
	F01D5.6	145.76	02:28:00	00:27:00	0.000317	0.0378	Upregulated
	B0403.5	300.91	01:06:00	00:19:00	0.000334	0.047	Upregulated
	ugt-51	275.83	01:12:00	00:13:00	0.000518	0.00612	Upregulated
	col-115	196.61	02:24:00	00:27:00	0.000474	0.0639	Upregulated
	phat-2	4 days, 15:04:00	0.107639	00:23:00	0.000435	0.00678	Upregulated
	F13D11.4	251.95	01:41:00	00:17:00	0.000618	0.0803	Upregulated
	F26G1.5	13 days, 8:01:00	01:14:00	00:14:00	0.000746	0.0846	Upregulated
	T10H9.8	6 days, 11:02:00	01:06:00	00:13:00	0.000673	0.0881	Upregulated
	Y65B4BL.6	2 days, 17:13:00	02:02:00	00:26:00	0.000974	0.101	Upregulated
	C42D4.3	23 days, 15:06:00	01:35:00	00:16:00	0.000996	0.131	Upregulated
	lon-3	469.69	0.0861111	00:02:00	0.00085	0.14	Upregulated
	nhr-156	3 days, 7:25:00	0.0944444	00:21:00	0.00137	0.0142	Upregulated
	dao-4	9 days, 13:16:00	0.102778	00:23:00	0.00136	0.163	Upregulated
	phg-1	105.75	02:14:00	00:26:00	0.000966	0.187	Upregulated
	mab-7	173.82	0.109028	00:24:00	0.00159	0.191	Upregulated
	W05B2.7	178.88	0.0916667	00:21:00	0.00163	0.193	Upregulated
	ifp-1	21 days, 9:28:00	01:24:00	00:15:00	0.00168	0.202	Upregulated
	F46C8.8	8 days, 21:09:00	2	00:25:00	0.0021	0.246	Upregulated
	ftn-1	3 days, 7:28:00	02:19:00	00:27:00	0.00582	0.476	Upregulated
	nlp-34	100.62	01:43:00	00:18:00	0.00313	0.562	Upregulated
	T19A5.3	11 days, 4:25:00	02:52:00	00:31:00	0.00523	0.569	Upregulated
	T10E9.3	30 days, 12:01:00	01:51:00	00:19:00	0.0059	0.603	Upregulated
	lron-2	5 days, 6:07:00	02:03:00	00:29:00	0.00555	0.603	Upregulated
	dod-3	5 days, 5:53:00	01:41:00	00:17:00	0.00589	0.0729	Upregulated
	K06A9.2	4 days, 17:05:00	01:23:00	00:15:00	0.00431	0.0729	Upregulated
	C05E7.1	203.94	0.0958333	00:22:00	0.00825	0.0729	Upregulated
	ttn-1	38 days, 3:57:00	01:59:00	00:02:00	0.00788	0.752	Upregulated
	cnc-4	107.78	01:55:00	00:19:00	0.00638	0.0772	Upregulated
	cyp-35A3	245.72	0.0861111	00:02:00	0.00783	0.796	Upregulated
	nas-23	3 days, 16:52:00	0.141667	00:36:00	0.00716	0.855	Upregulated
	Y53F4B.27	155.84	0.13125	00:34:00	0.0087	0.887	Upregulated
	F36H12.3	8 days, 7:39:00	01:09:00	00:14:00	0.0188	1.55	Upregulated
	ptr-4	10 days, 19:41:00	02:38:00	00:03:00	0.0167	1.61	Upregulated
	qua-1	547.75	02:03:00	00:26:00	0.00192	1.85	Upregulated
	lips-3	188.95	02:06:00	00:26:00	0.0186	2.1	Upregulated
	col-79	8 days, 17:34:00	02:23:00	00:29:00	0.0277	2.69	Upregulated
	T19D2.1	18 days, 15:37:00	01:29:00	00:16:00	0.0375	3.03	Upregulated
	cpt-4	7 days, 9:14:00	0.0951389	00:23:00	0.0392	3.09	Upregulated
	ora-1	6 days, 21:28:00	02:29:00	00:29:00	0.0444	0.348	Upregulated
	ugt-54	9 days, 21:25:00	01:01:00	00:14:00	0.000462	4.24	Upregulated
	F53B1.4	12 days, 14:47:00	02:08:00	00:27:00	0.0569	0.455	Upregulated
	D2024.4	2 days, 13:39:00	0.135417	00:35:00	0.077	5.85	Upregulated
	mam-3	83.82	02:49:00	00:32:00	0.0662	5.98	Upregulated
	sqt-2	568.73	01:57:00	00:02:00	0.0654	0.618	Upregulated
	dct-5	232.75	0.0840278	00:21:00	0.0841	6.84	Upregulated
	K10H10.4	7 days, 18:41:00	01:56:00	00:02:00	0.0695	7.05	Upregulated
	R02F11.1	6 days, 18:25:00	02:15:00	00:28:00	0.0103	7.38	Upregulated
	F33A8.7	120.66	0.109722	00:26:00	0.0957	8.47	Upregulated
	acdh-6	141.83	02:31:00	00:03:00	0.103	9.1	Upregulated
	F10G8.8	374.64	01:03:00	00:13:00	0.122	10.4	Upregulated
	col-89	157.86	0.09375	00:23:00	0.159	11	Upregulated
	lrx-1	2 days, 22:01:00	02:09:00	00:27:00	0.185	11.1	Upregulated
	D1044.1	8 days, 16:02:00	01:12:00	00:15:00	0.123	11.8	Upregulated
	ltd-1	185.92	01:04:00	00:18:00	0.167	13.6	Upregulated
	col-65	26 days, 12:15:00	01:43:00	00:19:00	0.175	14	Upregulated
	Y37D8A.5	12 days, 16:33:00	01:11:00	00:14:00	0.187	14.7	Upregulated
	tag-278	16 days, 2:05:00	01:12:00	00:15:00	0.225	1.51	Upregulated
	M03F8.1	2 days, 22:47:00	02:41:00	00:31:00	0.021	15.6	Upregulated
	bli-2	499.98	01:55:00	00:02:00	0.197	15.7	Upregulated
	nspb-6	2 days, 17:37:00	02:06:00	00:27:00	0.213	15.7	Upregulated
	swt-5	2 days, 8:36:00	02:51:00	00:33:00	0.0277	17.9	Upregulated
	F32D8.7	7 days, 11:03:00	0.104861	00:25:00	0.233	18	Upregulated
	T10C6.15	54.65	0.102083	00:24:00	0.302	1.91	Upregulated
	col-131	54.67	0.128472	00:35:00	0.315	20	Upregulated
	B0280.7	3 days, 8:03:00	0.125694	00:35:00	0.291	21.7	Upregulated
	egl-15	12 days, 12:35:00	01:03:00	00:14:00	0.358	2.62	Upregulated
	cut-2	17 days, 17:58:00	0.109722	00:26:00	0.0376	28.2	Upregulated
	Y102A11A.5	121.88	0.0854167	00:22:00	0.36	30.9	Upregulated
	K09C6.1	126.87	0.09375	00:23:00	0.329	38.7	Upregulated
	cdf-2	200.64	01:02:00	00:14:00	0.695	41.6	Upregulated
	F52F10.2	110.82	02:43:00	00:32:00	0.361	41.7	Upregulated
	tat-2	16 days, 15:32:00	01:03:00	00:14:00	0.0605	43.4	Upregulated
	cutl-23	4 days, 21:13:00	01:07:00	00:22:00	0.4	45.5	Upregulated
	pqn-72	14 days, 1:28:00	01:37:00	00:18:00	0.704	48.5	Upregulated
	rol-8	552.65	0.0930556	00:23:00	0.693	51.5	Upregulated
	F10D11.6	33 days, 8:04:00	01:57:00	00:21:00	0.686	52.4	Upregulated
	M03F4.6	166.66	01:54:00	00:21:00	0.981	56	Upregulated
	lpr-4	7 days, 7:16:00	02:22:00	00:03:00	0.827	5.91	Upregulated
	C06E8.5	15 days, 8:52:00	01:56:00	00:21:00	0.0868	59.8	Upregulated
	C40A11.8	1 day, 19:28:00	02:02:00	00:27:00	0.968	61.4	Upregulated
	F59E11.7	3 days, 2:35:00	01:49:00	00:02:00	1.28	62.6	Upregulated
	lips-7	3 days, 22:33:00	02:44:00	00:33:00	1.04	70.1	Upregulated
	C06G1.1	13 days, 15:44:00	0.0909722	00:23:00	1.15	7.55	Upregulated
	F13H8.5	15 days, 11:16:00	02:26:00	00:31:00	1.26	84.9	Upregulated
	ZK662.2	11 days, 4:02:00	0.0979167	00:25:00	1.38	89.1	Upregulated
	tag-241	394.84	01:05:00	00:14:00	1.1	95	Upregulated
	nas-30	7 days, 0:54:00	02:34:00	00:32:00	1.61	105	Upregulated
	col-58	213.98	0.0965278	00:24:00	1.65	107	Upregulated
	col-170	7 days, 3:09:00	01:08:00	00:24:00	1.61	108	Upregulated
	R05H10.1	75.98	0.09375	00:24:00	2.4	11.2	Upregulated
	cyn-17	80.64	02:45:00	00:33:00	0.108	11.2	Upregulated
	F01D5.10	62.98	02:16:00	00:03:00	2.95	13.5	Upregulated
	F57H12.6	8 days, 23:53:00	01:18:00	00:16:00	2.71	141	Upregulated
	cyp-35A4	62.62	02:05:00	00:28:00	3.4	154	Upregulated
	H10E21.4	399.61	0.0993056	00:25:00	3.12	189	Upregulated
	R155.3	7 days, 18:06:00	01:23:00	00:17:00	0.294	189	Upregulated
	trx-3	6 days, 6:32:00	01:06:00	00:22:00	3.94	201	Upregulated
	bus-4	4 days, 0:15:00	02:26:00	00:31:00	3.3	211	Upregulated
	coel-1	6 days, 23:08:00	01:04:00	00:14:00	3.34	213	Upregulated
	cnp-2	25 days, 18:47:00	01:25:00	00:17:00	3.39	220	Upregulated
	ZC434.3	104.64	02:14:00	00:03:00	3.2	22.6	Upregulated
	K08B12.1	95.76	0.129167	00:36:00	0.327	230	Upregulated
	C15C6.1	5 days, 17:09:00	01:52:00	00:21:00	2.66	256	Upregulated
	clec-180	11 days, 6:21:00	0.104861	00:27:00	5.18	267	Upregulated
	T16G1.5	2 days, 21:39:00	01:59:00	00:22:00	7.25	359	Upregulated
	wrt-10	6 days, 22:07:00	0.105556	00:27:00	6.91	40.7	Upregulated
	ZK662.6	63.67	02:23:00	00:31:00	8.85	41.8	Upregulated
	nspb-11	38.63	02:58:00	00:36:00	7.93	470	Upregulated
	col-154	8 days, 22:15:00	01:08:00	00:15:00	6.97	471	Upregulated
	nas-7	13 days, 21:52:00	01:27:00	00:18:00	8.78	501	Upregulated
	AH6.3	5 days, 12:43:00	01:24:00	00:17:00	0.54	502	Upregulated
	C30H6.5	5 days, 22:24:00	02:16:00	00:03:00	10.1	576	Upregulated
	C28H8.5	3 days, 16:37:00	0.126389	00:37:00	10.2	585	Upregulated
	F26F2.10	52.65	02:58:00	00:36:00	11.5	611	Upregulated
	C02E7.6	183.79	01:17:00	00:17:00	13.3	621	Upregulated
	K01D12.9	6 days, 13:31:00	0.0916667	00:24:00	13.2	621	Upregulated
	nas-38	206.65	0.108333	00:28:00	9.66	633	Upregulated
	Y62E10A.19	86.67	0.1	00:26:00	0.745	673	Upregulated
	D1014.5	5 days, 21:19:00	02:34:00	00:34:00	15.9	737	Upregulated
	D1054.9	3 days, 23:08:00	02:38:00	00:34:00	14.2	784	Upregulated
	Y38A10A.2	4 days, 12:03:00	02:01:00	00:03:00	14.4	920	Upregulated
	grl-21	300.79	01:34:00	00:19:00	1.81	923	Upregulated
	acd-1	3 days, 4:22:00	0.107639	00:28:00	24.1	948	Upregulated
	col-172	2 days, 15:14:00	0.132639	00:39:00	21	951	Upregulated
	hhat-1	5 days, 17:45:00	02:17:00	00:31:00	17.7	957	Upregulated
	pat-9	3 days, 15:12:00	01:46:00	00:21:00	1.11	96.5	Upregulated
	nas-6	38.84	03:33:00	00:47:00	20.6	1030	Upregulated
	oac-32	7 days, 10:01:00	01:56:00	00:22:00	19.8	1100	Upregulated
	F56H11.2	88.83	01:24:00	00:18:00	24.1	1280	Upregulated
	acs-20	423.97	01:01:00	00:14:00	19.1	1340	Upregulated
	col-110	8 days, 7:47:00	0.0958333	00:26:00	2.55	1340	Upregulated
	K07E3.9	3 days, 7:27:00	02:09:00	00:03:00	33.2	145	Upregulated
	Y95B8A.2	7 days, 15:38:00	01:05:00	00:21:00	27.8	1510	Upregulated
	glf-1	10 days, 14:22:00	0.102083	00:27:00	31.2	1580	Upregulated
	nlp-29	7 days, 10:27:00	01:09:00	00:16:00	31.6	1690	Upregulated
	C56C10.4	2 days, 12:54:00	02:56:00	00:37:00	47.9	1780	Upregulated
	C30F8.3	2 days, 0:03:00	02:52:00	00:37:00	42	178	Upregulated
	C49F8.3	12 days, 2:38:00	01:24:00	00:18:00	45.4	1980	Upregulated
	R74.2	6 days, 17:39:00	0.1	00:27:00	41.7	2100	Upregulated
	acn-1	16 days, 16:26:00	01:59:00	00:23:00	50.2	2120	Upregulated
	Y97E10AR.1	3 days, 12:51:00	01:31:00	00:19:00	27.1	218	Upregulated
	K01A2.10	105.72	01:12:00	00:16:00	42.7	2220	Upregulated
	nas-36	8 days, 13:19:00	0.0875	00:24:00	44.6	2310	Upregulated
	col-157	18 days, 6:24:00	01:41:00	00:02:00	40.9	2660	Upregulated
	T21C9.9	13 days, 5:58:00	01:08:00	00:26:00	57.2	2750	Upregulated
	mlt-9	9 days, 16:23:00	02:01:00	00:29:00	58.1	2780	Upregulated
	abu-13	260.85	02:01:00	00:03:00	67.5	2830	Upregulated
	bus-8	115.66	02:01:00	00:31:00	38.1	2980	Upregulated
	ilys-2	46.67	04:18:00	00:59:00	79.6	3200	Upregulated
	T19C4.1	2 days, 12:05:00	0.0923611	00:25:00	9.92	3450	Upregulated
	dpy-10	7 days, 20:57:00	01:55:00	00:23:00	88.8	3530	Upregulated
	C36E6.8	107.61	01:02:00	00:17:00	46.8	3600	Upregulated
	fbxa-21	2 days, 18:03:00	0.0861111	00:24:00	84.6	3770	Upregulated
	nep-26	7 days, 17:56:00	01:01:00	00:15:00	72.4	3980	Upregulated
	mam-2	5 days, 15:57:00	02:06:00	00:03:00	54.5	4140	Upregulated
	T06D8.10	452.76	02:43:00	00:36:00	91.3	4220	Upregulated
	F16C3.2	10 days, 14:53:00	1	00:15:00	111	5050	Upregulated
	ZC455.1	4 days, 3:47:00	01:39:00	00:02:00	99.7	5360	Upregulated
	F40E10.5	5 days, 23:13:00	02:27:00	00:34:00	142	5410	Upregulated
	ndnf-1	8 days, 6:37:00	01:06:00	00:16:00	143	5440	Upregulated
	D2096.6	160	02:15:00	00:32:00	165	6260	Upregulated
	T12A7.6	5 days, 5:16:00	01:19:00	00:17:00	87	6400	Upregulated
	Y39B6A.27	3 days, 1:43:00	01:48:00	00:22:00	188	6850	Upregulated
	R12E2.15	181.97	01:04:00	00:15:00	156	7040	Upregulated
	cutl-15	4 days, 15:39:00	01:28:00	00:19:00	135	7040	Upregulated
	Y32G9B.1	99.96	0.102778	00:28:00	98.3	7080	Upregulated
	col-174	97.81	0.107639	00:29:00	145	7530	Upregulated
	F36H9.5	64.77	0.0923611	00:26:00	225	8000	Upregulated
	hlh-33	4 days, 12:36:00	01:03:00	00:15:00	119	8420	Upregulated
	srj-14	3 days, 0:15:00	01:05:00	00:22:00	28.2	8930	Upregulated
	tts-2	9 days, 14:58:00	01:06:00	00:24:00	237	893	Upregulated
	col-168	163.76	01:18:00	00:18:00	182	9260	Upregulated
	F35B3.7	5 days, 4:19:00	01:14:00	00:17:00	207	9360	Upregulated
	hum-9	6 days, 10:02:00	01:27:00	00:19:00	213	9610	Upregulated
	C01G12.9	4 days, 20:21:00	01:19:00	00:18:00	194	9760	Upregulated
	ptr-12	220.61	01:29:00	00:19:00	240	10100	Upregulated
	C02F4.4	2 days, 19:22:00	0.106944	00:29:00	252	10100	Upregulated
	T03G6.1	4 days, 13:56:00	0.105556	00:29:00	147	10100	Upregulated
	F38A6.4	57.95	0.0861111	00:25:00	295	10100	Upregulated
	jud-4	2 days, 5:07:00	02:22:00	00:34:00	361	1110	Upregulated
	grl-15	7 days, 1:01:00	01:43:00	00:22:00	269	11400	Upregulated
	ZK792.4	91.84	01:16:00	00:17:00	261	1150	Upregulated
	C07A4.3	2 days, 21:47:00	01:37:00	00:21:00	33.3	11700	Upregulated
	sqt-3	732.92	01:15:00	00:17:00	305	11900	Upregulated
	T25G12.13	1 day, 7:16:00	0.105556	00:29:00	301	12100	Upregulated
	ZK180.5	40 days, 2:09:00	0.0944444	00:27:00	282	12900	Upregulated
	E01G4.6	66 days, 7:01:00	01:56:00	00:24:00	344	13000	Upregulated
	col-63	1086.88	01:27:00	00:19:00	353	13600	Upregulated
	B0310.6	1 day, 7:41:00	02:58:00	00:38:00	327	13600	Upregulated
	che-3	2 days, 19:54:00	01:49:00	00:22:00	421	13900	Upregulated
	ZK1307.2	37.73	02:05:00	00:37:00	334	13900	Upregulated
	C35A5.10	61.85	02:06:00	00:31:00	365	13900	Upregulated
	B0207.7	8 days, 1:12:00	01:18:00	00:18:00	295	14000	Upregulated
	ptr-1	253.87	0.0875	00:25:00	363	14400	Upregulated
	str-146	1 day, 22:27:00	0.0944444	00:26:00	38.7	14600	Upregulated
	F28C6.5	4 days, 21:45:00	01:45:00	00:22:00	228	14700	Upregulated
	F39D8.3	2 days, 3:03:00	02:16:00	00:33:00	449	1490	Upregulated
	F33D4.6	23 days, 2:32:00	0.0916667	00:26:00	389	15300	Upregulated
	cyp-13B1	57.64	01:45:00	00:22:00	573	16400	Upregulated
	F56A4.3	1 day, 7:02:00	0.352083	02:26:00	439	16800	Upregulated
	B0034.1	5 days, 15:54:00	01:11:00	00:17:00	271	17200	Upregulated
	T22C8.6	120.63	01:23:00	00:18:00	28.6	18000	Upregulated
	C26F1.1	7 days, 20:01:00	01:55:00	00:24:00	464	18100	Upregulated
	adt-1	7 days, 18:23:00	02:02:00	00:34:00	468	18900	Upregulated
	dpy-8	8 days, 9:26:00	02:16:00	00:33:00	507	19500	Upregulated
	col-130	27 days, 7:03:00	01:02:00	00:18:00	517	20300	Upregulated
	lpr-7	77.85	0.109028	00:31:00	733	23400	Upregulated
	nlg-1	159.95	01:04:00	00:16:00	638	24400	Upregulated
	M05B5.3	4 days, 19:45:00	01:26:00	00:19:00	646	24500	Upregulated
	dpy-2	9 days, 2:15:00	01:41:00	00:22:00	686	25500	Upregulated
	col-152	83.66	02:32:00	00:36:00	683	25700	Upregulated
	F09G8.5	2 days, 15:01:00	01:03:00	00:02:00	930	28000	Upregulated
	Y11D7A.9	168.73	01:38:00	00:21:00	655	28500	Upregulated
	C32H11.5	52.77	02:12:00	00:33:00	1000	30000	Upregulated
	H42K12.3	11 days, 16:43:00	0.10625	00:03:00	99	31700	Upregulated
	Y50E8A.12	5 days, 11:25:00	01:18:00	00:18:00	547	32500	Upregulated
	Y102A11A.7	1 day, 22:18:00	02:48:00	00:38:00	998	34400	Upregulated
	M05D6.3	3 days, 10:06:00	01:29:00	00:02:00	994	36500	Upregulated
	nhr-284	2 days, 17:26:00	01:44:00	00:22:00	1070	36700	Upregulated
	C31B8.4	44.77	0.104861	00:03:00	1200	36800	Upregulated
	C17F3.3	4 days, 8:54:00	01:16:00	00:18:00	1020	37000	Upregulated
	R13H4.8	1 day, 23:24:00	02:58:00	00:04:00	127	38200	Upregulated
	scrm-6	125.73	01:01:00	00:17:00	928	39100	Upregulated
	col-109	25 days, 11:05:00	01:45:00	00:23:00	107	39100	Upregulated
	nlp-25	4 days, 18:58:00	01:34:00	00:21:00	729	42400	Upregulated
	R06B10.1	13 days, 3:29:00	01:28:00	00:02:00	1310	43700	Upregulated
	R12C12.10	40.63	02:26:00	00:35:00	1600	57400	Upregulated
	F56C3.9	58.76	0.0861111	00:26:00	2010	57400	Upregulated
	T20D4.11	115.82	01:02:00	00:19:00	1570	57800	Upregulated
	M01A8.1	71.66	01:34:00	00:21:00	2080	60700	Upregulated
	C06E7.4	194.89	01:26:00	00:02:00	1870	65200	Upregulated
	T17H7.7	13 days, 1:42:00	01:52:00	00:24:00	204	65700	Upregulated
	T21D12.14	63.83	01:59:00	00:25:00	2270	65700	Upregulated
	K04C2.5	58.92	0.102083	00:03:00	2370	68100	Upregulated
	C04G6.2	6 days, 3:46:00	01:49:00	00:24:00	2010	6910	Upregulated
	C14F11.6	5 days, 9:26:00	0.09375	00:28:00	1780	7060	Upregulated
	nep-6	240.93	01:06:00	00:17:00	221	73600	Upregulated
	abt-5	11 days, 20:16:00	01:13:00	00:18:00	2370	7450	Upregulated
	T04A8.13	2 days, 13:07:00	01:47:00	00:23:00	2710	75700	Upregulated
	col-17	20 days, 2:18:00	01:43:00	00:23:00	1880	83200	Upregulated
	dpy-7	6 days, 11:36:00	0.09375	00:28:00	3120	86500	Upregulated
	T06A1.1	49.95	0.0930556	00:28:00	315	97800	Upregulated
	wrt-1	232.67	0.0895833	00:27:00	3340	102000	Upregulated
	Y70D2A.1	72.91	0.0965278	00:29:00	3430	106000	Upregulated
	W08E12.3	39.79	03:04:00	00:48:00	3270	109000	Upregulated
	wrt-8	2 days, 19:44:00	02:01:00	00:33:00	356	109000	Upregulated
	col-33	2 days, 10:05:00	02:39:00	00:39:00	4060	110000	Upregulated
	F01G10.10	7 days, 11:36:00	01:51:00	00:24:00	3370	114000	Upregulated
	Y69F12A.1	4 days, 17:22:00	01:13:00	00:18:00	3240	122000	Upregulated
	fipr-6	2 days, 6:29:00	01:54:00	00:25:00	4160	12600	Upregulated
	C54D10.10	6 days, 1:07:00	01:48:00	00:24:00	3410	128000	Upregulated
	grl-16	1083.92	01:35:00	00:22:00	4430	130000	Upregulated
	F48F7.5	4 days, 3:21:00	01:09:00	00:17:00	4090	131000	Upregulated
	Y18H1A.9	6 days, 2:34:00	0.102778	00:03:00	5070	134000	Upregulated
	T10E10.4	63.77	02:31:00	00:38:00	6060	138000	Upregulated
	W02F12.8	2 days, 18:11:00	01:42:00	00:23:00	6310	144000	Upregulated
	Y75B7AR.1	110.64	0.102083	00:03:00	3930	144000	Upregulated
	abu-12	5 days, 19:01:00	02:56:00	00:42:00	460	144000	Upregulated
	tsp-18	64.72	0.0875	00:27:00	5670	147000	Upregulated
	efl-3	7 days, 14:39:00	01:14:00	00:18:00	5130	159000	Upregulated
	T20D4.10	2 days, 7:17:00	0.101389	00:03:00	6190	160000	Upregulated
	T25F10.3	13 days, 21:59:00	01:02:00	00:16:00	5330	161000	Upregulated
	try-6	71.82	01:03:00	00:21:00	6560	167000	Upregulated
	F25H5.7	152.89	01:04:00	00:17:00	5670	174000	Upregulated
	abt-1	295.87	01:01:00	00:16:00	663	175000	Upregulated
	oac-1	2 days, 2:09:00	02:03:00	00:37:00	7170	17600	Upregulated
	F26F12.4	31.98	02:48:00	00:04:00	6460	185000	Upregulated
	Y54E2A.7	188.94	01:03:00	00:17:00	7430	187000	Upregulated
	M02G9.2	2 days, 2:32:00	02:53:00	00:41:00	8920	195000	Upregulated
	F44E2.4	457.92	01:41:00	00:23:00	6590	196000	Upregulated
	F56D3.1	278.91	0.0909722	00:28:00	7670	199000	Upregulated
	T21D11.1	2 days, 1:04:00	02:47:00	00:04:00	8410	204000	Upregulated
	C26B2.8	64.72	0.0951389	00:29:00	8120	204000	Upregulated
	nas-22	92.61	01:32:00	00:21:00	4530	218000	Upregulated
	C15H7.4	73.71	01:37:00	00:22:00	7810	218000	Upregulated
	C40H1.8	2 days, 20:25:00	01:52:00	00:25:00	8260	230000	Upregulated
	tyr-2	46 days, 8:53:00	01:03:00	00:17:00	8740	240000	Upregulated
	F56G4.7	2 days, 12:32:00	0.0854167	00:27:00	9340	258000	Upregulated
	pqn-29	2 days, 3:19:00	02:33:00	00:38:00	9360	258000	Upregulated
	lys-5	17:59:00	03:09:00	00:05:00	12400	269000	Upregulated
	Y43C5B.2	137.71	01:07:00	00:17:00	8950	272000	Upregulated
	skpo-2	98.72	02:49:00	00:41:00	8140	276000	Upregulated
	ZK1025.3	254.89	0.0993056	00:03:00	10200	276000	Upregulated
	F29G6.1	85.87	0.0854167	00:26:00	5990	280000	Upregulated
	T27A10.6	345.87	01:28:00	00:21:00	9850	280000	Upregulated
	C29H12.6	3 days, 12:43:00	01:01:00	00:18:00	6140	2860	Upregulated
	dpy-3	94.92	02:42:00	00:04:00	10100	292000	Upregulated
	cut-4	7 days, 21:59:00	01:03:00	00:22:00	13100	311000	Upregulated
	T03F6.4	4 days, 23:06:00	01:43:00	00:23:00	9520	31600	Upregulated
	col-48	624.84	01:31:00	00:22:00	1320	368000	Upregulated
	pqn-32	283.92	0.10625	00:32:00	14300	37500	Upregulated
	C29E4.14	3 days, 7:54:00	01:15:00	00:19:00	16000	421000	Upregulated
	T06G6.6	4 days, 16:08:00	2	00:33:00	996	448000	Upregulated
	R12E2.14	7 days, 9:47:00	01:11:00	00:18:00	16200	451000	Upregulated
	R07C3.13	3 days, 11:11:00	01:44:00	00:24:00	15700	45400	Upregulated
	lpr-5	8 days, 5:26:00	01:59:00	00:27:00	16500	458000	Upregulated
	H06I04.5	9 days, 19:59:00	01:01:00	00:17:00	19500	464000	Upregulated
	asns-1	183.98	01:05:00	00:25:00	16200	466000	Upregulated
	F59B10.3	69.99	0.105556	00:32:00	23500	467000	Upregulated
	F14H12.8	2 days, 7:46:00	01:42:00	00:24:00	20400	467000	Upregulated
	lact-8	10 days, 0:16:00	01:02:00	00:02:00	17500	469000	Upregulated
	pgp-14	19 days, 21:51:00	01:23:00	00:21:00	22800	525000	Upregulated
	T14A8.2	5 days, 11:15:00	01:08:00	00:18:00	2010	547000	Upregulated
	col-120	827.68	01:07:00	00:18:00	18600	577000	Upregulated
	linc-82	56.64	0.0854167	00:27:00	26000	584000	Upregulated
	bath-13	3 days, 20:06:00	01:03:00	00:17:00	217	585000	Upregulated
	Y53H1C.3	90.94	01:16:00	00:19:00	19700	619000	Upregulated
	C42D4.13	2 days, 11:54:00	0.100694	00:31:00	31000	688000	Upregulated
	osm-3	2 days, 11:01:00	01:24:00	00:21:00	32600	697	Upregulated
	C01G10.1	8 days, 13:31:00	01:06:00	00:18:00	30600	838000	Upregulated
	K10H10.10	1 day, 10:45:00	02:04:00	00:34:00	33700	857000	Upregulated
	T08G3.7	4 days, 22:02:00	01:19:00	00:02:00	21300	892000	Upregulated
	lpr-6	109.86	0.0965278	00:03:00	32800	892000	Upregulated
	F49E12.8	2 days, 3:44:00	0.0861111	00:28:00	41700	898000	Upregulated
	C53B4.2	3 days, 5:56:00	01:39:00	00:24:00	49700	932000	Upregulated
	M110.9	1 day, 7:57:00	02:08:00	00:35:00	3780	95000	Upregulated
	F13B12.4	97.88	01:52:00	00:26:00	37900	979000	Upregulated
	pqn-62	6 days, 8:13:00	01:03:00	00:18:00	4680	1000000	Upregulated
	C04G6.10	22:36:00	0.150694	00:05:00	39000	1010000	Upregulated
	H23L24.2	79.85	01:36:00	00:23:00	24500	1010000	Upregulated
	uggt-2	8 days, 0:24:00	01:15:00	00:19:00	49800	1060000	Upregulated
	C01G5.3	108.66	01:29:00	00:22:00	39600	1060000	Upregulated
	R05G9R.1	33.63	02:44:00	00:42:00	41000	1060000	Upregulated
	daf-6	2 days, 17:52:00	0.0854167	00:28:00	53400	1090000	Upregulated
	C27A2.5	27.92	02:55:00	00:43:00	44800	1110000	Upregulated
	lys-6	1 day, 11:13:00	0.09375	00:03:00	53200	1280000	Upregulated
	T13C2.2	2 days, 18:33:00	01:31:00	00:22:00	72900	1460000	Upregulated
	T25B9.4	122.63	01:06:00	00:18:00	37200	1490000	Upregulated
	dpy-20	39.99	02:19:00	00:38:00	65600	1640000	Upregulated
	col-61	2 days, 6:08:00	0.09375	00:31:00	93300	1900000	Upregulated
	C34C6.3	2 days, 20:38:00	01:57:00	00:28:00	109000	1930000	Upregulated
	C14A4.8	3 days, 10:46:00	01:27:00	00:22:00	49400	1940000	Upregulated
	F10C2.3	3 days, 5:01:00	01:29:00	00:22:00	102000	2000000	Upregulated
	F41E7.20	1 day, 3:58:00	0.152083	00:05:00	86400	2110000	Upregulated
	ZK6.6	68.82	01:01:00	00:19:00	9400	2120000	Upregulated
	F01G10.5	258.73	01:04:00	00:18:00	96100	2140000	Upregulated
	F36H9.2	1 day, 10:51:00	02:02:00	00:38:00	92900	2160000	Upregulated
	ZK180.6	721.64	0.109028	00:35:00	84300	2220000	Upregulated
	B0334.13	3 days, 22:07:00	01:43:00	00:25:00	90500	2240000	Upregulated
	C01G12.13	2 days, 21:07:00	01:16:00	00:02:00	123000	2350000	Upregulated
	K02E11.10	18 days, 15:08:00	0.10625	00:34:00	77500	2410000	Upregulated
	T20D4.15	18:08:00	0.140972	00:49:00	140000	2500000	Upregulated
	Y47D3B.1	2 days, 2:18:00	0.101389	00:32:00	113000	2510000	Upregulated
	col-107	33 days, 15:13:00	01:19:00	00:21:00	106000	2530000	Upregulated
	F35A5.4	77.91	02:04:00	00:36:00	128000	2530000	Upregulated
	F26A1.9	1 day, 9:29:00	02:23:00	00:39:00	112000	2560000	Upregulated
	Y37A1B.7	72.79	2	00:35:00	13600	2660000	Upregulated
	C50D2.1	90.93	0.107639	00:34:00	71400	2690000	Upregulated
	T24C12.4	2 days, 0:18:00	0.104861	00:34:00	142000	277000	Upregulated
	T07G12.3	2 days, 4:31:00	02:18:00	00:39:00	154000	2870000	Upregulated
	F18A1.1	3 days, 11:18:00	01:42:00	00:25:00	83900	3120000	Upregulated
	F13B6.1	55	01:35:00	00:24:00	174000	3230000	Upregulated
	C10A4.9	3 days, 1:26:00	01:35:00	00:24:00	170000	3250000	Upregulated
	nspb-12	2 days, 8:04:00	0.0923611	00:31:00	202000	3350000	Upregulated
	F53H4.3	3 days, 9:19:00	01:29:00	00:23:00	144000	3440000	Upregulated
	Y8A9A.2	46.69	01:35:00	00:24:00	161000	3450000	Upregulated
	K08D12.8	1 day, 0:05:00	03:33:00	00:58:00	152000	3520000	Upregulated
	fipr-7	98	01:01:00	00:17:00	96700	354000	Upregulated
	T28C6.5	143.69	01:08:00	00:19:00	162000	364000	Upregulated
	F09F9.2	4 days, 2:04:00	0.0958333	00:32:00	102000	3700000	Upregulated
	F07H5.8	90.69	02:28:00	00:41:00	170000	3800000	Upregulated
	Y73E7A.8	2 days, 1:06:00	02:32:00	00:41:00	211000	3930000	Upregulated
	C06G1.2	1 day, 20:01:00	02:01:00	00:36:00	22100	4090000	Upregulated
	F26A10.2	78.74	0.0958333	00:32:00	235000	421000	Upregulated
	best-12	3 days, 16:41:00	01:21:00	00:21:00	122000	4340000	Upregulated
	R07B1.13	1 day, 23:04:00	0.0895833	00:03:00	247000	453000	Upregulated
	nhr-117	137.62	1	00:18:00	209000	4610000	Upregulated
	Y57G11C.42	9 days, 22:55:00	01:52:00	00:27:00	219000	4770000	Upregulated
	arl-3	42.77	01:03:00	00:23:00	236000	4870000	Upregulated
	cuti-1	104.86	01:35:00	00:24:00	142000	5020000	Upregulated
	col-182	113.99	0.0895833	00:31:00	23400	5110000	Upregulated
	K05B2.4	1 day, 23:06:00	01:28:00	00:23:00	325000	5120000	Upregulated
	F10D11.4	59.77	01:28:00	00:23:00	288000	5220000	Upregulated
	ZK250.14	1 day, 2:29:00	02:09:00	00:51:00	258000	5250000	Upregulated
	F25B3.5	2 days, 15:27:00	01:22:00	00:22:00	263000	5320000	Upregulated
	cutl-8	1 day, 5:09:00	0.127778	00:47:00	25700	5390000	Upregulated
	C30B5.6	73.75	01:53:00	00:28:00	305000	5500000	Upregulated
	R102.3	3 days, 14:21:00	01:31:00	00:24:00	24800	5560000	Upregulated
	wrt-2	3 days, 17:07:00	02:13:00	00:39:00	253000	5670000	Upregulated
	ptr-17	1 day, 16:07:00	02:15:00	00:39:00	284000	5700000	Upregulated
	pqn-26	2 days, 16:07:00	02:14:00	00:39:00	324000	5740000	Upregulated
	C35A5.4	4 days, 14:07:00	01:16:00	00:21:00	263000	5830000	Upregulated
	ZK930.6	98.81	01:06:00	00:19:00	293000	6210000	Upregulated
	C46H11.7	1 day, 4:27:00	02:07:00	00:49:00	308000	633000	Upregulated
	mboa-4	8 days, 3:12:00	01:06:00	00:19:00	316000	6660000	Upregulated
	C44B7.6	141.88	01:02:00	00:18:00	315000	6850000	Upregulated
	T28C12.6	2 days, 4:59:00	01:53:00	00:28:00	4820	7250000	Upregulated
	M60.7	1 day, 1:43:00	01:55:00	00:28:00	360000	7270000	Upregulated
	pqn-71	1 day, 16:39:00	02:06:00	00:48:00	361000	7570000	Upregulated
	Y38H6C.21	19:45:00	03:04:00	00:54:00	489000	7630000	Upregulated
	T16G1.2	2 days, 16:29:00	01:07:00	00:31:00	44800	7710000	Upregulated
	F21A3.4	72.81	01:32:00	00:24:00	466000	7720000	Upregulated
	sym-1	11 days, 0:02:00	01:16:00	00:21:00	41600	7920000	Upregulated
	F21F3.3	7 days, 17:41:00	01:02:00	00:18:00	383000	8170000	Upregulated
	Y22D7AR.12	5 days, 6:09:00	01:21:00	00:22:00	347000	8230000	Upregulated
	K01D12.5	3 days, 2:05:00	01:09:00	00:35:00	506000	8290000	Upregulated
	ZK1053.6	84.78	01:33:00	00:24:00	359000	8500000	Upregulated
	R07B1.9	2 days, 17:07:00	0.109722	00:37:00	568000	9260000	Upregulated
	F30A10.2	75.74	02:11:00	00:04:00	575000	936000	Upregulated
	C13C12.2	2 days, 9:22:00	0.0854167	00:03:00	514000	969000	Upregulated
	tmc-1	4 days, 16:03:00	01:01:00	00:18:00	301000	9720000	Upregulated
	mam-1	1 day, 15:11:00	02:21:00	00:41:00	520000	9760000	Upregulated
	H04J21.1	4 days, 3:04:00	01:13:00	00:21:00	513000	10200000	Upregulated
	F52A8.3	1 day, 5:48:00	02:03:00	00:37:00	572000	10900000	Upregulated
	T16G1.4	40.67	01:09:00	00:35:00	620000	11500000	Upregulated
	Y66A7A.4	3 days, 10:34:00	01:32:00	00:24:00	583000	11500000	Upregulated
	K09C8.9	1 day, 3:04:00	02:38:00	00:43:00	578000	11500000	Upregulated
	T26C5.2	5 days, 15:34:00	0.103472	00:35:00	619000	12200000	Upregulated
	C47E8.1	4 days, 5:23:00	01:06:00	00:19:00	534000	12200000	Upregulated
	dhs-8	2 days, 4:16:00	01:29:00	00:24:00	774000	12200000	Upregulated
	T20B6.3	2 days, 19:06:00	0.0930556	00:33:00	863000	12200000	Upregulated
	T13F3.8	4 days, 17:04:00	1	00:18:00	405000	1270000	Upregulated
	C01G6.9	2 days, 23:07:00	01:46:00	00:27:00	909000	12800000	Upregulated
	nas-14	2 days, 18:11:00	0.0868056	00:31:00	853000	13300000	Upregulated
	nep-23	7 days, 19:47:00	01:08:00	00:02:00	829000	13300000	Upregulated
	W07E6.3	1 day, 19:34:00	01:31:00	00:24:00	833000	13400000	Upregulated
	R06B10.2	5 days, 17:29:00	01:08:00	00:02:00	605000	1360000	Upregulated
	T25E4.1	4 days, 19:29:00	0.104861	00:36:00	682000	13700000	Upregulated
	C25F9.6	1 day, 11:16:00	01:43:00	00:26:00	732000	13700000	Upregulated
	F46F5.11	2 days, 13:28:00	0.0965278	00:34:00	836000	14900000	Upregulated
	grd-6	17 days, 5:05:00	01:51:00	00:28:00	796000	14900000	Upregulated
	W08G11.1	1 day, 23:12:00	02:26:00	00:43:00	852000	15200000	Upregulated
	F23H12.5	4 days, 12:01:00	01:58:00	00:03:00	805000	1530000	Upregulated
	fbxa-125	53.92	01:53:00	00:29:00	1170000	16000000	Upregulated
	C29F5.3	3 days, 23:46:00	01:17:00	00:22:00	731000	16100000	Upregulated
	ZK353.3	37.72	0.104861	00:35:00	898000	1630000	Upregulated
	Y11D7A.5	2 days, 15:09:00	0.0875	00:32:00	1090000	16500000	Upregulated
	F45E4.6	5 days, 3:04:00	1	00:18:00	765000	16700000	Upregulated
	sfxn-1.3	3 days, 18:14:00	01:08:00	00:02:00	57700	17300000	Upregulated
	slc-17.9	1 day, 14:55:00	0.1	00:35:00	968000	17300000	Upregulated
	T06D8.3	2 days, 10:24:00	02:08:00	00:04:00	1150000	17900000	Upregulated
	C04G6.7	1 day, 3:29:00	02:27:00	00:43:00	996000	1790000	Upregulated
	T06A4.1	1 day, 23:37:00	0.110417	00:38:00	1180000	18200000	Upregulated
	W01B6.4	1 day, 10:29:00	01:07:00	00:32:00	102000	18200000	Upregulated
	Y39B6A.25	4 days, 22:06:00	01:22:00	00:23:00	1000000	18500000	Upregulated
	tag-191	4 days, 7:49:00	01:02:00	00:19:00	636000	18800000	Upregulated
	F56B6.6	29.91	0.109722	00:37:00	1020000	19200000	Upregulated
	ZC513.3	104.71	01:16:00	00:22:00	1080000	20600000	Upregulated
	K08D9.4	2 days, 1:08:00	01:23:00	00:23:00	1390000	20900000	Upregulated
	ugt-15	19:25:00	0.184722	0.05	1580000	21200000	Upregulated
	T25D10.4	106.66	01:18:00	00:22:00	729000	21200000	Upregulated
	Y51H4A.22	2 days, 12:41:00	01:27:00	00:24:00	1310000	22100000	Upregulated
	slcf-2	100.76	01:17:00	00:22:00	1110000	23100000	Upregulated
	F45D3.2	3 days, 10:54:00	01:23:00	00:23:00	807000	23200000	Upregulated
	nspb-9	1 day, 6:41:00	0.102778	00:35:00	1340000	23200000	Upregulated
	ets-10	1 day, 2:36:00	0.101389	00:35:00	1290000	23300000	Upregulated
	lpr-3	9 days, 5:03:00	0.0916667	00:33:00	1370000	24000000	Upregulated
	T11F8.4	5 days, 23:44:00	01:15:00	00:22:00	1420000	25200000	Upregulated
	W03G9.5	4 days, 13:04:00	01:07:00	00:02:00	89700	25600000	Upregulated
	B0554.5	29.72	0.0868056	00:31:00	1460000	26000000	Upregulated
	mlt-10	18 days, 10:55:00	01:43:00	00:28:00	1600000	27500000	Upregulated
	nnt-1	4 days, 2:12:00	01:28:00	00:24:00	137000	27800000	Upregulated
	T15H9.4	60.77	01:48:00	00:29:00	2070000	29000000	Upregulated
	R09H10.6	0.891667	0.144444	00:54:00	174000	29300000	Upregulated
	tre-5	3 days, 2:24:00	01:12:00	00:22:00	2400000	3000000	Upregulated
	F07C3.9	51.98	01:07:00	00:02:00	2160000	30900000	Upregulated
	H20J04.1	170.92	01:06:00	00:02:00	2200000	31500000	Upregulated
	cdh-5	3 days, 0:06:00	01:31:00	00:25:00	220000	31500000	Upregulated
	hog-1	3 days, 15:32:00	01:45:00	00:28:00	1210000	33300000	Upregulated
	nep-15	38.85	02:33:00	00:45:00	1920000	33300000	Upregulated
	C49H3.16	1 day, 18:44:00	0.0923611	00:33:00	2120000	33900000	Upregulated
	T19D7.6	49.67	01:18:00	00:22:00	2440000	34800000	Upregulated
	C27D9.2	1 day, 20:48:00	0.104861	00:37:00	2850000	35100000	Upregulated
	F13A7.7	107.83	01:12:00	00:21:00	2000000	35500000	Upregulated
	elo-7	157.73	1	00:19:00	2090000	36800000	Upregulated
	osm-8	49.97	02:06:00	00:04:00	3030000	36900000	Upregulated
	nspb-10	1 day, 12:21:00	0.0916667	00:33:00	2380000	37600000	Upregulated
	M195.2	2 days, 0:37:00	02:21:00	00:44:00	2460000	3870000	Upregulated
	Y47D7A.13	924.88	01:04:00	00:02:00	249000	38900000	Upregulated
	F49E12.12	59.81	01:06:00	00:32:00	2890000	40200000	Upregulated
	mlt-11	12 days, 20:06:00	02:07:00	00:41:00	2680000	41400000	Upregulated
	srbc-15	0.545833	06:26:00	02:17:00	337000	4220000	Upregulated
	Y71H2AM.15	4 days, 8:39:00	01:43:00	00:28:00	159000	42500000	Upregulated
	tsp-19	91.84	01:14:00	00:21:00	1620000	43100000	Upregulated
	C45G9.4	66.75	01:09:00	00:21:00	3230000	44200000	Upregulated
	F58D5.8	56.74	01:23:00	00:24:00	3380000	44900000	Upregulated
	C01G6.2	88.87	01:01:00	00:21:00	1710000	45400000	Upregulated
	K08B5.1	2 days, 2:05:00	01:33:00	00:26:00	3310000	45400000	Upregulated
	C54G4.4	1 day, 9:28:00	02:27:00	00:45:00	288000	460000	Upregulated
	D2063.1	1 day, 20:32:00	01:12:00	00:22:00	3010000	46200000	Upregulated
	Y97E10AR.2	3 days, 8:57:00	1	00:19:00	1760000	46300000	Upregulated
	spp-13	95.82	01:47:00	00:28:00	1940000	5060000	Upregulated
	gmeb-3	47	0.0895833	00:33:00	3880000	50600000	Upregulated
	T19H12.6	1 day, 20:06:00	01:15:00	00:22:00	3360000	50900000	Upregulated
	Y116F11B.7	78.98	01:19:00	00:23:00	3410000	51400000	Upregulated
	fozi-1	5 days, 1:02:00	01:01:00	00:21:00	3070000	51600000	Upregulated
	M28.4	58.62	01:22:00	00:24:00	385000	51700000	Upregulated
	F23F1.2	3 days, 14:36:00	01:42:00	00:28:00	3340000	53700000	Upregulated
	grd-1	143.63	01:16:00	00:23:00	290000	54100000	Upregulated
	C31H1.1	8 days, 2:01:00	01:08:00	00:21:00	3430000	55000000	Upregulated
	M02G9.3	1 day, 0:48:00	02:42:00	00:48:00	3470000	56100000	Upregulated
	Y43D4A.5	81.89	0.108333	00:38:00	2260000	57700000	Upregulated
	T11A5.6	3 days, 19:31:00	01:02:00	00:02:00	3720000	5870000	Upregulated
	grl-7	12 days, 13:06:00	0.0944444	00:36:00	4400000	59700000	Upregulated
	dig-1	662.96	01:13:00	00:22:00	384000	63000000	Upregulated
	D1014.6	0.932639	03:23:00	0.0458333	4070000	64700000	Upregulated
	D1086.18	2 days, 17:16:00	01:06:00	00:21:00	5290000	66200000	Upregulated
	R05G6.9	1 day, 12:05:00	0.110417	00:04:00	4560000	66300000	Upregulated
	cht-2	47.73	01:48:00	00:03:00	6240000	69700000	Upregulated
	W04A8.4	2 days, 16:42:00	01:21:00	00:24:00	5600000	72000000	Upregulated
	F41G3.3	31.68	02:53:00	00:51:00	4630000	7240000	Upregulated
	col-69	40.83	0.10625	00:39:00	5130000	7360000	Upregulated
	K09C6.2	59.63	0.0944444	00:35:00	5210000	74600000	Upregulated
	ZC513.1	1 day, 6:17:00	02:02:00	00:04:00	4800000	74600000	Upregulated
	nstp-3	1 day, 16:34:00	02:11:00	00:43:00	5120000	75100000	Upregulated
	T01B6.1	81.97	01:14:00	00:23:00	4410000	78100000	Upregulated
	R12A1.3	81.62	02:04:00	00:49:00	5260000	79700000	Upregulated
	pqn-63	4 days, 17:04:00	02:43:00	00:49:00	4660000	82100000	Upregulated
	C14A4.9	2 days, 17:12:00	0.107639	00:04:00	6520000	82300000	Upregulated
	cht-4	85.76	01:36:00	00:27:00	5420000	85000000	Upregulated
	C01F1.5	1 day, 22:34:00	02:08:00	00:42:00	6040000	85100000	Upregulated
	F54B3.2	3 days, 13:47:00	01:13:00	00:22:00	5790000	90200000	Upregulated
	K03A1.4	1 day, 18:08:00	0.0958333	00:36:00	6280000	90900000	Upregulated
	Y53C12A.8	3 days, 15:54:00	01:21:00	00:24:00	5880000	9120000	Upregulated
	T23B12.5	35.81	0.0861111	00:33:00	6600000	91800000	Upregulated
	C06G4.6	1 day, 13:33:00	02:12:00	00:43:00	6450000	92000000	Upregulated
	C50F7.5	92.63	01:57:00	00:32:00	6240000	92400000	Upregulated
	F59E11.6	0.98125	02:06:00	00:52:00	6830000	94400000	Upregulated
	aat-8	16:36:00	0.108333	00:39:00	8790000	95600000	Upregulated
	C10C6.3	4 days, 16:16:00	01:12:00	00:22:00	6220000	95600000	Upregulated
	sem-2	6 days, 15:19:00	01:04:00	00:21:00	561000	96200000	Upregulated
	grh-1	3 days, 22:08:00	01:08:00	00:22:00	5690000	97300000	Upregulated
	C34B4.3	38.93	01:28:00	00:26:00	722000	99000000	Upregulated
	lgx-1	6 days, 14:22:00	02:39:00	00:05:00	8200000	99500000	Upregulated
	C11H1.5	2 days, 11:27:00	0.107639	00:04:00	8890000	104000000	Upregulated
	F33A8.10	1 day, 10:41:00	0.100694	00:37:00	7230000	10600000	Upregulated
	Y80D3A.8	75.61	01:24:00	00:25:00	948000	110000000	Upregulated
	F27E5.3	5 days, 12:43:00	01:24:00	00:25:00	4990000	115000000	Upregulated
	M04G7.2	72.96	01:21:00	00:25:00	9730000	116000000	Upregulated
	T14E8.4	1 day, 2:03:00	02:38:00	00:48:00	8440000	116000000	Upregulated
	ZC190.4	4 days, 22:47:00	01:05:00	00:21:00	8350000	118000000	Upregulated
	T24F1.7	1 day, 6:16:00	2	00:04:00	87500	119000000	Upregulated
	bed-3	5 days, 2:48:00	01:32:00	00:27:00	8430000	119000000	Upregulated
	F58G1.7	55.68	01:11:00	00:23:00	10500000	120000000	Upregulated
	oac-30	2 days, 21:51:00	0.0951389	00:37:00	12200000	124000000	Upregulated
	F43D9.1	2 days, 17:17:00	01:43:00	00:29:00	9480000	124000000	Upregulated
	F28A10.1	2 days, 1:58:00	01:55:00	00:32:00	10900000	126000000	Upregulated
	C09B9.7	6 days, 22:03:00	01:03:00	00:21:00	9110000	127000000	Upregulated
	D1007.13	22:02:00	0.148611	00:59:00	9850000	128000000	Upregulated
	rol-1	52 days, 17:49:00	01:06:00	00:22:00	10300000	130000000	Upregulated
	dao-6	1.01875	02:17:00	00:44:00	9930000	133000000	Upregulated
	F46G11.1	2 days, 2:36:00	01:29:00	00:27:00	13600000	135000000	Upregulated
	Y82E9BR.21	2 days, 10:56:00	01:07:00	00:22:00	12200000	136000000	Upregulated
	Y43F8B.9	1 day, 23:02:00	01:24:00	00:25:00	14000000	139000000	Upregulated
	R01E6.2	22:47:00	02:04:00	00:49:00	10200000	142000000	Upregulated
	Y43F8B.3	4 days, 11:06:00	02:51:00	00:52:00	6500000	143000000	Upregulated
	C54F6.3	1 day, 3:23:00	02:19:00	00:45:00	10900000	144000000	Upregulated
	F58D5.6	67.72	01:23:00	00:25:00	12800000	145000000	Upregulated
	W08E12.2	24.76	02:22:00	00:45:00	1100000	145000000	Upregulated
	col-49	34 days, 4:58:00	01:02:00	00:21:00	9480000	148000000	Upregulated
	F08F8.6	3 days, 19:19:00	01:05:00	00:21:00	9710000	153000000	Upregulated
	ZK829.3	1 day, 1:59:00	02:16:00	00:44:00	11300000	156000000	Upregulated
	ZK1098.12	2 days, 17:24:00	01:18:00	00:24:00	12700000	160000000	Upregulated
	best-11	3 days, 3:22:00	01:21:00	00:25:00	14400000	16100000	Upregulated
	R11A5.3	1 day, 16:06:00	01:19:00	00:24:00	13700000	172000000	Upregulated
	Y46G5A.29	6 days, 15:04:00	01:34:00	00:28:00	11600000	180000000	Upregulated
	nekl-1	44.65	01:26:00	00:26:00	16200000	180000000	Upregulated
	R04B3.3	2 days, 0:57:00	0.0840278	00:34:00	17100000	183000000	Upregulated
	let-4	2 days, 16:43:00	01:55:00	00:33:00	19000000	183000000	Upregulated
	fbxa-223	2 days, 5:55:00	01:32:00	00:27:00	16800000	184000000	Upregulated
	che-13	2 days, 10:47:00	01:11:00	00:23:00	19500000	186000000	Upregulated
	Y39E4B.13	1 day, 17:13:00	01:38:00	00:28:00	13800000	186000000	Upregulated
	K09H11.4	29	0.0944444	00:37:00	15100000	187000000	Upregulated
	H38K22.7	2 days, 4:15:00	01:12:00	00:23:00	17200000	188000000	Upregulated
	T06E4.5	64.74	01:13:00	00:23:00	17700000	192000000	Upregulated
	nspb-8	1 day, 22:01:00	01:39:00	00:29:00	18000000	196000000	Upregulated
	T22B2.6	1 day, 0:35:00	02:35:00	00:49:00	15100000	200000000	Upregulated
	K08E4.7	4 days, 10:06:00	01:17:00	00:24:00	10100000	21000000	Upregulated
	ZK470.6	1 day, 5:34:00	02:01:00	00:43:00	17500000	22000000	Upregulated
	Y65B4BL.1	6 days, 20:15:00	01:09:00	00:41:00	17100000	222000000	Upregulated
	T06A4.3	12 days, 4:06:00	01:01:00	00:23:00	18500000	222000000	Upregulated
	snf-7	75.79	01:08:00	00:22:00	21000000	225000000	Upregulated
	C06A5.2	3 days, 1:33:00	01:04:00	00:22:00	21200000	228000000	Upregulated
	bus-12	37.76	0.100694	00:39:00	19000000	229000000	Upregulated
	ZK970.7	4 days, 5:08:00	01:02:00	00:21:00	17800000	23000000	Upregulated
	ugt-36	22:05:00	02:09:00	00:44:00	190000	235000000	Upregulated
	lin-42	10 days, 7:57:00	01:47:00	00:31:00	19300000	241000000	Upregulated
	spi-1	1 day, 19:32:00	0.0861111	00:35:00	20500000	245000000	Upregulated
	lron-5	1 day, 17:46:00	01:05:00	00:22:00	21100000	259000000	Upregulated
	Y81G3A.4	0.925	0.107639	00:41:00	20300000	260000000	Upregulated
	bli-5	2 days, 14:42:00	01:07:00	00:23:00	25700000	26100000	Upregulated
	M02G9.1	2 days, 19:21:00	02:06:00	00:45:00	25100000	263000000	Upregulated
	atf-2	2 days, 4:35:00	01:46:00	00:31:00	25400000	266000000	Upregulated
	W03F9.4	3 days, 13:55:00	01:38:00	00:29:00	13400000	271000000	Upregulated
	abu-14	19 days, 16:28:00	0.0958333	00:38:00	22300000	281000000	Upregulated
	ZK666.8	76.66	01:22:00	00:26:00	31200000	281000000	Upregulated
	T23F6.1	3 days, 12:17:00	01:01:00	00:23:00	14000000	281000000	Upregulated
	F29D10.2	16:45:00	0.141667	00:06:00	30500000	286000000	Upregulated
	grl-27	4 days, 18:59:00	01:14:00	00:24:00	20400000	294000000	Upregulated
	M03B6.3	61.63	01:09:00	00:41:00	28400000	294000000	Upregulated
	fipr-4	3 days, 4:18:00	01:05:00	00:22:00	29000000	300000000	Upregulated
	clec-206	23:15:00	02:47:00	00:51:00	24400000	305000000	Upregulated
	T20B6.1	1 day, 18:59:00	02:01:00	00:43:00	30800000	31400000	Upregulated
	cysl-4	76.85	01:05:00	00:22:00	31700000	31400000	Upregulated
	osta-1	3 days, 2:02:00	01:23:00	00:26:00	35800000	317000000	Upregulated
	T01B7.8	1 day, 13:23:00	0.0895833	00:36:00	2810000	320000000	Upregulated
	K08H2.5	3 days, 11:26:00	01:27:00	00:26:00	16800000	330000000	Upregulated
	R07H5.9	4 days, 1:26:00	01:03:00	00:22:00	26400000	334000000	Upregulated
	phat-1	36.83	02:02:00	00:48:00	28600000	336000000	Upregulated
	C54D2.1	2 days, 6:56:00	0.110417	00:43:00	29800000	337000000	Upregulated
	Y54G2A.76	1 day, 15:06:00	02:32:00	00:05:00	28600000	349000000	Upregulated
	F40H3.3	21:29:00	0.0930556	00:37:00	30100000	367000000	Upregulated
	F56D2.3	56.78	01:56:00	00:34:00	33200000	372000000	Upregulated
	C08F11.7	47.87	01:47:00	00:32:00	43400000	375000000	Upregulated
	D1081.11	40.73	01:27:00	00:27:00	3150000	382000000	Upregulated
	wago-10	9 days, 13:02:00	01:15:00	00:25:00	37800000	387000000	Upregulated
	C40C9.3	53.92	01:09:00	00:24:00	45400000	389000000	Upregulated
	Y53F4B.25	1 day, 8:41:00	0.102083	00:41:00	38500000	425000000	Upregulated
	oac-50	129.92	01:08:00	00:23:00	31000000	425000000	Upregulated
	BE0003N10.3	130.91	01:21:00	00:26:00	31300000	429000000	Upregulated
	lgc-54	1 day, 2:56:00	01:36:00	00:29:00	40100000	45100000	Upregulated
	col-97	37 days, 11:51:00	01:01:00	00:22:00	41600000	452000000	Upregulated
	K07H8.5	5 days, 1:48:00	01:01:00	00:21:00	24200000	455000000	Upregulated
	nas-1	1 day, 16:44:00	0.0965278	00:39:00	38600000	45900000	Upregulated
	abu-8	8 days, 13:21:00	02:09:00	00:47:00	38500000	467000000	Upregulated
	C45G9.15	56.91	01:39:00	00:03:00	45800000	495000000	Upregulated
	M03E7.4	32.98	0.105556	00:43:00	44600000	495000000	Upregulated
	F41E6.11	5 days, 19:41:00	02:25:00	00:51:00	44700000	515000000	Upregulated
	D2062.5	21:45:00	01:08:00	00:39:00	48800000	524000000	Upregulated
	nas-15	3 days, 14:32:00	02:17:00	00:49:00	4470000	533000000	Upregulated
	F15H9.1	47	01:39:00	00:31:00	58400000	536000000	Upregulated
	ZC513.2	17:48:00	02:03:00	00:05:00	62800000	540000000	Upregulated
	C23H3.9	4 days, 10:06:00	01:46:00	00:32:00	41000000	543000000	Upregulated
	nas-12	22:54:00	02:08:00	00:45:00	47100000	546000000	Upregulated
	F35F10.13	1.01667	0.106944	00:43:00	49100000	565000000	Upregulated
	F22F4.1	5 days, 21:55:00	01:32:00	00:29:00	43200000	569000000	Upregulated
	F44F4.3	65.81	01:02:00	00:26:00	60800000	570000000	Upregulated
	tag-80	65.68	01:16:00	00:26:00	63300000	575000000	Upregulated
	dpy-9	189.73	01:03:00	00:22:00	4560000	596000000	Upregulated
	F41F3.8	1 day, 5:09:00	01:56:00	00:34:00	52400000	596000000	Upregulated
	T10B5.2	3 days, 15:19:00	01:09:00	00:24:00	53500000	599000000	Upregulated
	W03D2.9	15:43:00	02:42:00	00:53:00	74400000	615000000	Upregulated
	F36G9.13	100.86	01:01:00	00:22:00	35000000	62600000	Upregulated
	F47B8.5	26.64	0.109722	00:44:00	56800000	638000000	Upregulated
	ZC123.1	139.72	0.0861111	00:37:00	58800000	676000000	Upregulated
	F44D12.6	4 days, 17:49:00	01:02:00	00:22:00	52800000	678000000	Upregulated
	C04E6.4	2 days, 3:46:00	01:19:00	00:26:00	75300000	687000000	Upregulated
	T09F5.1	28.78	02:01:00	00:45:00	62400000	69400000	Upregulated
	K02A2.5	14:35:00	0.150694	0.0444444	72800000	695000000	Upregulated
	igcm-1	76.61	01:05:00	00:34:00	77200000	700000000	Upregulated
	C30F2.3	5 days, 18:44:00	01:04:00	00:23:00	40900000	719000000	Upregulated
	K12B6.11	39.84	01:09:00	00:24:00	68900000	730000000	Upregulated
	T06E4.10	54.92	02:02:00	00:47:00	96400000	754000000	Upregulated
	Y116F11B.8	2 days, 17:34:00	01:28:00	00:29:00	96500000	754000000	Upregulated
	che-12	3 days, 7:57:00	01:01:00	00:22:00	83900000	757000000	Upregulated
	cutl-14	54.75	01:02:00	00:22:00	85400000	767000000	Upregulated
	C38C6.3	2 days, 3:56:00	0.0847222	00:37:00	87800000	781000000	Upregulated
	Y82E9BR.23	2 days, 0:01:00	01:18:00	00:26:00	78400000	786000000	Upregulated
	C18E9.7	4 days, 3:09:00	01:27:00	00:29:00	73500000	787000000	Upregulated
	ZK1248.20	2 days, 21:03:00	01:16:00	00:26:00	89100000	790000000	Upregulated
	K03H9.3	2 days, 15:12:00	01:21:00	00:27:00	98900000	845000000	Upregulated
	B0507.1	3 days, 11:17:00	01:13:00	00:25:00	54600000	924000000	Upregulated
	ptr-16	6 days, 13:59:00	01:01:00	00:25:00	89800000	942000000	Upregulated
	Y34B4A.10	108.77	01:17:00	00:26:00	87100000	950000000	Upregulated
	C02G6.2	2 days, 0:01:00	01:21:00	00:27:00	110000000	959000000	Upregulated
	nhr-85	72.64	01:13:00	00:26:00	128000000	964000000	Upregulated
	C38C3.7	59.91	01:18:00	00:27:00	144000000	1070000000	Upregulated
	col-186	4 days, 20:45:00	01:03:00	00:23:00	65800000	1090000000	Upregulated
	T14G8.4	1 day, 16:51:00	01:12:00	00:25:00	112000000	1120000000	Upregulated
	wrt-4	12 days, 14:54:00	01:56:00	00:36:00	115000000	1150000000	Upregulated
	F36H2.5	2 days, 7:09:00	01:13:00	00:26:00	14300000	1170000000	Upregulated
	F14F9.8	1 day, 0:07:00	01:53:00	00:35:00	121000000	1180000000	Upregulated
	kin-21	141.63	1	00:22:00	101000000	1190000000	Upregulated
	best-4	1 day, 12:12:00	01:17:00	00:27:00	126000000	1230000000	Upregulated
	C43F9.11	14:57:00	02:52:00	00:57:00	16500000	1250000000	Upregulated
	C31B8.12	13:32:00	0.151389	0.0458333	170000000	1260000000	Upregulated
	fbxa-155	3 days, 22:05:00	01:01:00	00:23:00	126000000	1300000000	Upregulated
	R11G11.6	1 day, 3:34:00	02:11:00	00:49:00	13100000	1320000000	Upregulated
	F36H1.11	1.00069	0.0909722	00:39:00	138000000	1320000000	Upregulated
	lact-7	2 days, 3:08:00	0.0840278	00:38:00	161000000	1330000000	Upregulated
	K02E2.8	0.852083	03:06:00	0.0465278	141000000	134000000	Upregulated
	T09B4.7	1 day, 11:27:00	01:33:00	00:03:00	142000000	1360000000	Upregulated
	C49G7.1	3 days, 14:22:00	1	00:22:00	86500000	1370000000	Upregulated
	Y51B9A.6	22:28:00	01:36:00	00:31:00	144000000	1380000000	Upregulated
	C55C3.8	0.809028	01:59:00	00:37:00	19700000	1450000000	Upregulated
	Y67A10A.3	4 days, 15:34:00	01:01:00	00:23:00	9490000	1490000000	Upregulated
	F26F12.2	1 day, 7:58:00	01:39:00	00:32:00	171000000	1550000000	Upregulated
	lact-6	0.959028	03:43:00	0.0541667	16900000	15700000	Upregulated
	Y40B10A.4	1 day, 6:03:00	01:05:00	00:35:00	1640000	1610000000	Upregulated
	F07D3.3	67.69	01:22:00	00:29:00	207000000	166000000	Upregulated
	mboa-1	1 day, 20:58:00	01:47:00	00:35:00	222000000	1710000000	Upregulated
	fut-2	1 day, 12:02:00	01:24:00	00:29:00	191000000	1710000000	Upregulated
	lad-2	52.94	01:13:00	00:26:00	218000000	1730000000	Upregulated
	atf-8	1 day, 10:07:00	0.0868056	00:39:00	181000000	1760000000	Upregulated
	F43G9.8	57.74	01:07:00	00:25:00	251000000	1910000000	Upregulated
	nas-29	1 day, 1:15:00	01:58:00	00:37:00	201000000	1920000000	Upregulated
	F26A1.4	2 days, 3:22:00	01:23:00	00:29:00	258000000	2000000000	Upregulated
	noah-2	447.66	01:01:00	00:24:00	217000000	2050000000	Upregulated
	W02A2.9	1 day, 13:19:00	01:02:00	00:24:00	235000000	2120000000	Upregulated
	E01G6.1	6 days, 5:19:00	02:17:00	00:53:00	197000000	213000000	Upregulated
	K01A6.8	18:43:00	0.109028	00:47:00	326000000	2220000000	Upregulated
	C16C8.22	42.98	01:15:00	00:28:00	300000000	2280000000	Upregulated
	T06E4.12	8 days, 9:04:00	0.100694	00:45:00	249000000	2290000000	Upregulated
	pqn-13	3 days, 6:48:00	0.0840278	00:04:00	310000000	2370000000	Upregulated
	B0310.3	1 day, 4:49:00	01:24:00	00:03:00	282000000	2460000000	Upregulated
	ZK849.1	4 days, 15:05:00	01:11:00	00:26:00	17900000	2590000000	Upregulated
	ptd-2	1 day, 1:19:00	01:32:00	00:31:00	288000000	2630000000	Upregulated
	F13A7.12	1 day, 5:02:00	01:05:00	00:36:00	310000000	2700000000	Upregulated
	ZK1290.10	25.89	0.0916667	00:41:00	303000000	276000000	Upregulated
	F58H1.2	2 days, 19:19:00	01:53:00	00:37:00	33500000	2800000000	Upregulated
	nas-13	0.924306	02:23:00	00:53:00	34200000	2860000000	Upregulated
	B0393.5	6 days, 0:35:00	01:05:00	00:25:00	308000000	2860000000	Upregulated
	C17B7.3	11:25:00	02:26:00	00:54:00	376000000	291000000	Upregulated
	W09G12.10	1 day, 14:51:00	01:59:00	00:38:00	327000000	2940000000	Upregulated
	clec-31	39.74	01:15:00	00:27:00	354000000	3010000000	Upregulated
	ZK686.5	75.74	01:05:00	00:25:00	375000000	3090000000	Upregulated
	bah-1	63.89	01:59:00	00:04:00	438000000	3110000000	Upregulated
	Y39G8C.2	101.64	01:02:00	00:25:00	36400000	320000000	Upregulated
	F33D11.1	1 day, 8:14:00	01:36:00	00:33:00	375000000	3340000000	Upregulated
	C09B9.85	1 day, 6:46:00	0.0840278	00:39:00	408000000	3340000000	Upregulated
	R09E10.4	2 days, 7:18:00	01:09:00	00:26:00	413000000	3380000000	Upregulated
	Y36E3A.2	22:05:00	01:43:00	00:35:00	414000000	3500000000	Upregulated
	Y38H6C.19	0.523611	03:57:00	0.05625	54600000	3520000000	Upregulated
	pitr-4	0.691667	02:14:00	00:51:00	466000000	3520000000	Upregulated
	btb-21	1 day, 10:09:00	01:24:00	00:03:00	443000000	3690000000	Upregulated
	D1065.3	1 day, 23:24:00	01:18:00	00:29:00	521000000	3730000000	Upregulated
	C18H7.1	13:24:00	02:46:00	00:06:00	588000000	3760000000	Upregulated
	F57G12.2	14:31:00	02:38:00	00:58:00	510000000	3810000000	Upregulated
	dex-1	5 days, 5:27:00	01:14:00	00:27:00	279000000	385000000	Upregulated
	noah-1	18 days, 20:47:00	01:01:00	00:26:00	349000000	3920000000	Upregulated
	fipr-22	1 day, 17:59:00	01:26:00	00:31:00	458000000	3980000000	Upregulated
	C17B7.10	15:45:00	02:09:00	00:52:00	620000000	3980000000	Upregulated
	nspb-7	22:35:00	0.0854167	00:04:00	486000000	402000000	Upregulated
	mam-4	1 day, 10:57:00	01:12:00	00:27:00	475000000	409000000	Upregulated
	T05A7.7	1 day, 13:23:00	01:04:00	00:25:00	499000000	4110000000	Upregulated
	Y71G12B.18	19:53:00	02:29:00	00:06:00	662000000	4140000000	Upregulated
	F46F3.3	22:49:00	01:08:00	00:44:00	496000000	4250000000	Upregulated
	F20B10.3	1 day, 2:43:00	02:33:00	00:59:00	540000000	4270000000	Upregulated
	delm-2	23:19:00	0.101389	00:46:00	530000000	4330000000	Upregulated
	Y41E3.19	2 days, 8:29:00	01:06:00	00:26:00	651000000	4410000000	Upregulated
	F45B8.3	13:39:00	03:26:00	0.0541667	723000000	4490000000	Upregulated
	abu-1	2 days, 15:59:00	0.0854167	00:42:00	648000000	4490000000	Upregulated
	D2005.6	1 day, 9:27:00	01:32:00	00:33:00	533000000	4530000000	Upregulated
	Y55F3AM.14	2 days, 4:52:00	01:59:00	00:41:00	585000000	457000000	Upregulated
	clec-70	0.306944	04:54:00	01:26:00	41700000	4780000000	Upregulated
	F49E10.4	40.74	01:05:00	00:26:00	569000000	4790000000	Upregulated
	K02E10.4	2 days, 7:05:00	01:17:00	00:29:00	727000000	4990000000	Upregulated
	ptr-10	1 day, 11:07:00	01:46:00	00:36:00	642000000	5100000000	Upregulated
	H03E18.1	11 days, 18:14:00	01:01:00	00:28:00	637000000	5120000000	Upregulated
	C37A5.3	1 day, 14:35:00	01:05:00	00:26:00	63500000	5230000000	Upregulated
	Y116A8C.38	2 days, 14:36:00	01:01:00	00:25:00	797000000	539000000	Upregulated
	B0457.4	1 day, 20:44:00	0.0930556	00:43:00	79900000	5390000000	Upregulated
	K09C8.7	19:07:00	02:15:00	00:55:00	778000000	5460000000	Upregulated
	T09D3.8	0.50625	02:19:00	00:56:00	937000000	5560000000	Upregulated
	C06A1.7	11:39:00	02:48:00	0.0430556	934000000	5570000000	Upregulated
	F30H5.3	9 days, 13:33:00	02:04:00	0.0444444	708000000	5570000000	Upregulated
	otpl-8	19:07:00	0.109028	00:05:00	939000000	5600000000	Upregulated
	bli-1	513.79	01:53:00	00:04:00	695000000	5680000000	Upregulated
	C46A5.4	1.01319	0.0840278	00:41:00	75200000	5780000000	Upregulated
	R03C1.1	88.97	02:09:00	00:55:00	712000000	5900000000	Upregulated
	Y52B11B.1	16:22:00	0.129167	0.0451389	854000000	5910000000	Upregulated
	Y105C5B.11	3 days, 9:26:00	01:17:00	00:29:00	467000000	5960000000	Upregulated
	F18C12.4	1 day, 23:06:00	01:01:00	00:25:00	853000000	6280000000	Upregulated
	K04H4.2	8 days, 22:58:00	01:09:00	00:05:00	782000000	6400000000	Upregulated
	Y62E10A.3	1 day, 9:55:00	01:34:00	00:34:00	807000000	6410000000	Upregulated
	F28A10.5	17:22:00	01:04:00	00:36:00	1150000000	6640000000	Upregulated
	F46F5.14	1 day, 2:09:00	01:47:00	00:38:00	856000000	678000000	Upregulated
	Y38H8A.1	1 day, 12:59:00	0.0875	00:43:00	913000000	683000000	Upregulated
	Y46G5A.36	0.836111	0.107639	00:05:00	917000000	6910000000	Upregulated
	R10E4.3	2 days, 12:22:00	01:12:00	00:29:00	1110000000	6950000000	Upregulated
	F18F11.4	1 day, 14:53:00	01:06:00	00:42:00	961000000	7450000000	Upregulated
	R07E3.2	2 days, 12:31:00	01:23:00	00:32:00	1180000000	7480000000	Upregulated
	F23H11.6	0.595833	02:18:00	00:56:00	1340000000	7570000000	Upregulated
	F14D7.7	18:51:00	01:54:00	00:04:00	1350000000	7700000000	Upregulated
	T20D4.12	0.568056	3	0.0513889	1370000000	7730000000	Upregulated
	C30A5.4	24.88	01:35:00	00:35:00	102000000	7800000000	Upregulated
	T01B7.13	1 day, 13:54:00	01:28:00	00:33:00	1100000000	7970000000	Upregulated
	F56D5.2	3 days, 8:24:00	1	00:25:00	1080000000	8130000000	Upregulated
	fipr-24	0.425694	02:15:00	00:56:00	1440000000	8170000000	Upregulated
	F57A10.2	22:41:00	01:04:00	00:36:00	1160000000	8190000000	Upregulated
	nhr-234	20:26:00	01:59:00	00:41:00	1130000000	8230000000	Upregulated
	T01C3.11	27.95	01:53:00	00:04:00	1160000000	8730000000	Upregulated
	F46F5.1	13:09:00	0.146528	0.05	1590000000	8840000000	Upregulated
	ptr-3	5 days, 8:26:00	01:09:00	00:28:00	1040000000	8930000000	Upregulated
	oac-23	65.81	01:03:00	00:27:00	1700000000	905000000	Upregulated
	C25F6.8	15:13:00	02:12:00	00:57:00	1650000000	9130000000	Upregulated
	Y50E8A.6	20:51:00	01:51:00	00:04:00	1280000000	9490000000	Upregulated
	F36F12.7	1 day, 19:43:00	01:06:00	00:28:00	1840000000	9690000000	Upregulated
	T05C1.3	26.69	0.0979167	00:48:00	1340000000	9910000000	Upregulated
	F46F5.7	2 days, 1:01:00	01:06:00	00:28:00	1700000000	0.000102324042467871	Upregulated
	Y64H9A.2	0.876389	0.134028	0.0479167	1510000000	0.000102324042467871	Upregulated
	Y45F3A.8	20:33:00	0.0965278	00:47:00	1470000000	0.000102365118463338	Upregulated
	pqn-67	1 day, 2:18:00	01:44:00	00:38:00	1480000000	0.000103779629308422	Upregulated
	Y43F8B.23	20:47:00	0.0923611	00:46:00	1450000000	0.000106118260995334	Upregulated
	col-41	3 days, 1:41:00	0.0840278	00:44:00	1770000000	0.000106158158365813	Upregulated
	pqn-2	1 day, 21:04:00	01:59:00	00:43:00	1790000000	0.000106519614738207	Upregulated
	ZC84.6	13:19:00	0.151389	0.0534722	2030000000	0.000109129810512708	Upregulated
	F52C9.5	0.686806	01:59:00	00:42:00	2120000000	0.000113049053577159	Upregulated
	F09E8.1	31.91	01:14:00	00:03:00	1670000000	0.000115092304758722	Upregulated
	pqn-54	234.67	0.0909722	00:47:00	1780000000	0.000116493856323444	Upregulated
	R09D1.12	12:14:00	0.0979167	00:48:00	1900000000	0.000116806422388109	Upregulated
	pqn-36	93.77	01:31:00	00:34:00	1060000000	0.000120183998773441	Upregulated
	C25H3.16	1 day, 19:16:00	01:01:00	00:29:00	2130000000	0.000120452494817771	Upregulated
	K07E12.2	1 day, 16:54:00	01:22:00	00:33:00	171000000	0.000121331319881008	Upregulated
	Y47D3B.6	10 days, 2:01:00	0.0916667	00:48:00	2030000000	0.000122381103551127	Upregulated
	K02D3.2	1.01528	01:33:00	00:35:00	1730000000	0.000122926110475788	Upregulated
	D1014.7	0.603472	02:39:00	0.0472222	2370000000	0.00012440248308794	Upregulated
	ptr-19	0.970833	0.100694	00:51:00	2030000000	0.000131627181687579	Upregulated
	Y39A1A.9	38.77	01:57:00	00:43:00	2040000000	0.000135240584220933	Upregulated
	C25F9.12	13:44:00	0.101389	00:05:00	2660000000	0.000138126339627541	Upregulated
	spp-7	0.917361	0.110417	00:55:00	2080000000	0.000138935730791876	Upregulated
	mltn-12	1 day, 23:04:00	01:37:00	00:38:00	256000000	0.000141230397236421	Upregulated
	T20B6.2	49.63	01:16:00	00:32:00	2890000000	0.000143423498866532	Upregulated
	dsl-7	1 day, 7:03:00	01:05:00	00:41:00	206000000	0.000143820116757568	Upregulated
	fipr-8	1 day, 1:15:00	01:02:00	00:32:00	2310000000	0.00014765770872847	Upregulated
	abu-10	6 days, 6:27:00	0.103472	00:54:00	2170000000	0.000147671886256424	Upregulated
	F40F9.10	0.848611	01:48:00	00:04:00	2280000000	0.000150549688101975	Upregulated
	Y53F4B.36	49.72	01:04:00	00:28:00	2760000000	0.000151249355255501	Upregulated
	F26G1.9	12:01:00	0.147917	0.0541667	3030000000	0.00015438575604478	Upregulated
	Y39F10C.1	0.845139	01:51:00	00:41:00	2520000000	0.000159346683804632	Upregulated
	C34E11.2	2 days, 2:58:00	01:41:00	00:04:00	2900000000	0.000162042398212182	Upregulated
	C09B8.3	0.434028	0.174306	0.0673611	3370000000	0.000169348838559587	Upregulated
	spe-42	2 days, 23:16:00	01:04:00	00:29:00	3570000000	0.000171970730680409	Upregulated
	B0563.9	0.354861	04:13:00	01:25:00	1740000000	0.000174759278839507	Upregulated
	bath-46	18:56:00	01:52:00	00:42:00	3620000000	0.000180665452782802	Upregulated
	cutl-11	21:16:00	01:49:00	00:04:00	27000000	0.000181025216160367	Upregulated
	C07E3.10	34.84	01:25:00	00:34:00	2770000000	0.000185563219585115	Upregulated
	ZK783.6	3 days, 14:35:00	01:07:00	00:28:00	1760000000	0.000186801725500702	Upregulated
	Y39F10A.3	1 day, 1:07:00	0.0840278	00:45:00	2950000000	0.000187005706753443	Upregulated
	C16B8.2	1 day, 22:32:00	01:17:00	00:34:00	4000000000	0.000190039074876734	Upregulated
	F59C6.8	2 days, 3:08:00	01:02:00	00:28:00	31000000	0.000190424327834686	Upregulated
	C38C6.5	53.69	01:01:00	00:03:00	35100000	0.000191868031422986	Upregulated
	grd-12	16:08:00	0.0993056	00:52:00	3900000000	0.000192429553848688	Upregulated
	K01A6.7	12:52:00	03:18:00	0.0576389	4030000000	0.000194817148727219	Upregulated
	dhhc-5	40.87	01:02:00	00:33:00	3160000000	0.000198000652515103	Upregulated
	K10H10.5	13:34:00	0.10625	00:55:00	4060000000	0.000198551994819962	Upregulated
	Y23H5B.12	1 day, 2:21:00	01:27:00	00:35:00	3010000000	0.000199286267805313	Upregulated
	ferl-1	0.692361	01:49:00	00:41:00	3550000000	0.00020046007316839	Upregulated
	F35G2.5	16:09:00	0.101389	00:53:00	4250000000	0.000203014902113537	Upregulated
	str-41	0.43125	02:37:00	0.0451389	4210000000	0.000204627399837297	Upregulated
	W01B6.8	27.89	01:19:00	00:33:00	3420000000	0.000206795648281683	Upregulated
	F56F4.4	22:48:00	01:37:00	00:38:00	3200000000	0.000208377361786343	Upregulated
	col-128	1 day, 0:15:00	01:07:00	00:48:00	3740000000	0.000222415661023877	Upregulated
	cutl-5	22:15:00	01:28:00	00:36:00	3630000000	0.000223304081538644	Upregulated
	T05H4.7	1 day, 12:17:00	01:03:00	00:37:00	3680000000	0.000226047652901442	Upregulated
	ZK783.3	19:06:00	01:55:00	00:44:00	4200000000	0.000230349859551169	Upregulated
	C17B7.4	1 day, 1:48:00	01:15:00	00:32:00	3890000000	0.000234869912747705	Upregulated
	sulp-3	0.888194	01:32:00	00:37:00	3920000000	0.00024809555443777	Upregulated
	R07A4.4	11:38:00	02:33:00	0.0451389	5370000000	0.000250541111733125	Upregulated
	gtr-1	14:01:00	01:52:00	00:44:00	5370000000	0.000251171697568156	Upregulated
	F49F1.12	2 days, 0:35:00	01:02:00	00:29:00	5050000000	0.000251797626126484	Upregulated
	K12C11.5	1 day, 16:13:00	01:06:00	00:03:00	4310000000	0.000267873922456675	Upregulated
	gba-2	0.772222	01:18:00	00:34:00	5960000000	0.00027415764483896	Upregulated
	wrt-6	185.74	01:04:00	00:29:00	3900000000	0.000276427855221804	Upregulated
	F13C5.3	10:04:00	02:49:00	0.0479167	536000000	0.000282836566168742	Upregulated
	lpr-1	1 day, 15:08:00	01:33:00	00:38:00	4680000000	0.000287375958185742	Upregulated
	M03E7.2	22:48:00	0.101389	00:54:00	5000000000	0.000289938074477957	Upregulated
	C32H11.6	0.43125	0.140278	0.0548611	6560000000	0.000291609656167801	Upregulated
	Y52D5A.2	45.88	1	00:28:00	5180000000	0.000292035307684806	Upregulated
	F11G11.14	1 day, 4:53:00	01:26:00	00:36:00	483000000	0.000294040065113953	Upregulated
	clec-229	1 day, 17:52:00	01:05:00	00:44:00	5310000000	0.000304855044505688	Upregulated
	lipl-4	09:59:00	0.167361	1	5990000000	0.000310534630521237	Upregulated
	ram-5	0.891667	01:04:00	00:04:00	5240000000	0.00031598209390468	Upregulated
	R11E3.19	11:08:00	02:19:00	0.0444444	7250000000	0.00031709231157205	Upregulated
	wrt-9	1 day, 23:09:00	01:25:00	00:37:00	6500000000	0.000321093901096083	Upregulated
	Y48G8AL.16	0.886111	01:37:00	00:04:00	5630000000	0.000322975688863409	Upregulated
	F01G10.6	23:16:00	01:19:00	00:34:00	5600000000	0.000333725396939203	Upregulated
	R10D12.18	18:14:00	01:33:00	00:39:00	78100000	0.000338555212327507	Upregulated
	F46G11.6	1 day, 4:55:00	01:36:00	00:04:00	5770000000	0.000341331001439103	Upregulated
	C40H1.2	33.68	1	00:28:00	5830000000	0.000343747536600746	Upregulated
	T21E3.2	1 day, 9:36:00	01:07:00	00:31:00	6310000000	0.000343995179128156	Upregulated
	ins-20	0.434722	03:45:00	0.0666667	7980000000	0.000348194637077462	Upregulated
	ttr-13	19:04:00	01:25:00	00:37:00	8400000000	0.000357988889374971	Upregulated
	K09F6.5	13:21:00	01:51:00	00:45:00	8640000000	0.000365832759921346	Upregulated
	T21E12.5	42.79	01:05:00	00:31:00	795000000	0.000366436470898581	Upregulated
	nspb-4	0.480556	02:09:00	0.0423611	8640000000	0.000371081465996996	Upregulated
	osr-1	3 days, 0:45:00	01:11:00	00:33:00	8070000000	0.000382528550894149	Upregulated
	T01D3.3	1 day, 10:38:00	01:07:00	00:31:00	7160000000	0.000388856094977195	Upregulated
	F56H6.6	17:34:00	0.0979167	00:55:00	9230000000	0.000391772500409826	Upregulated
	grd-15	22:04:00	01:22:00	00:36:00	7470000000	0.000393851260180122	Upregulated
	Y45F10D.16	0.477083	02:02:00	0.0451389	9430000000	0.000393851260180122	Upregulated
	F38B6.7	13:15:00	02:31:00	0.0479167	9510000000	0.000396305122565056	Upregulated
	Y39A3CR.5	1 day, 4:36:00	01:02:00	00:03:00	7370000000	0.000401296238267342	Upregulated
	C10G8.3	1 day, 2:07:00	01:33:00	00:04:00	7270000000	0.000410486146476054	Upregulated
	fbxb-36	2 days, 9:01:00	01:03:00	00:31:00	795000000	0.000414420802212695	Upregulated
	T06E4.8	3 days, 16:23:00	0.0875	00:05:00	4640000000	0.000415246058583821	Upregulated
	F53B3.3	1 day, 8:14:00	01:43:00	00:43:00	7770000000	0.000418695160574067	Upregulated
	F49D11.6	1 day, 10:27:00	01:43:00	00:43:00	7470000000	0.000419475181288802	Upregulated
	F07A5.4	22:05:00	01:18:00	00:35:00	7970000000	0.000428716234541982	Upregulated
	F27C8.2	0.91875	01:02:00	00:35:00	766000000	0.000429076161469327	Upregulated
	clec-239	04:46:00	04:51:00	02:01:00	5550000000	0.000433732164465968	Upregulated
	abu-11	211.64	0.0888889	00:53:00	8030000000	0.00045932582964058	Upregulated
	grd-2	2 days, 7:49:00	01:15:00	00:35:00	0.000100826210286443	0.000461592224769265	Upregulated
	T06E4.9	99.72	0.0854167	00:05:00	5520000000	0.000483711411011734	Upregulated
	T13A10.1	1 day, 10:03:00	01:05:00	00:31:00	9170000000	0.000502597033096858	Upregulated
	dot-1.3	32.88	01:23:00	00:37:00	9860000000	0.000509140243477212	Upregulated
	C06C6.6	1 day, 8:05:00	01:03:00	00:31:00	0.000101546491747234	0.000510287994063038	Upregulated
	ZK546.19	0.478472	0.0979167	00:54:00	0.000112152505779892	0.000522224248709643	Upregulated
	C17B7.12	0.351389	03:07:00	01:24:00	7360000000	0.000550767827557953	Upregulated
	cdh-7	2 days, 20:37:00	01:15:00	00:36:00	0.000130504865315789	0.000555808699942005	Upregulated
	C09F9.2	4 days, 17:57:00	01:19:00	00:37:00	0.000101115959048214	0.000557024088346776	Upregulated
	C15H11.13	24.86	01:16:00	00:35:00	0.00010416496647604	0.000557488989559859	Upregulated
	T06E4.14	5 days, 18:08:00	0.0847222	00:05:00	6660000000	0.000565398502348314	Upregulated
	arrd-21	16:36:00	01:46:00	00:45:00	0.000142639748475499	0.000565590891785942	Upregulated
	W03F9.11	25.63	01:05:00	00:32:00	0.000112668768380938	0.000569234531758463	Upregulated
	T08G5.3	1 day, 8:18:00	01:13:00	00:34:00	0.000119248535548066	0.00059815517719883	Upregulated
	T22D1.8	35.77	1	00:03:00	0.000124671144756822	0.000619242358303508	Upregulated
	T05C12.4	1 day, 0:49:00	01:37:00	00:43:00	0.00011946411111718	0.000625870874112392	Upregulated
	K09H11.9	12:41:00	0.0840278	00:05:00	0.000140469002608874	0.000628062826757162	Upregulated
	F23F12.8	16:08:00	01:22:00	00:39:00	0.000165647328310723	0.000630190688757485	Upregulated
	pqn-74	16 days, 11:23:00	01:22:00	00:04:00	0.000146784603801973	0.000632951653625586	Upregulated
	F21E9.2	06:33:00	0.16875	01:25:00	8970000000	0.000634630986390632	Upregulated
	nhr-206	1 day, 8:45:00	1	00:03:00	0.000122847989066907	0.000636764228085778	Upregulated
	F37A4.3	19:41:00	01:45:00	00:47:00	0.000173748406641647	0.000657371769369665	Upregulated
	K04A8.20	03:56:00	0.16875	01:24:00	9260000000	0.000663909853997167	Upregulated
	D1081.10	1 day, 13:31:00	01:05:00	00:32:00	0.000131232077034292	0.000675806490895461	Upregulated
	nhr-213	1 day, 1:15:00	01:03:00	00:32:00	0.00014437369171147	0.000699106783070862	Upregulated
	R02F2.5	1 day, 14:09:00	01:08:00	00:34:00	0.000145498599341254	0.000709320041262753	Upregulated
	C35A5.11	0.811806	01:06:00	00:51:00	0.000165662771231668	0.000721412195657343	Upregulated
	K01A6.5	12:57:00	02:01:00	0.0444444	0.000194680993057477	0.00072203635706426	Upregulated
	Y53C10A.2	0.51875	01:35:00	00:43:00	0.000196229692802562	0.000726693963333982	Upregulated
	col-46	27.88	01:43:00	00:45:00	0.000146551604301001	0.000741427434901517	Upregulated
	C25E10.17	1 day, 4:28:00	01:05:00	00:32:00	0.000147517175317197	0.000742598389081285	Upregulated
	ZC84.1	14:45:00	02:17:00	0.0506944	0.000203919819290361	0.000749800964833626	Upregulated
	fipr-26	0.507639	02:48:00	0.0534722	0.000204052631600893	0.000761353844534367	Upregulated
	clec-64	0.594444	0.0881944	00:54:00	0.000212763069229444	0.000774563663264936	Upregulated
	T22D1.18	14:18:00	0.0958333	00:58:00	0.000209025305098613	0.000776690643314407	Upregulated
	F38B6.2	0.422917	02:56:00	0.0548611	0.000183831837838389	0.00078702772335158	Upregulated
	C17C3.3	12:39:00	01:44:00	00:47:00	0.000218544667202438	0.000807305185474849	Upregulated
	cyp-13A4	17:22:00	01:32:00	00:43:00	0.000226084275467211	0.000830674223575375	Upregulated
	F54D10.8	0.378472	0.0909722	00:57:00	0.000234551294887656	0.00084318818256101	Upregulated
	cutl-28	25.64	01:56:00	00:51:00	0.000189399114109572	0.00085716330929969	Upregulated
	B0496.2	0.963194	01:22:00	00:39:00	0.000184730967275422	0.000857850369055779	Upregulated
	B0507.6	18:56:00	01:14:00	00:36:00	0.00020580610968093	0.000864830421579473	Upregulated
	M153.3	0.397917	02:12:00	0.0479167	0.000242752438311448	0.000877421048585826	Upregulated
	F54E7.6	11:49:00	02:45:00	0.0569444	0.000261748359520386	0.000934501458409094	Upregulated
	dhs-16	11:34:00	02:09:00	0.0472222	0.00026703791566483	0.000935195633918135	Upregulated
	F22E5.13	0.567361	01:29:00	00:43:00	0.000270339806199427	0.000960812514008974	Upregulated
	F49E10.2	46.72	0.0895833	0.0430556	0.000293823341768827	0.000994919111556996	Upregulated
	C15H9.2	12:26:00	01:59:00	00:53:00	0.000285150636254561	0.0010038948774559	Upregulated
	F08F3.10	18:17:00	01:02:00	00:04:00	0.000286917210828078	0.00100918218405231	Upregulated
	R11G1.2	24.91	01:03:00	00:33:00	0.000232715057927307	0.00108958711108112	Upregulated
	twk-37	22:41:00	01:15:00	00:37:00	0.000236367614791673	0.00110365160507074	Upregulated
	C29E4.17	0.634722	01:58:00	00:53:00	0.00032272700829595	0.00111446283040924	Upregulated
	Y51B9A.7	17:48:00	01:22:00	00:41:00	0.000328073267737197	0.0011295227198578	Upregulated
	F10C2.7	0.485417	02:24:00	0.0527778	0.000331724993592941	0.00113836594806543	Upregulated
	Y49E10.30	09:37:00	01:04:00	00:48:00	0.000334968499424133	0.00114668832686182	Upregulated
	ZC190.5	20:26:00	01:08:00	00:35:00	0.000262862931445005	0.00120261208377514	Upregulated
	bus-17	27.69	01:01:00	00:33:00	0.000295664562000309	0.00123727624664433	Upregulated
	math-48	20:03:00	01:39:00	00:46:00	0.0002960176736667	0.00123837995853897	Upregulated
	ZK637.15	23	01:16:00	00:38:00	0.00028672564943864	0.00124233727372567	Upregulated
	Y47H10A.3	0.523611	0.09375	0.0423611	0.000370917982271556	0.00124412133938864	Upregulated
	Y71G12B.31	0.726389	01:03:00	00:35:00	0.000389995011307216	0.00128438453324688	Upregulated
	C17B7.8	14:09:00	01:24:00	00:43:00	0.000390007778198804	0.00130085124356285	Upregulated
	F59F5.7	1 day, 12:51:00	01:16:00	00:04:00	0.000312431742475558	0.00138151363982774	Upregulated
	K03A11.6	0.276389	03:22:00	0.0680556	0.000212165325160448	0.00139340044373623	Upregulated
	clec-210	22:07:00	01:14:00	00:39:00	0.000315682398580024	0.00139766270950112	Upregulated
	M01B2.8	07:45:00	03:36:00	01:25:00	0.000221338641910093	0.00144105902473866	Upregulated
	ZK1025.4	17:04:00	01:47:00	00:54:00	0.000481283696264336	0.00151993194194474	Upregulated
	R03H10.2	1 day, 7:31:00	01:05:00	00:36:00	0.000374173874327791	0.00153462033341751	Upregulated
	lys-10	09:11:00	0.126389	0.0611111	0.00048908615898792	0.00156668253864263	Upregulated
	C28F5.1	1 day, 3:22:00	1	00:34:00	0.000364284568998063	0.00156743878847971	Upregulated
	C17E7.13	10:03:00	01:47:00	00:53:00	0.00050010172966575	0.0015950809816034	Upregulated
	F18A12.2	18:14:00	01:44:00	00:51:00	0.000502785258320662	0.00160161482161934	Upregulated
	grl-1	15:33:00	01:28:00	00:45:00	0.000513184453340602	0.0016314446195639	Upregulated
	T25B9.2	0.91875	01:02:00	00:42:00	0.000403379525504817	0.00164592516007542	Upregulated
	C35A5.5	08:09:00	02:09:00	0.0673611	0.000526797031482063	0.00166279205001402	Upregulated
	F18E9.4	23:04:00	01:06:00	00:37:00	0.000429048976859344	0.00168261996998666	Upregulated
	F15H10.8	23:55:00	01:31:00	00:47:00	0.000421899354490334	0.00169491374066685	Upregulated
	dos-2	15:56:00	0.102083	0.0479167	0.000551413195085688	0.00169839265873868	Upregulated
	R12E2.6	0.804861	01:14:00	00:41:00	0.000559474054413615	0.00171722240860547	Upregulated
	VY10G11R.1	11:03:00	0.0895833	00:59:00	0.000487191196289828	0.00175283953932861	Upregulated
	K10D6.3	22:12:00	01:18:00	00:41:00	0.000431969498061363	0.00180060336914596	Upregulated
	C45B2.8	1 day, 7:03:00	01:12:00	00:39:00	0.000466128868780238	0.00183951239100428	Upregulated
	clec-21	07:04:00	02:39:00	0.0534722	0.000324841865300232	0.0018417228910574	Upregulated
	npax-2	13:21:00	01:42:00	00:52:00	0.000628261803839624	0.00189640992318589	Upregulated
	F55C10.4	16:32:00	0.0923611	0.0444444	0.000640433481252395	0.00192891847157604	Upregulated
	F10D2.8	09:08:00	01:42:00	00:52:00	0.00063752654196925	0.00194674587870039	Upregulated
	C05C9.1	22:26:00	01:32:00	00:48:00	0.00047313207001426	0.00194823457531306	Upregulated
	K08D10.18	16:12:00	01:02:00	00:44:00	0.000655290050063613	0.00195520066985432	Upregulated
	Y6E2A.5	13:07:00	01:28:00	00:46:00	0.000570728866329946	0.00199857885188202	Upregulated
	ZC434.10	21:08:00	0.0909722	0.0444444	0.000558926020627504	0.00208692876095935	Upregulated
	Y97E10AL.1	10:53:00	01:26:00	00:46:00	0.000623096158011122	0.00214888303965938	Upregulated
	T06G6.12	14:44:00	01:28:00	00:47:00	0.000624552814635378	0.00215237723665897	Upregulated
	gly-1	09:05:00	01:37:00	00:52:00	0.000762275623631867	0.00222251194152236	Upregulated
	abu-15	5 days, 3:25:00	0.0854167	0.0423611	0.000358394184833141	0.00226114701545559	Upregulated
	F35D2.2	16:36:00	0.0875	0.0430556	0.000662929944298395	0.00226161751748545	Upregulated
	C54C8.2	11:32:00	02:07:00	0.0541667	0.000782947351588183	0.00226409719680665	Upregulated
	twk-11	20:17:00	01:23:00	00:45:00	0.000591507310120802	0.00233629860999959	Upregulated
	M01H9.5	0.357639	02:36:00	0.0548611	0.000426187372830039	0.00234938891164143	Upregulated
	Y97E10AR.8	17:01:00	01:25:00	00:46:00	0.000726138384882221	0.00243672028382672	Upregulated
	K08E7.5	88.89	01:04:00	00:38:00	0.000549123104671024	0.00246009418609564	Upregulated
	C17B7.2	09:17:00	0.0986111	0.0479167	0.000873847977512364	0.00248531739643544	Upregulated
	mltn-13	0.51875	0.09375	00:07:00	0.000892694358531324	0.00252121943433659	Upregulated
	C06A1.6	0.383333	01:06:00	0.0430556	0.000896944060318259	0.00257668828710315	Upregulated
	Y67D8C.22	14:26:00	01:31:00	00:52:00	0.000913019369089745	0.00257898784360501	Upregulated
	C25F6.6	0.183333	03:57:00	02:05:00	0.000529603185831222	0.00257898784360501	Upregulated
	F09E5.12	15:22:00	01:14:00	00:43:00	0.000841001676953152	0.00274314402078173	Upregulated
	C18C4.7	13:13:00	01:03:00	00:51:00	0.000971857955128632	0.00274500017182437	Upregulated
	Y65B4BM.2	11:45:00	02:01:00	00:08:00	0.000983112000810427	0.00276880716727604	Upregulated
	T20F5.4	21:19:00	01:17:00	00:44:00	0.000766794243334393	0.0027796003661664	Upregulated
	F47F6.9	09:37:00	0.0965278	00:07:00	0.0010317581043873	0.00282291278305111	Upregulated
	C18D11.6	06:03:00	02:24:00	0.0576389	0.000516034618341974	0.0028761407289521	Upregulated
	mec-14	09:31:00	01:58:00	00:06:00	0.000916863912869092	0.00293277374604792	Upregulated
	ZK381.2	0.303472	02:51:00	0.0590278	0.000629827590479903	0.00295451883227244	Upregulated
	F53C3.6	16:56:00	01:12:00	00:44:00	0.00110378169810615	0.00298229563643406	Upregulated
	msp-74	1 day, 3:44:00	01:11:00	00:42:00	0.000814292536058989	0.00302666392491595	Upregulated
	ZC449.1	1 day, 10:07:00	01:21:00	00:47:00	0.000831560165407863	0.00307780831090425	Upregulated
	T28A11.6	18:12:00	01:15:00	00:44:00	0.00101416932148141	0.00318250007243698	Upregulated
	twk-10	10	01:21:00	00:47:00	0.00103471884120779	0.00323582718503649	Upregulated
	fut-5	1.00972	01:05:00	00:04:00	0.00091833514851974	0.00332001445769805	Upregulated
	Y32G9A.11	10:39:00	01:34:00	00:55:00	0.00130055128216453	0.00345426785888451	Upregulated
	abu-6	72.86	01:43:00	0.04375	0.00121504849812695	0.00355260791259458	Upregulated
	Y61A9LA.7	18:49:00	01:04:00	00:41:00	0.00140054664904729	0.0036175449515554	Upregulated
	K09H11.6	13	01:13:00	00:45:00	0.00120979863311065	0.003656135035276	Upregulated
	C03F11.2	1 day, 3:06:00	1	00:39:00	0.00104085050505473	0.00365827839630645	Upregulated
	grd-11	06:09:00	0.0965278	0.0472222	0.000770369444931301	0.00368599730609205	Upregulated
	srh-282	0.170139	03:52:00	02:09:00	0.000729478576656831	0.00378730817884423	Upregulated
	Y53G8AM.6	10:25:00	0.0881944	0.0472222	0.00150629831868468	0.00382697744502348	Upregulated
	fbxa-201	0.584722	01:31:00	00:54:00	0.00149822064482228	0.00385319726685524	Upregulated
	F47F6.4	0.272917	0.142361	01:03:00	0.000811803022086278	0.00389871629389195	Upregulated
	T21D12.7	05:56:00	0.145139	01:26:00	0.000761094709703679	0.00390625891135547	Upregulated
	arrd-12	17:08:00	01:06:00	00:43:00	0.00154428943328712	0.00394552135178254	Upregulated
	F44E7.3	0.894444	01:04:00	00:04:00	0.00123765064874541	0.00405650270908796	Upregulated
	F31B9.4	07:06:00	0.140972	01:25:00	0.000803273785562451	0.00407629565014681	Upregulated
	T21C12.12	13:46:00	01:06:00	00:44:00	0.00163686109875962	0.00414268570358229	Upregulated
	oac-42	0.3	0.143056	01:05:00	0.000900056948052948	0.00417012897102482	Upregulated
	C02G6.3	0.379861	01:35:00	00:57:00	0.00167744827082455	0.00417042414423808	Upregulated
	E02H4.5	10:29:00	01:19:00	00:05:00	0.00170483857143615	0.00422075841920219	Upregulated
	R07B1.5	07:46:00	02:04:00	0.0611111	0.000991921216905425	0.00422831907071941	Upregulated
	linc-66	15:47:00	01:53:00	0.0458333	0.00173277212197572	0.00427456034080552	Upregulated
	egl-46	0.51875	01:22:00	00:53:00	0.00182465502161284	0.00445732851068281	Upregulated
	R08A2.5	10:24:00	01:35:00	00:57:00	0.00179652822211693	0.00447493943584285	Upregulated
	W09C5.12	06:16:00	02:11:00	0.0541667	0.000964313754368659	0.00450165396247923	Upregulated
	K08F8.7	13:05:00	01:28:00	00:56:00	0.001836653234683	0.0045550930814777	Upregulated
	F18E9.1	0.554167	01:24:00	00:51:00	0.00162584301170807	0.00462274317971276	Upregulated
	R01E6.5	18:07:00	01:22:00	00:55:00	0.0019261469703334	0.00463963925883168	Upregulated
	H19M22.3	39.91	01:12:00	00:47:00	0.00147883845527263	0.00467991410251446	Upregulated
	F08H9.3	03:54:00	02:08:00	01:28:00	0.00102724380431347	0.00470891669795307	Upregulated
	Y6E2A.4	14:44:00	01:12:00	00:47:00	0.00169084964497283	0.00477772096513418	Upregulated
	C24H10.3	11:56:00	01:41:00	0.04375	0.00200380855043477	0.00488794969462069	Upregulated
	sel-7	20:35:00	01:01:00	00:45:00	0.00156613147707911	0.00491308845371826	Upregulated
	F21G4.3	0.275694	02:13:00	0.0569444	0.00102092091871361	0.00496407094422824	Upregulated
	col-44	06:57:00	02:41:00	0.0638889	0.0010888069857173	0.00496823522816028	Upregulated
	C30A5.10	17:02:00	01:23:00	00:55:00	0.00211756594284286	0.00509599850241147	Upregulated
	F42E8.1	0.543056	01:35:00	00:06:00	0.00227388569398773	0.00539484432371755	Upregulated
	F36D1.8	0.719444	01:02:00	00:43:00	0.00197983370252262	0.00543092408895596	Upregulated
	pqn-73	14:37:00	01:25:00	00:58:00	0.00234324412310383	0.00546639284257204	Upregulated
	Y39H10A.1	04:03:00	0.129861	01:29:00	0.00138064107714627	0.00552969372572763	Upregulated
	Y58A7A.4	20:04:00	1	00:41:00	0.00173819689652378	0.00553672644536626	Upregulated
	R07C12.1	0.584722	01:17:00	00:52:00	0.00243340461863138	0.00560347170396357	Upregulated
	ZK783.5	10:35:00	01:56:00	0.0479167	0.00238477279511606	0.00560580940293923	Upregulated
	W06G6.10	05:04:00	02:11:00	0.0583333	0.00131504921801404	0.00565636396880148	Upregulated
	F59H6.14	0.231944	0.0916667	0.0479167	0.00129242372836018	0.00569012736825526	Upregulated
	abu-7	3 days, 2:08:00	01:16:00	00:57:00	0.00259388710159719	0.00580344399466638	Upregulated
	col-47	0.397917	02:35:00	01:01:00	0.00253141288490525	0.00580923012143743	Upregulated
	Y47D3B.3	20:59:00	01:07:00	00:47:00	0.00197130001669488	0.00590039810485238	Upregulated
	Y119C1B.11	06:28:00	0.125694	01:26:00	0.00138031644819052	0.00598803290322901	Upregulated
	F15E6.10	08:04:00	01:55:00	0.0472222	0.00229529309369426	0.00609308801734658	Upregulated
	srt-13	04:34:00	02:58:00	01:28:00	0.00156603256956848	0.00610269071615952	Upregulated
	T04B8.1	3	0.130556	01:31:00	0.00145031386522965	0.00610747601363561	Upregulated
	F28G4.4	0.554167	01:14:00	00:52:00	0.00273868750399367	0.00617523557335484	Upregulated
	T01D1.8	12:38:00	01:31:00	0.0430556	0.00272978059010723	0.00624114868701174	Upregulated
	Y59E9AL.8	0.568056	01:06:00	00:48:00	0.00279584576169742	0.00635647127021166	Upregulated
	Y39A3B.1	08:52:00	01:27:00	00:59:00	0.00291870884907723	0.00646648581883652	Upregulated
	F11E6.9	0.793056	01:01:00	00:45:00	0.00286068299749324	0.00646889550028925	Upregulated
	R10E11.9	12:54:00	01:11:00	00:05:00	0.00291167004182448	0.00647582767855581	Upregulated
	H12I13.1	1.01875	01:07:00	00:48:00	0.00234073839721924	0.00675356206391176	Upregulated
	C53A3.1	06:24:00	0.0930556	0.0513889	0.00166241018169133	0.00681200710519024	Upregulated
	cyp-35A1	0.211111	02:56:00	01:03:00	0.00164155282567751	0.00685089465931664	Upregulated
	F22E5.7	09:49:00	01:31:00	0.0430556	0.0032055444130794	0.00700140335476413	Upregulated
	W08E12.6	0.296528	0.0888889	00:07:00	0.00173679756802075	0.00716217637329965	Upregulated
	hlh-4	08:58:00	01:24:00	00:57:00	0.00282190791140228	0.00717951363992659	Upregulated
	C17F4.12	09:26:00	01:22:00	00:59:00	0.00338274014396307	0.00727647556041032	Upregulated
	lgc-1	0.309722	0.0868056	0.05	0.00186240128502952	0.00761883068477882	Upregulated
	Y75B8A.10	15:46:00	01:12:00	00:52:00	0.00351924155507825	0.00765212628766742	Upregulated
	F10B5.3	15:52:00	01:18:00	00:54:00	0.00309567575321063	0.00774149925745978	Upregulated
	K04G2.12	06:18:00	0.107639	0.0576389	0.00219388853131823	0.00800120263615248	Upregulated
	ZK675.4	0.224306	02:05:00	01:03:00	0.0018935328192503	0.00812622980025093	Upregulated
	srt-54	0.170833	02:04:00	01:34:00	0.00245305544525309	0.00877338243422916	Upregulated
	K01A11.3	10:57:00	01:12:00	00:56:00	0.00378758935622476	0.00913216587950895	Upregulated
	F35A5.5	06:22:00	0.0888889	0.0520833	0.00252846831632504	0.00972118865233798	Upregulated
	C04C3.9	0.261111	02:36:00	01:02:00	0.00261258073165702	0.00998271234513184	Upregulated

## Sheet: jmjd-3.1;2;3
	Geneid	baseMean	log2FoldChange	lfcSE	pvalue	padj	DEG		DEgenes of jmjd-3.1;jmjd-3.2;jmjd-3.3
Upregulated
	C23G10.6	483.3	2.26	0.12	4.3726e-77	9.00733e-73	Upregulated
	dao-2	283.63	1.87	0.14	6.15054e-43	2.39992e-39	Upregulated
	ZK596.1	222.21	1.48	0.11	2.78982e-39	1.01589e-35	Upregulated
	srr-4	425.7	1.04	0.08	3.40916e-37	1.20797e-33	Upregulated
	agmo-1	247.67	2.63	0.21	3.3414e-36	6.95284e-33	Upregulated
	ZK154.1	179.1	2.62	0.21	2.96914e-36	9.70461e-33	Upregulated
	F57H12.6	215.53	1.94	0.16	3.78144e-35	1.00513e-31	Upregulated
	F58E6.13	291.49	2.11	0.17	8.58656e-35	1.00513e-31	Upregulated
	rol-6	566.16	2.36	0.2	2.73189e-34	4.06209e-31	Upregulated
	lon-3	469.69	2.32	0.2	2.31734e-33	3.42127e-30	Upregulated
	C26B9.3	268.72	2.16	0.18	6.96873e-33	7.80803e-30	Upregulated
	grl-5	248.32	2.39	0.21	1.9584e-32	1.52832e-29	Upregulated
	R02E4.3	199.89	1.71	0.15	1.152e-31	1.34051e-28	Upregulated
	wrt-8	67.44	3.75	0.32	1.67554e-31	1.83502e-28	Upregulated
	Y102A11A.5	121.88	2.43	0.21	1.79772e-31	1.84127e-28	Upregulated
	col-90	388.61	2.44	0.21	1.7662e-31	1.91488e-28	Upregulated
	F15B9.8	237.61	2.29	0.2	2.36235e-31	2.09263e-28	Upregulated
	R08E5.3	512.11	1.1	0.1	4.46089e-31	2.66036e-28	Upregulated
	hmit-1.1	693.1	1.31	0.12	3.42787e-31	2.66036e-28	Upregulated
	catp-3	1585.68	1.23	0.11	2.48222e-30	9.84563e-28	Upregulated
	dao-4	229.16	2.5	0.23	1.66412e-29	7.79198e-27	Upregulated
	wrt-10	166.7	2.92	0.26	1.03539e-29	1.04289e-26	Upregulated
	sqt-1	648.35	1.86	0.17	3.2786e-29	1.58049e-26	Upregulated
	T19C3.2	263.29	2.32	0.21	3.02132e-29	2.34376e-26	Upregulated
	glf-1	254.22	2.93	0.27	4.54117e-29	2.34376e-26	Upregulated
	B0205.13	125.88	2.01	0.19	1.62644e-27	1.4018e-24	Upregulated
	lpr-4	175.16	3.13	0.3	2.12346e-27	2.04671e-24	Upregulated
	mlt-8	392.41	1.88	0.18	3.95509e-27	2.20775e-24	Upregulated
	bli-2	499.98	2.13	0.2	6.21777e-27	2.20775e-24	Upregulated
	F40F12.3	264.18	1.23	0.12	5.30502e-27	2.20775e-24	Upregulated
	C38D9.2	62.76	2.37	0.22	8.17243e-27	3.85381e-24	Upregulated
	T02E1.7	245.54	1.27	0.12	1.03534e-26	6.00416e-24	Upregulated
	C05E7.2	483.14	1.56	0.15	1.09223e-26	6.00416e-24	Upregulated
	C05E7.1	203.94	2.3	0.22	8.94153e-27	6.00416e-24	Upregulated
	H23N18.5	208.64	1.82	0.18	1.74226e-26	1.53349e-23	Upregulated
	fkb-4	157.96	2.43	0.23	2.47746e-26	1.58001e-23	Upregulated
	tag-297	736.26	2.24	0.22	4.20276e-26	1.67399e-23	Upregulated
	clec-180	270.21	2.7	0.26	8.9257e-26	3.6775e-23	Upregulated
	dpy-2	218.15	2.18	0.21	1.15559e-25	3.82543e-23	Upregulated
	grl-15	169.1	2.17	0.21	5.81786e-26	4.55174e-23	Upregulated
	mam-2	135.57	3	0.3	2.93588e-25	1.17666e-22	Upregulated
	col-111	363.82	1.99	0.2	3.71989e-25	1.41968e-22	Upregulated
	K08B12.1	95.76	3.64	0.36	6.85242e-25	2.6431e-22	Upregulated
	col-173	195.79	2.58	0.26	5.83013e-25	3.11114e-22	Upregulated
	F33A8.7	120.66	2.55	0.25	1.03619e-24	3.83691e-22	Upregulated
	pes-8	493.91	1.57	0.16	9.83255e-25	3.97148e-22	Upregulated
	lips-9	96.81	3.06	0.31	1.56247e-24	5.48873e-22	Upregulated
	T03G6.1	109.56	2.79	0.28	3.24502e-24	1.10788e-21	Upregulated
	dpy-10	188.57	2.23	0.23	3.12971e-24	1.49021e-21	Upregulated
	ptr-4	259.41	2.94	0.3	4.74743e-24	1.50193e-21	Upregulated
	lon-8	261.83	1.27	0.13	3.83527e-24	1.51369e-21	Upregulated
	F40G12.10	394.46	1.06	0.11	5.03332e-24	1.53747e-21	Upregulated
	C04G6.2	147.46	2.26	0.23	1.05978e-23	3.34426e-21	Upregulated
	dpy-7	155.36	2.7	0.28	9.34446e-24	4.80358e-21	Upregulated
	Y71F9AL.4	378.24	1	0.1	1.76174e-23	5.46933e-21	Upregulated
	lips-3	188.95	2.54	0.26	1.09942e-23	5.46933e-21	Upregulated
	C14F11.6	129.26	2.63	0.27	2.11146e-23	6.23991e-21	Upregulated
	D1014.5	141.19	3.2	0.33	2.10325e-23	8.47388e-21	Upregulated
	F35B3.4	419.39	1.45	0.15	4.22198e-23	1.13031e-20	Upregulated
	F15D4.5	142.37	1.32	0.14	3.82793e-23	1.47421e-20	Upregulated
	F58A6.5	262.78	1.2	0.12	1.05885e-22	2.20327e-20	Upregulated
	T27A3.5	454.61	1.15	0.12	9.52271e-23	2.4058e-20	Upregulated
	F01D5.6	145.76	2.6	0.27	5.33985e-23	2.6111e-20	Upregulated
	sqt-2	568.73	1.91	0.2	1.67958e-22	3.0187e-20	Upregulated
	suro-1	649.93	2.09	0.22	1.88788e-22	3.32055e-20	Upregulated
	C06A8.6	476.79	1.12	0.12	1.49657e-22	3.53216e-20	Upregulated
	col-79	209.34	2.68	0.28	1.556e-22	3.76231e-20	Upregulated
	rnh-1.1	381.66	1.17	0.12	1.56272e-22	3.85876e-20	Upregulated
	K01D12.8	84.78	2.69	0.28	1.75746e-22	4.10135e-20	Upregulated
	bus-19	108.82	2.05	0.22	2.1181e-22	6.67756e-20	Upregulated
	C35E7.9	270.27	1.09	0.11	3.90739e-22	6.8571e-20	Upregulated
	T06G6.6	112.08	3.07	0.32	2.27982e-22	7.01762e-20	Upregulated
	lgc-27	145.91	2.11	0.22	4.91092e-22	1.07567e-19	Upregulated
	col-54	78.44	3.73	0.39	5.33357e-22	1.16702e-19	Upregulated
	wrt-1	232.67	2.5	0.27	7.08257e-22	1.32884e-19	Upregulated
	D1081.5	239.64	1.16	0.12	1.10024e-21	1.44712e-19	Upregulated
	C02F4.4	67.22	2.68	0.29	7.63284e-22	1.46919e-19	Upregulated
	mab-7	173.82	2.24	0.24	6.78077e-22	1.93017e-19	Upregulated
	nlp-30	106.85	2.02	0.22	8.23345e-22	2.23671e-19	Upregulated
	cuti-1	104.86	2.16	0.23	1.50289e-21	2.92058e-19	Upregulated
	Y38A10A.2	108.3	2.74	0.29	1.09795e-21	2.92058e-19	Upregulated
	T16G1.7	313.9	2.04	0.22	1.81888e-21	4.21839e-19	Upregulated
	lgc-21	379.23	2.22	0.24	2.30492e-21	4.80688e-19	Upregulated
	str-7	150.32	1.57	0.17	3.4514e-21	6.42587e-19	Upregulated
	F46C8.8	213.09	2.24	0.24	3.779e-21	6.96614e-19	Upregulated
	F42G8.8	278.95	1.1	0.12	8.27927e-21	9.50158e-19	Upregulated
	ZC434.3	104.64	2.66	0.29	8.7422e-21	1.53497e-18	Upregulated
	col-110	199.47	2.31	0.25	6.32824e-21	1.56104e-18	Upregulated
	nas-23	88.52	3.22	0.35	7.19237e-21	1.7165e-18	Upregulated
	C29E4.14	79.54	1.7	0.19	1.07523e-20	1.72469e-18	Upregulated
	C16E9.1	245.65	1.24	0.14	2.10047e-20	2.19534e-18	Upregulated
	F33D4.6	554.32	2.33	0.26	1.95586e-20	2.25282e-18	Upregulated
	T26C5.2	135.34	3.11	0.35	1.46981e-20	2.37698e-18	Upregulated
	ZK662.6	63.67	2.8	0.31	1.71929e-20	2.58991e-18	Upregulated
	F26G1.5	320.1	1.24	0.14	1.90646e-20	2.71353e-18	Upregulated
	C15C6.1	137.9	1.86	0.21	1.82355e-20	2.84909e-18	Upregulated
	F09F9.2	98.4	2.77	0.31	1.80468e-20	2.84909e-18	Upregulated
	nhx-9	244.45	1.12	0.12	1.95285e-20	2.90738e-18	Upregulated
	R12E2.15	181.97	1.38	0.15	1.7312e-20	3.74109e-18	Upregulated
	gska-3	514.16	1.01	0.11	3.57844e-20	3.84836e-18	Upregulated
	lrx-1	70.1	2.44	0.27	2.69167e-20	4.1179e-18	Upregulated
	F13D11.4	251.95	1.51	0.17	3.70481e-20	4.31932e-18	Upregulated
	C32H11.5	52.77	2.88	0.32	3.69861e-20	5.42214e-18	Upregulated
	F46A9.1	215.7	1.18	0.13	2.84597e-20	5.82271e-18	Upregulated
	ptr-18	385.79	2.08	0.23	4.95629e-20	6.83866e-18	Upregulated
	Y65B4BL.6	65.13	2.36	0.26	5.84857e-20	7.62995e-18	Upregulated
	lpr-5	197.26	2.33	0.26	3.56317e-20	8.32579e-18	Upregulated
	C49F8.3	290.38	1.57	0.18	7.1249e-20	8.84487e-18	Upregulated
	ZK6.8	192.13	1.28	0.14	5.25088e-20	1.0262e-17	Upregulated
	Y62E10A.19	86.67	2.26	0.26	9.95376e-20	1.36265e-17	Upregulated
	Y11D7A.9	168.73	1.86	0.21	7.80936e-20	1.4905e-17	Upregulated
	D2092.8	78.26	3.08	0.35	1.21713e-19	1.52788e-17	Upregulated
	Y37A1B.7	72.79	3.04	0.35	1.284e-19	1.60024e-17	Upregulated
	K01D12.9	157.31	2.13	0.24	1.09929e-19	2.05316e-17	Upregulated
	col-58	213.98	2.13	0.24	1.18876e-19	2.20791e-17	Upregulated
	F36H12.3	199.39	1.21	0.14	1.22561e-19	2.66211e-17	Upregulated
	C36E6.8	107.61	1.5	0.17	2.29341e-19	2.96931e-17	Upregulated
	qua-1	547.75	2.22	0.26	3.5514e-19	3.02453e-17	Upregulated
	acdh-6	141.83	2.62	0.3	1.36961e-19	3.3255e-17	Upregulated
	F49C5.11	81.16	2.71	0.31	2.75411e-19	3.51208e-17	Upregulated
	F28C6.5	117.45	1.88	0.22	3.3215e-19	4.17933e-17	Upregulated
	K06H7.8	200.01	1.21	0.14	3.3447e-19	4.17933e-17	Upregulated
	spp-13	95.82	2.4	0.28	3.33968e-19	4.17933e-17	Upregulated
	C06E8.5	368.52	1.82	0.21	3.4388e-19	4.39406e-17	Upregulated
	T10E9.3	732.1	1.61	0.19	6.0899e-19	4.7604e-17	Upregulated
	cutl-15	111.39	1.63	0.19	4.01422e-19	4.82831e-17	Upregulated
	F58H1.6	247.04	1.04	0.12	6.35202e-19	4.82831e-17	Upregulated
	acn-1	400.26	1.99	0.23	3.95575e-19	4.91539e-17	Upregulated
	ifp-1	513.28	1.31	0.15	6.06733e-19	5.0285e-17	Upregulated
	col-115	196.61	2.33	0.27	3.17121e-19	5.2897e-17	Upregulated
	kin-5	336.92	1.15	0.13	3.79125e-19	5.39809e-17	Upregulated
	C42D4.3	567.6	1.4	0.16	8.7133e-19	6.99716e-17	Upregulated
	phg-1	105.75	2.23	0.26	6.13638e-19	7.05235e-17	Upregulated
	col-169	264.49	1.64	0.19	7.69206e-19	8.36054e-17	Upregulated
	K07A1.4	192.02	1.09	0.13	5.76859e-19	9.04604e-17	Upregulated
	K08F4.5	245.4	1.01	0.12	1.28516e-18	9.04604e-17	Upregulated
	F26A3.5	329.73	1.15	0.13	9.23819e-19	9.68454e-17	Upregulated
	lpr-6	109.86	2.56	0.3	9.58642e-19	1.04989e-16	Upregulated
	ZK856.18	188.33	1.16	0.13	6.92222e-19	1.05849e-16	Upregulated
	F01G10.10	179.36	2.05	0.24	8.37248e-19	1.50137e-16	Upregulated
	hhat-1	137.45	2.62	0.31	1.42027e-18	1.52849e-16	Upregulated
	trx-3	150.32	1.88	0.22	1.47748e-18	1.58091e-16	Upregulated
	mam-3	83.82	2.72	0.32	1.5308e-18	1.62861e-16	Upregulated
	tag-344	179.47	1.29	0.15	1.01702e-18	1.78229e-16	Upregulated
	nas-8	103.56	1.87	0.22	1.84131e-18	1.91522e-16	Upregulated
	Y47G6A.26	239.51	1.2	0.14	2.04021e-18	2.0193e-16	Upregulated
	H32C10.1	251.96	1.07	0.13	2.11937e-18	2.086e-16	Upregulated
	T19C4.1	60.05	2.14	0.25	2.22922e-18	2.31758e-16	Upregulated
	M7.7	187.83	1.25	0.14	1.2364e-18	2.37868e-16	Upregulated
	bath-13	92.6	1.44	0.17	1.84773e-18	2.58247e-16	Upregulated
	alh-5	217.02	1.05	0.12	1.50337e-18	2.83042e-16	Upregulated
	Y11D7A.5	63.09	2.58	0.31	3.45835e-18	3.12286e-16	Upregulated
	F53B2.5	262.96	1.18	0.14	2.82397e-18	3.34366e-16	Upregulated
	C25F6.7	155.74	2.3	0.27	2.84011e-18	3.89409e-16	Upregulated
	C42D4.13	59.54	2.58	0.31	4.82797e-18	4.29741e-16	Upregulated
	sth-1	148.25	1.13	0.13	4.86604e-18	4.66993e-16	Upregulated
	C01G12.9	116.21	1.49	0.18	3.6072e-18	4.7238e-16	Upregulated
	ZK596.2	256.56	1.07	0.13	8.12448e-18	4.85225e-16	Upregulated
	ltd-1	185.92	1.53	0.18	6.15558e-18	8.00774e-16	Upregulated
	T07G12.3	52.31	3.14	0.38	1.04547e-17	9.73914e-16	Upregulated
	B0403.5	300.91	1.58	0.19	1.14057e-17	9.95418e-16	Upregulated
	lys-6	35.13	2.46	0.29	7.93869e-18	9.96927e-16	Upregulated
	col-65	636.15	1.54	0.19	1.70453e-17	1.0698e-15	Upregulated
	F10G8.1	233.48	1.28	0.15	9.9068e-18	1.07666e-15	Upregulated
	acs-20	423.97	1.19	0.14	1.16394e-17	1.07777e-15	Upregulated
	mpz-4	252.58	1.06	0.13	1.0815e-17	1.16411e-15	Upregulated
	F39D8.3	51.3	2.69	0.33	1.47223e-17	1.31922e-15	Upregulated
	H42K12.3	280.43	2.43	0.3	3.05161e-17	1.68499e-15	Upregulated
	R07B1.13	47.04	2.44	0.3	2.30558e-17	1.86638e-15	Upregulated
	R12C12.10	40.63	2.87	0.35	2.32353e-17	2.22939e-15	Upregulated
	H10E21.4	399.61	2.06	0.25	2.62567e-17	2.33046e-15	Upregulated
	Y53F4B.27	155.84	2.75	0.34	1.88987e-17	2.67385e-15	Upregulated
	C32D5.4	214.06	1.1	0.13	1.92653e-17	2.71328e-15	Upregulated
	C34B2.3	184.56	1.19	0.15	3.92116e-17	3.30696e-15	Upregulated
	col-131	54.67	2.85	0.35	3.94318e-17	3.30696e-15	Upregulated
	F30A10.2	75.74	3.12	0.39	4.45981e-17	3.3951e-15	Upregulated
	dpy-9	189.73	1.78	0.22	5.30357e-17	4.36914e-15	Upregulated
	sst-20	228.83	1.07	0.13	6.31888e-17	4.59599e-15	Upregulated
	dct-5	232.75	1.68	0.21	6.18488e-17	4.80591e-15	Upregulated
	D2024.4	61.39	2.86	0.35	6.55145e-17	4.88929e-15	Upregulated
	W02F12.8	66.11	1.83	0.23	7.01306e-17	5.15392e-15	Upregulated
	col-157	438.24	1.64	0.2	5.94244e-17	5.27634e-15	Upregulated
	decr-1.3	242.17	1.05	0.13	1.12031e-16	5.58051e-15	Upregulated
	clec-230	29.43	2.73	0.34	6.3169e-17	5.58051e-15	Upregulated
	T19A5.3	268.25	2.5	0.31	8.34115e-17	6.23529e-15	Upregulated
	phat-2	111.04	1.89	0.23	7.39198e-17	7.93071e-15	Upregulated
	grl-21	300.79	1.51	0.19	1.51104e-16	9.00709e-15	Upregulated
	C30H6.5	142.24	2.44	0.3	7.15465e-17	9.00709e-15	Upregulated
	lpr-7	77.85	2.41	0.3	1.23366e-16	9.33679e-15	Upregulated
	nlp-34	100.62	1.43	0.18	9.16309e-17	9.47329e-15	Upregulated
	wrt-2	89.07	3.03	0.38	1.27491e-16	9.51783e-15	Upregulated
	C01F6.2	337.9	1.12	0.14	1.32754e-16	9.56324e-15	Upregulated
	lips-7	94.33	2.63	0.33	1.30705e-16	9.67059e-15	Upregulated
	R74.2	161.39	2.14	0.27	6.87066e-17	9.67059e-15	Upregulated
	ptr-1	253.87	2	0.25	1.08327e-16	9.67059e-15	Upregulated
	2002-03-01	106.44	1.34	0.17	1.484e-16	1.07713e-14	Upregulated
	fipr-7	98	1.39	0.17	1.10522e-16	1.10679e-14	Upregulated
	col-182	113.99	2.37	0.3	1.86352e-16	1.34249e-14	Upregulated
	elo-4	132.28	1.5	0.19	1.94537e-16	1.39012e-14	Upregulated
	C27D9.2	44.48	2.89	0.36	2.17045e-16	1.42666e-14	Upregulated
	F58H1.2	67.19	2.84	0.36	2.18134e-16	1.42666e-14	Upregulated
	scrm-6	125.73	1.35	0.17	1.72167e-16	1.66533e-14	Upregulated
	F55F8.7	265.26	1.18	0.15	2.76849e-16	1.85087e-14	Upregulated
	Y38H6C.23	60.39	2.19	0.28	2.66187e-16	1.86312e-14	Upregulated
	col-63	1086.88	1.48	0.19	7.32888e-16	2.49597e-14	Upregulated
	B0207.7	193.12	1.4	0.18	2.3417e-16	2.67504e-14	Upregulated
	R102.3	86.21	1.81	0.23	4.07262e-16	2.7706e-14	Upregulated
	sqt-3	732.92	1.36	0.17	4.37149e-16	3.01928e-14	Upregulated
	F56G4.7	60.32	2.07	0.26	4.98753e-16	3.11143e-14	Upregulated
	ZK970.7	101.8	1.64	0.21	3.33853e-16	3.11143e-14	Upregulated
	C28H8.5	88.37	2.87	0.37	5.8889e-16	3.88796e-14	Upregulated
	D1054.9	95.8	2.62	0.34	6.12743e-16	4.0087e-14	Upregulated
	D1022.9	150.8	1.29	0.16	4.7704e-16	4.39211e-14	Upregulated
	F23H12.5	108.1	2.27	0.29	5.20688e-16	4.72052e-14	Upregulated
	F38A6.4	57.95	1.92	0.25	7.9527e-16	4.72052e-14	Upregulated
	C16D9.1	130.29	1.28	0.16	8.15905e-16	5.23815e-14	Upregulated
	F59A7.2	122.63	1.29	0.17	8.82878e-16	5.57425e-14	Upregulated
	nas-7	333.52	1.37	0.18	1.14406e-15	5.66806e-14	Upregulated
	Y44A6D.5	299.66	1.07	0.14	7.40291e-16	5.66806e-14	Upregulated
	mlt-9	232.23	2.24	0.29	1.49904e-15	5.94834e-14	Upregulated
	nas-36	205.19	1.86	0.24	9.66385e-16	6.05801e-14	Upregulated
	rol-8	552.65	1.79	0.23	1.43395e-15	6.26302e-14	Upregulated
	Y71G12B.17	228.95	1.03	0.13	1.10783e-15	6.56418e-14	Upregulated
	kin-26	154.77	1.18	0.15	7.66053e-16	6.66186e-14	Upregulated
	col-156	402.28	1.62	0.21	1.04248e-15	7.064e-14	Upregulated
	B0207.11	126.62	1.2	0.16	1.34165e-15	8.13651e-14	Upregulated
	ZK1025.3	254.89	2.28	0.3	2.32611e-15	8.78359e-14	Upregulated
	R12E2.14	177.47	1.41	0.18	9.31553e-16	9.20139e-14	Upregulated
	F26F2.10	52.65	2.78	0.36	1.69651e-15	9.20139e-14	Upregulated
	F45E4.6	123.4	1.42	0.18	1.19452e-15	9.71452e-14	Upregulated
	ZK418.2	316.09	1.18	0.15	1.81282e-15	1.01958e-13	Upregulated
	R102.10	210.26	1.04	0.13	1.16819e-15	1.12597e-13	Upregulated
	col-113	403.26	1.5	0.2	2.27526e-15	1.25575e-13	Upregulated
	his-70	127.8	1.16	0.15	2.2932e-15	1.32183e-13	Upregulated
	osm-8	49.97	3.02	0.39	2.31068e-15	1.342e-13	Upregulated
	T22B7.3	259.16	1.22	0.16	2.65405e-15	1.34831e-13	Upregulated
	fipr-3	105.4	1.18	0.15	2.41417e-15	1.36527e-13	Upregulated
	F53B1.4	302.47	2.02	0.27	3.16908e-15	1.58078e-13	Upregulated
	F44D12.8	216.59	1.22	0.16	2.22454e-15	1.74945e-13	Upregulated
	ZK1098.6	180.95	1.13	0.15	3.35511e-15	1.8591e-13	Upregulated
	C04G2.5	151.7	1.15	0.15	1.79012e-15	1.87016e-13	Upregulated
	tsp-18	64.72	2.01	0.27	3.67055e-15	2.01249e-13	Upregulated
	col-174	97.81	2.18	0.29	3.89111e-15	2.10372e-13	Upregulated
	F25F2.1	285.55	1	0.13	5.24994e-15	2.22942e-13	Upregulated
	W09C3.2	190.25	1.26	0.16	2.7062e-15	2.41937e-13	Upregulated
	Y54F10AM.6	104.51	1.67	0.22	3.31176e-15	2.47486e-13	Upregulated
	F37A8.1	131.57	1.27	0.17	3.41446e-15	2.54425e-13	Upregulated
	C14A4.9	65.12	2.9	0.39	5.35031e-15	2.61001e-13	Upregulated
	abu-13	260.85	2.2	0.3	6.77175e-15	2.82623e-13	Upregulated
	M110.9	31.57	2.64	0.35	3.89527e-15	2.85111e-13	Upregulated
	F10D11.6	800.4	1.56	0.21	9.02954e-15	3.25621e-13	Upregulated
	wht-5	333.28	1.19	0.16	7.93595e-15	3.26533e-13	Upregulated
	nspb-6	65.37	2.04	0.27	6.90125e-15	3.30021e-13	Upregulated
	T25B9.6	350.11	1.07	0.14	6.46381e-15	3.48007e-13	Upregulated
	col-172	63.14	2.9	0.39	6.67969e-15	3.48357e-13	Upregulated
	clec-151	369.72	1.25	0.17	6.60243e-15	3.525e-13	Upregulated
	col-89	157.86	1.74	0.23	3.59038e-15	3.525e-13	Upregulated
	K11C4.1	288.55	1.14	0.15	1.09249e-14	3.55238e-13	Upregulated
	fipr-6	54.29	1.85	0.25	7.11935e-15	3.66158e-13	Upregulated
	col-154	214.15	1.14	0.15	5.34004e-15	3.82092e-13	Upregulated
	F38A5.6	114.24	1.27	0.17	5.46674e-15	3.85151e-13	Upregulated
	C56C10.4	60.54	2.76	0.37	8.61584e-15	3.97458e-13	Upregulated
	Y47D3B.1	50.18	2.4	0.32	9.2727e-15	4.24301e-13	Upregulated
	bus-8	115.66	2.27	0.31	6.20012e-15	4.30948e-13	Upregulated
	C35A5.10	61.85	2.32	0.31	1.03714e-14	4.81685e-13	Upregulated
	C40H1.8	68.25	1.83	0.25	1.05325e-14	5.22919e-13	Upregulated
	F54H5.5	258.6	1.03	0.14	1.11125e-14	5.23603e-13	Upregulated
	C01G12.13	69.7	1.5	0.2	1.23592e-14	5.60264e-13	Upregulated
	hecw-1	184.61	1	0.13	9.49834e-15	6.52645e-13	Upregulated
	F01G10.5	258.73	1.33	0.18	1.40353e-14	6.52645e-13	Upregulated
	T21D11.1	49.4	2.95	0.4	1.55616e-14	7.03865e-13	Upregulated
	M03F8.1	70.47	2.35	0.32	1.46373e-14	7.17281e-13	Upregulated
	Y69F12A.1	113.22	1.33	0.18	1.53017e-14	7.3997e-13	Upregulated
	pho-8	217.17	1.11	0.15	1.63461e-14	7.86391e-13	Upregulated
	B0034.1	135.54	1.24	0.17	1.65455e-14	7.89515e-13	Upregulated
	dpy-20	39.99	2.76	0.37	1.67818e-14	8.3541e-13	Upregulated
	elo-8	197.06	1.04	0.14	1.38275e-14	9.19999e-13	Upregulated
	T08B6.9	242.86	1.3	0.18	3.19449e-14	9.49095e-13	Upregulated
	T05C1.3	26.69	3.35	0.45	2.05713e-14	9.67171e-13	Upregulated
	Y50E8A.12	131.25	1.34	0.18	1.51828e-14	9.76602e-13	Upregulated
	Y54E2A.9	118.91	1.31	0.18	2.30868e-14	1.07458e-12	Upregulated
	C06G1.1	327.44	1.69	0.23	2.75224e-14	1.21294e-12	Upregulated
	spi-1	43.32	2.46	0.34	2.98365e-14	1.26215e-12	Upregulated
	C13C12.2	57.22	2.15	0.3	3.202e-14	1.33887e-12	Upregulated
	hog-1	87.32	1.99	0.27	2.30907e-14	1.44877e-12	Upregulated
	F26A1.9	33.29	2.83	0.38	2.31715e-14	1.45492e-12	Upregulated
	F01D5.10	62.98	2.17	0.3	3.51171e-14	1.48741e-12	Upregulated
	Y37D8A.5	304.33	1.07	0.15	3.83669e-14	1.54127e-12	Upregulated
	R13A5.11	181.31	1.17	0.16	2.52482e-14	1.6024e-12	Upregulated
	abt-5	284.16	1.29	0.18	3.8338e-14	1.64459e-12	Upregulated
	C01F1.5	46.34	2.98	0.41	3.87053e-14	1.75926e-12	Upregulated
	tsp-19	91.84	1.55	0.21	4.05399e-14	1.80861e-12	Upregulated
	swt-5	56.36	2.41	0.33	4.67509e-14	2.08732e-12	Upregulated
	bus-4	96.15	2.27	0.31	3.49252e-14	2.16038e-12	Upregulated
	F32D8.7	179.03	1.84	0.25	3.00002e-14	2.20838e-12	Upregulated
	cpn-2	126.89	1.28	0.18	5.03936e-14	2.23389e-12	Upregulated
	lpr-1	39.08	2.6	0.36	5.21247e-14	2.30514e-12	Upregulated
	abt-1	295.87	1.18	0.16	4.45665e-14	2.37019e-12	Upregulated
	C04E6.5	171.68	1.14	0.16	3.3208e-14	2.41568e-12	Upregulated
	F26D2.10	305.53	1.13	0.16	7.45826e-14	2.55611e-12	Upregulated
	C30B5.6	73.75	1.97	0.27	6.32785e-14	2.57324e-12	Upregulated
	ZK892.3	185.13	1.1	0.15	3.60418e-14	2.6034e-12	Upregulated
	C40A11.8	43.28	1.99	0.27	6.07103e-14	2.66918e-12	Upregulated
	F52F10.2	110.82	2.33	0.32	4.52294e-14	2.71338e-12	Upregulated
	R02F11.1	162.25	2.03	0.28	3.85875e-14	2.74866e-12	Upregulated
	elo-7	157.73	1.37	0.19	3.99361e-14	2.83817e-12	Upregulated
	R06B10.1	315.29	1.42	0.2	8.52173e-14	2.85345e-12	Upregulated
	ttr-26	183.44	1.02	0.14	6.88636e-14	2.9339e-12	Upregulated
	dpy-3	94.92	2.83	0.4	6.94303e-14	2.95129e-12	Upregulated
	F42A9.3	118.19	1.08	0.15	5.12171e-14	2.97924e-12	Upregulated
	nlp-25	114.58	1.49	0.21	5.09667e-14	2.98824e-12	Upregulated
	C07A4.3	69.47	1.49	0.21	7.77162e-14	3.30117e-12	Upregulated
	Y43C5B.2	137.71	1.26	0.17	7.95056e-14	3.30129e-12	Upregulated
	K07E3.9	79.27	2.16	0.3	8.15474e-14	3.4406e-12	Upregulated
	fipr-4	76.18	1.57	0.22	8.45104e-14	3.55764e-12	Upregulated
	B0280.7	80.03	2.47	0.35	8.66726e-14	3.58191e-12	Upregulated
	F57A10.2	22.41	2.48	0.34	8.80837e-14	3.65246e-12	Upregulated
	F38E1.3	155.31	1.1	0.15	5.34202e-14	3.66147e-12	Upregulated
	C14A6.6	156.36	1.03	0.14	9.38383e-14	3.86525e-12	Upregulated
	R12E2.7	244.82	1.08	0.15	1.10578e-13	4.01256e-12	Upregulated
	C01G10.1	205.31	1.27	0.18	7.04747e-14	4.04115e-12	Upregulated
	ZK84.1	819.49	1.57	0.22	1.13602e-13	4.15849e-12	Upregulated
	F44D12.6	113.49	1.57	0.22	8.02008e-14	4.45222e-12	Upregulated
	T06E4.5	64.74	1.64	0.23	1.29261e-13	4.79192e-12	Upregulated
	C17G10.3	238.43	1.07	0.15	1.60226e-13	5.05152e-12	Upregulated
	K10C9.7	165.11	1.18	0.16	9.18241e-14	5.18256e-12	Upregulated
	fbxa-224	167.58	1.3	0.18	1.42806e-13	5.70553e-12	Upregulated
	lpr-3	221.03	2.3	0.33	1.25609e-13	6.0509e-12	Upregulated
	nep-6	240.93	1.18	0.17	1.82364e-13	6.87419e-12	Upregulated
	ZK354.7	152.01	1.09	0.15	1.24255e-13	6.90873e-12	Upregulated
	AH6.3	132.43	1.23	0.17	1.86293e-13	7.26115e-12	Upregulated
	F45E4.5	158.19	1.12	0.16	1.2351e-13	7.96961e-12	Upregulated
	C50F7.3	184.3	1.1	0.16	2.21134e-13	8.57729e-12	Upregulated
	osr-1	72.45	2.22	0.32	2.48683e-13	8.77693e-12	Upregulated
	Y54G2A.76	39.6	3.42	0.49	2.19391e-13	8.83687e-12	Upregulated
	B0334.13	94.07	1.73	0.25	2.40091e-13	9.14535e-12	Upregulated
	Y1A5A.1	178.8	1.11	0.16	1.73111e-13	9.34734e-12	Upregulated
	Y54E2A.7	188.94	1.19	0.17	1.75944e-13	9.4662e-12	Upregulated
	lron-2	126.07	2.02	0.29	1.79336e-13	9.51652e-12	Upregulated
	dpy-8	201.26	2.32	0.33	1.77607e-13	9.51652e-12	Upregulated
	cnc-4	107.78	1.37	0.2	2.52486e-13	9.51913e-12	Upregulated
	C28D4.4	108.84	1.22	0.17	1.88711e-13	9.91748e-12	Upregulated
	C11H1.5	59.27	2.74	0.4	2.66077e-13	1.00484e-11	Upregulated
	W08G11.1	47.12	2.92	0.42	2.95775e-13	1.01643e-11	Upregulated
	col-17	482.18	1.57	0.23	3.02784e-13	1.07072e-11	Upregulated
	mboa-4	195.12	1.33	0.19	2.22163e-13	1.15667e-11	Upregulated
	irld-14	137.01	1.08	0.15	3.48499e-13	1.26919e-11	Upregulated
	T14A8.2	131.15	1.25	0.18	2.56472e-13	1.28924e-11	Upregulated
	oac-1	50.9	2.58	0.37	3.95126e-13	1.32406e-11	Upregulated
	F21C3.7	88.05	1.3	0.19	3.98159e-13	1.42534e-11	Upregulated
	ora-1	165.28	2.06	0.3	2.21739e-13	1.51001e-11	Upregulated
	fip-6	89.74	1.29	0.19	4.2961e-13	1.54114e-11	Upregulated
	R155.3	186.6	1.18	0.17	4.40113e-13	1.57578e-11	Upregulated
	uggt-2	192.24	1.35	0.19	4.51971e-13	1.61514e-11	Upregulated
	T16G12.7	149.37	1.28	0.18	4.6835e-13	1.66727e-11	Upregulated
	C30F8.3	48.3	2.53	0.37	4.76015e-13	1.70616e-11	Upregulated
	C07E3.10	34.84	2.28	0.33	3.52865e-13	1.71857e-11	Upregulated
	ZK484.7	228.83	1.05	0.15	7.87498e-13	1.7459e-11	Upregulated
	R07H5.9	97.26	1.48	0.21	4.99576e-13	1.74847e-11	Upregulated
	F44E2.4	457.92	1.57	0.23	4.88473e-13	1.7665e-11	Upregulated
	Y38H8A.1	36.59	2.84	0.41	4.57773e-13	1.78669e-11	Upregulated
	F14F7.4	196	1.11	0.16	2.76952e-13	1.82938e-11	Upregulated
	let-4	64.43	2.2	0.32	5.79259e-13	2.01481e-11	Upregulated
	btb-2	177.54	1.2	0.17	4.27537e-13	2.06576e-11	Upregulated
	nstp-3	40.34	2.85	0.42	6.00751e-13	2.14793e-11	Upregulated
	T25B9.4	122.63	1.24	0.18	6.39141e-13	2.17198e-11	Upregulated
	F13E9.5	158.28	1.11	0.16	6.35794e-13	2.17198e-11	Upregulated
	K09C6.1	126.87	1.62	0.23	4.84655e-13	2.29513e-11	Upregulated
	F25H5.7	152.89	1.16	0.17	7.06585e-13	2.4006e-11	Upregulated
	K08E4.7	106.6	1.63	0.24	5.28923e-13	2.49108e-11	Upregulated
	F13H8.5	371.16	2.1	0.31	6.65217e-13	2.49147e-11	Upregulated
	C02E7.6	183.79	1.15	0.17	5.57978e-13	2.63357e-11	Upregulated
	ftn-1	79.28	1.89	0.28	8.1673e-13	2.76914e-11	Upregulated
	nas-4	79.92	1.44	0.21	8.52579e-13	2.85494e-11	Upregulated
	D2023.1	112.75	1.38	0.2	6.43548e-13	2.97671e-11	Upregulated
	col-170	171.09	1.69	0.25	5.44797e-13	3.00061e-11	Upregulated
	C18H7.7	85.12	1.47	0.21	6.59522e-13	3.03973e-11	Upregulated
	tag-314	111.66	1.17	0.17	6.71195e-13	3.04978e-11	Upregulated
	Y32G9B.1	99.96	1.89	0.28	9.52878e-13	3.12248e-11	Upregulated
	mpst-4	265.18	1.04	0.15	1.10981e-12	3.21467e-11	Upregulated
	grl-10	99.79	1.39	0.2	7.07879e-13	3.21467e-11	Upregulated
	T06D8.10	452.76	2.44	0.36	8.96781e-13	3.23524e-11	Upregulated
	ZK622.1	200.72	1.12	0.16	5.31207e-13	3.2639e-11	Upregulated
	ptr-10	35.07	2.41	0.35	7.46025e-13	3.32956e-11	Upregulated
	ZK616.61	169.58	1.01	0.15	6.23994e-13	3.34715e-11	Upregulated
	R05H10.1	75.98	1.65	0.24	1.18325e-12	3.55866e-11	Upregulated
	C09H5.7	132.54	1.13	0.17	1.11539e-12	3.56386e-11	Upregulated
	oac-30	69.51	2.44	0.36	1.09999e-12	3.58114e-11	Upregulated
	best-12	88.41	1.43	0.21	1.14625e-12	3.66531e-11	Upregulated
	F13B6.1	55	1.62	0.24	1.28149e-12	3.74438e-11	Upregulated
	C10C6.3	112.16	1.5	0.22	1.19505e-12	3.82296e-11	Upregulated
	Y53C12A.8	87.54	1.63	0.24	8.94984e-13	3.91344e-11	Upregulated
	ZC581.10	105.85	1.13	0.17	1.26335e-12	3.97461e-11	Upregulated
	cyp-35A3	245.72	1.4	0.21	1.06912e-12	4.09037e-11	Upregulated
	snf-7	75.79	1.51	0.22	1.39907e-12	4.11489e-11	Upregulated
	cyn-17	80.64	2.25	0.33	1.344e-12	4.19256e-11	Upregulated
	T06C10.3	242.1	1.14	0.17	1.12629e-12	4.28001e-11	Upregulated
	C18E9.8	378.68	1.03	0.15	1.40228e-12	4.5248e-11	Upregulated
	C54G4.2	176.2	1.17	0.17	9.41178e-13	4.87066e-11	Upregulated
	C06A5.2	73.33	1.45	0.21	1.70624e-12	4.88021e-11	Upregulated
	Y48B6A.5	263.35	1.04	0.15	2.00359e-12	4.88021e-11	Upregulated
	M03F4.6	166.66	1.42	0.21	1.17796e-12	5.1329e-11	Upregulated
	Y73F4A.3	93.03	1.05	0.15	1.68073e-12	5.14719e-11	Upregulated
	dhhc-12	141.29	1.28	0.19	1.01501e-12	5.19179e-11	Upregulated
	sfxn-1.3	90.14	1.33	0.2	1.22627e-12	5.24951e-11	Upregulated
	R09E10.13	45.39	2.75	0.4	1.74377e-12	5.36624e-11	Upregulated
	W05B2.7	178.88	1.44	0.21	1.28582e-12	5.53895e-11	Upregulated
	F13B12.4	97.88	1.74	0.26	1.39613e-12	5.85416e-11	Upregulated
	F36H9.5	64.77	1.75	0.26	1.97517e-12	6.09303e-11	Upregulated
	ZK686.5	75.74	1.65	0.25	2.05018e-12	6.24723e-11	Upregulated
	T24C12.4	48.18	2.24	0.33	2.20421e-12	6.67552e-11	Upregulated
	jud-4	53.07	2.25	0.34	2.35613e-12	7.10969e-11	Upregulated
	try-7	132.44	1.18	0.18	2.4018e-12	7.21242e-11	Upregulated
	F56A4.3	31.02	7.99	2.27	2.24261e-12	7.46034e-11	Upregulated
	F22F4.1	141.55	1.91	0.29	1.40291e-12	7.90273e-11	Upregulated
	bus-12	37.76	2.55	0.38	2.72117e-12	8.08024e-11	Upregulated
	C06G4.6	37.33	2.82	0.42	2.00235e-12	8.16818e-11	Upregulated
	C15H7.4	73.71	1.49	0.22	2.84938e-12	8.39401e-11	Upregulated
	C34D4.2	231.39	1.14	0.17	3.65452e-12	8.40928e-11	Upregulated
	C10A4.9	73.26	1.58	0.24	3.3271e-12	8.94522e-11	Upregulated
	sym-1	264.2	1.4	0.21	3.34173e-12	9.29417e-11	Upregulated
	F58F12.2	89.55	1.05	0.16	3.30744e-12	9.63668e-11	Upregulated
	fipr-11	74.53	1.15	0.17	3.61987e-12	9.7982e-11	Upregulated
	W01A8.6	168.67	1.01	0.15	2.508e-12	1.02307e-10	Upregulated
	nep-15	38.85	2.94	0.44	3.55799e-12	1.03183e-10	Upregulated
	ZK1098.12	65.24	1.58	0.24	3.88892e-12	1.04773e-10	Upregulated
	Y95B8A.2	183.38	1.44	0.22	2.58777e-12	1.0507e-10	Upregulated
	ZK1225.4	314.73	1.06	0.16	3.14678e-12	1.09604e-10	Upregulated
	M02G9.2	50.32	2.72	0.41	4.0872e-12	1.09604e-10	Upregulated
	Y70D2A.1	72.91	1.89	0.29	4.3868e-12	1.14748e-10	Upregulated
	M28.4	58.62	1.58	0.24	4.40827e-12	1.15132e-10	Upregulated
	F41E7.20	27.58	3.42	0.5	3.88856e-12	1.15789e-10	Upregulated
	F42G4.2	253.69	1.07	0.16	4.27688e-12	1.16036e-10	Upregulated
	C54F6.3	27.23	2.94	0.44	3.04113e-12	1.19125e-10	Upregulated
	T19D12.5	145.73	1.1	0.16	3.03445e-12	1.21137e-10	Upregulated
	Y73F8A.20	178.25	1.02	0.15	3.07229e-12	1.22287e-10	Upregulated
	pfk-1.2	315.35	1.02	0.15	3.57134e-12	1.22287e-10	Upregulated
	ZK353.3	37.72	2.33	0.35	4.32259e-12	1.22308e-10	Upregulated
	C49H3.16	42.44	2.17	0.33	4.65285e-12	1.22311e-10	Upregulated
	C50E10.2	145.68	1.18	0.18	2.66192e-12	1.24398e-10	Upregulated
	C50F2.5	129.58	1.05	0.16	3.29503e-12	1.27103e-10	Upregulated
	daf-6	65.52	1.84	0.28	4.72765e-12	1.33979e-10	Upregulated
	W06D4.3	107.13	1.07	0.16	3.55155e-12	1.38091e-10	Upregulated
	F59A3.8	225.32	1.04	0.16	5.23042e-12	1.39137e-10	Upregulated
	F23F1.2	86.36	1.82	0.28	3.59666e-12	1.39425e-10	Upregulated
	T05B4.14	89.01	1.35	0.2	3.69423e-12	1.4278e-10	Upregulated
	E01G4.6	1591.01	1.53	0.24	1.075e-11	1.46374e-10	Upregulated
	Y75B7B.1	131.03	1.03	0.16	5.58316e-12	1.53367e-10	Upregulated
	cut-4	189.59	1.41	0.22	5.65006e-12	1.55612e-10	Upregulated
	C50D2.1	90.93	2.2	0.34	5.93296e-12	1.61537e-10	Upregulated
	C34C6.3	68.38	1.79	0.27	6.46558e-12	1.61537e-10	Upregulated
	Y51H4A.22	60.41	1.56	0.24	6.32772e-12	1.61537e-10	Upregulated
	fbxa-125	53.92	1.88	0.29	6.93227e-12	1.76086e-10	Upregulated
	C53B4.2	77.56	1.55	0.24	6.56315e-12	1.78646e-10	Upregulated
	C25A8.2	125.39	1.1	0.17	5.33564e-12	2.00233e-10	Upregulated
	F09G8.5	63.1	1.33	0.2	7.6316e-12	2.08126e-10	Upregulated
	cutl-8	29.9	3.06	0.47	8.35728e-12	2.23238e-10	Upregulated
	col-120	827.68	1.15	0.18	9.99328e-12	2.39165e-10	Upregulated
	F58F12.3	148.77	1.09	0.17	9.19144e-12	2.44468e-10	Upregulated
	F18F11.4	38.53	2.6	0.4	6.86745e-12	2.5097e-10	Upregulated
	ZK1225.5	132.89	1.02	0.16	7.16514e-12	2.63534e-10	Upregulated
	Y73E7A.8	49.06	2.67	0.41	1.01307e-11	2.67538e-10	Upregulated
	mboa-1	44.58	2.19	0.34	1.11388e-11	2.6784e-10	Upregulated
	Y37E3.19	67.61	1.3	0.2	1.05974e-11	2.81661e-10	Upregulated
	M05B5.3	115.45	1.26	0.19	1.16448e-11	3.01101e-10	Upregulated
	R05G6.9	36.5	2.52	0.39	1.12319e-11	3.05407e-10	Upregulated
	R13A1.3	141.93	1.08	0.16	8.52882e-12	3.11947e-10	Upregulated
	F57A8.6	119.07	1.14	0.18	1.19869e-11	3.11947e-10	Upregulated
	Y39B6A.27	73.43	1.44	0.22	1.29583e-11	3.1265e-10	Upregulated
	fbxa-223	53.55	1.74	0.27	1.45042e-11	3.42845e-10	Upregulated
	T21C9.9	317.58	1.67	0.27	2.14126e-11	3.4573e-10	Upregulated
	kin-24	152.7	1.28	0.2	7.19533e-12	3.48932e-10	Upregulated
	nas-6	38.84	3.07	0.47	1.39684e-11	3.57725e-10	Upregulated
	T16G1.2	64.29	1.98	0.31	1.51517e-11	3.60547e-10	Upregulated
	H20J04.1	170.92	1.32	0.2	7.78308e-12	3.74853e-10	Upregulated
	T24F1.7	30.16	2.58	0.4	1.32554e-11	3.75298e-10	Upregulated
	F10D11.4	59.77	1.48	0.23	1.61764e-11	4.08649e-10	Upregulated
	F47B8.5	26.64	2.75	0.43	1.47078e-11	4.13034e-10	Upregulated
	C06A6.7	132.55	1.21	0.19	1.21188e-11	4.18201e-10	Upregulated
	spp-21	11.39	8.11	2.58	2.28135e-11	4.49529e-10	Upregulated
	bli-5	62.42	1.43	0.22	1.99681e-11	4.56236e-10	Upregulated
	ZC376.8	153.13	1.12	0.17	1.10919e-11	4.59827e-10	Upregulated
	Y69E1A.8	188.46	1.16	0.18	1.17116e-11	4.82922e-10	Upregulated
	ZK662.2	268.2	1.56	0.25	2.50011e-11	4.86193e-10	Upregulated
	C23G10.1	197	1.15	0.18	1.41602e-11	4.92366e-10	Upregulated
	F46F3.3	22.49	2.76	0.43	1.59189e-11	5.10094e-10	Upregulated
	T13C2.2	66.33	1.45	0.23	2.13996e-11	5.32506e-10	Upregulated
	F29G6.1	85.87	1.68	0.26	2.16763e-11	5.32506e-10	Upregulated
	Y39E4B.11	128.58	1.02	0.16	1.58898e-11	5.33199e-10	Upregulated
	C25A8.5	249.04	1.01	0.16	2.45212e-11	5.33199e-10	Upregulated
	T15H9.5	66.38	1.35	0.21	2.2222e-11	5.42243e-10	Upregulated
	K06A1.2	118.97	1.27	0.2	2.50814e-11	6.10417e-10	Upregulated
	F10E9.2	129.69	1.03	0.16	2.68062e-11	6.46479e-10	Upregulated
	K07H8.5	121.48	1.34	0.21	2.1054e-11	6.94625e-10	Upregulated
	W03G9.5	109.4	1.27	0.2	2.11823e-11	7.05796e-10	Upregulated
	K09C8.9	27.4	2.77	0.43	2.30547e-11	7.1691e-10	Upregulated
	F56F4.3	130.87	1.07	0.17	2.25814e-11	7.39285e-10	Upregulated
	C55B7.10	118.64	1.01	0.16	3.1243e-11	7.40649e-10	Upregulated
	ttr-9	84.75	1.17	0.18	2.24385e-11	7.41917e-10	Upregulated
	cutl-14	54.75	1.4	0.22	3.42932e-11	7.47717e-10	Upregulated
	Y39G8B.7	42.26	1.31	0.21	2.42309e-11	7.47717e-10	Upregulated
	ZK546.3	129.48	1.01	0.16	3.23834e-11	7.67073e-10	Upregulated
	F40E10.5	143.13	2.13	0.34	2.50116e-11	8.26805e-10	Upregulated
	pqn-32	283.92	1.99	0.32	3.72364e-11	8.3159e-10	Upregulated
	K04C2.5	58.92	1.86	0.3	3.68033e-11	8.60815e-10	Upregulated
	Y116A8C.23	161.24	1.04	0.16	2.772e-11	9.10835e-10	Upregulated
	col-130	655.03	1.14	0.18	5.85124e-11	9.48003e-10	Upregulated
	Y49F6B.8	179.16	1.2	0.19	2.9496e-11	9.66496e-10	Upregulated
	C54D10.10	145.7	1.5	0.24	2.51058e-11	9.66726e-10	Upregulated
	C32C4.3	82.16	1.28	0.2	4.30937e-11	9.9916e-10	Upregulated
	K02E2.8	19.87	4.31	0.66	4.46865e-11	1.07239e-09	Upregulated
	ZK1053.6	84.78	1.5	0.24	4.71805e-11	1.07842e-09	Upregulated
	C45G9.4	66.75	1.32	0.21	5.29685e-11	1.10603e-09	Upregulated
	Y46G5A.29	159.04	1.72	0.28	3.44495e-11	1.10832e-09	Upregulated
	ZK6.6	68.82	1.2	0.19	5.35423e-11	1.12035e-09	Upregulated
	col-175	909.61	1.17	0.19	7.8106e-11	1.12714e-09	Upregulated
	R05D7.2	58.56	1.45	0.23	5.57343e-11	1.16017e-09	Upregulated
	T09F5.1	28.78	2.73	0.44	4.727e-11	1.19181e-09	Upregulated
	fbxa-196	127.35	1.21	0.19	5.32418e-11	1.19267e-09	Upregulated
	W04E12.4	110.92	1.16	0.18	3.94822e-11	1.22357e-09	Upregulated
	nas-38	206.65	1.73	0.28	3.92891e-11	1.24716e-09	Upregulated
	col-49	820.58	1.28	0.21	6.25497e-11	1.26528e-09	Upregulated
	C26B2.8	64.72	1.8	0.29	5.66691e-11	1.27424e-09	Upregulated
	ZK945.6	136.62	1.08	0.17	4.11288e-11	1.28125e-09	Upregulated
	clec-229	41.52	2.62	0.42	5.63935e-11	1.31435e-09	Upregulated
	M03B6.3	61.63	2.49	0.41	5.97269e-11	1.34599e-09	Upregulated
	efl-3	182.39	1.16	0.18	4.38991e-11	1.37352e-09	Upregulated
	ZC581.7	238.96	1.04	0.17	7.02578e-11	1.38425e-09	Upregulated
	col-14	1022.81	1.03	0.17	6.94683e-11	1.38514e-09	Upregulated
	cht-2	47.73	1.82	0.3	6.8632e-11	1.38704e-09	Upregulated
	F26A1.3	187.51	1.08	0.17	3.82128e-11	1.39978e-09	Upregulated
	R11G11.6	27.34	2.97	0.47	4.65693e-11	1.41185e-09	Upregulated
	T28C6.5	143.69	1.2	0.19	3.92081e-11	1.42825e-09	Upregulated
	ZK1248.20	69.3	1.59	0.26	6.53124e-11	1.4493e-09	Upregulated
	col-168	163.76	1.12	0.18	3.52405e-11	1.46138e-09	Upregulated
	cht-4	85.76	1.66	0.27	6.78665e-11	1.47825e-09	Upregulated
	W03D8.5	110.79	1.09	0.18	6.99163e-11	1.51289e-09	Upregulated
	Y43D4A.5	81.89	2.33	0.38	6.95016e-11	1.51699e-09	Upregulated
	Y34F4.2	79.96	1.19	0.19	7.04528e-11	1.52383e-09	Upregulated
	R08A2.2	189.02	1.03	0.16	7e-11	1.52383e-09	Upregulated
	Y42H9AR.2	120.24	1.07	0.17	5.14822e-11	1.55145e-09	Upregulated
	hum-9	154.02	1.19	0.19	5.168e-11	1.5719e-09	Upregulated
	F49D11.6	34.27	2.55	0.41	5.42969e-11	1.61366e-09	Upregulated
	T27A10.6	345.87	1.3	0.21	6.95501e-11	1.66013e-09	Upregulated
	tts-2	230.58	1.48	0.24	8.7427e-11	1.67069e-09	Upregulated
	Y38F1A.7	56.43	1.44	0.23	8.37767e-11	1.67587e-09	Upregulated
	Y41C4A.18	82.02	1	0.16	7.90618e-11	1.68119e-09	Upregulated
	K08B5.1	50.05	1.59	0.26	8.72607e-11	1.70664e-09	Upregulated
	Y64H9A.2	20.62	4.32	0.67	7.64649e-11	1.70832e-09	Upregulated
	F36A4.2	85.97	1.27	0.21	8.3985e-11	1.78114e-09	Upregulated
	K07F5.6	157.76	1.07	0.17	5.95714e-11	1.78497e-09	Upregulated
	F49E12.12	59.81	1.9	0.31	9.17044e-11	1.79112e-09	Upregulated
	F38B7.2	138.13	1.02	0.16	6.15291e-11	1.80992e-09	Upregulated
	C04E6.4	51.46	1.59	0.26	9.63676e-11	1.86646e-09	Upregulated
	C47E8.1	101.23	1.21	0.19	6.36108e-11	1.86646e-09	Upregulated
	F32D1.11	64.2	1.51	0.25	8.91757e-11	1.89611e-09	Upregulated
	acd-1	76.22	1.73	0.28	9.80783e-11	1.91335e-09	Upregulated
	col-48	624.84	1.31	0.22	1.43042e-10	2.10162e-09	Upregulated
	cut-2	425.58	1.61	0.27	9.88411e-11	2.11909e-09	Upregulated
	C54D10.4	156.86	1.15	0.18	6.32941e-11	2.1788e-09	Upregulated
	K10H10.4	186.41	1.26	0.2	6.51322e-11	2.23459e-09	Upregulated
	C17F3.3	104.54	1.11	0.18	1.08543e-10	2.24542e-09	Upregulated
	F21A3.4	72.81	1.47	0.24	1.2035e-10	2.26257e-09	Upregulated
	F53H4.3	81.19	1.39	0.23	1.1354e-10	2.3358e-09	Upregulated
	ptr-15	36.9	1.72	0.28	1.14146e-10	2.34567e-09	Upregulated
	Y39A1A.2	88.63	1.23	0.2	8.37861e-11	2.3872e-09	Upregulated
	C25G4.8	96.55	1.24	0.2	1.16423e-10	2.3872e-09	Upregulated
	T20D4.10	55.17	1.85	0.3	1.16873e-10	2.39379e-09	Upregulated
	Y18H1A.9	146.34	1.87	0.31	6.2844e-11	2.43136e-09	Upregulated
	ZC155.2	64.17	1.26	0.21	1.47911e-10	2.73826e-09	Upregulated
	C14B9.3	136.84	1.05	0.17	9.84496e-11	2.77293e-09	Upregulated
	H04J21.1	99.4	1.26	0.21	1.38302e-10	2.77448e-09	Upregulated
	F08F8.6	91.19	1.29	0.21	1.00583e-10	2.79185e-09	Upregulated
	W01B6.6	185.13	1.06	0.17	8.5422e-11	2.8576e-09	Upregulated
	ZC395.4	104	1.12	0.18	1.45189e-10	2.92752e-09	Upregulated
	amt-1	156.25	1.19	0.19	1.04974e-10	2.9674e-09	Upregulated
	Y75B7AR.1	110.64	1.82	0.3	1.48969e-10	2.97849e-09	Upregulated
	T22C8.6	120.63	1.15	0.19	1.07848e-10	3.00755e-09	Upregulated
	ilys-2	46.67	3.72	0.59	1.67263e-10	3.04995e-09	Upregulated
	pitr-5	128.43	1.14	0.19	1.53998e-10	3.05921e-09	Upregulated
	Y53H1C.3	90.94	1.2	0.2	1.12802e-10	3.08738e-09	Upregulated
	gei-13	112.5	1.31	0.22	1.12425e-10	3.10898e-09	Upregulated
	F32B6.10	124.55	1.13	0.18	1.56887e-10	3.1185e-09	Upregulated
	F28A10.1	49.58	1.9	0.32	1.69228e-10	3.12538e-09	Upregulated
	C08F11.7	47.87	1.9	0.31	1.74113e-10	3.20535e-09	Upregulated
	Y41E3.19	56.29	1.56	0.26	1.79097e-10	3.22418e-09	Upregulated
	ZC434.10	21.08	3.59	0.59	1.64494e-10	3.24426e-09	Upregulated
	Y81G3A.4	21.72	2.46	0.4	1.26449e-10	3.41344e-09	Upregulated
	F16C3.4	81.09	1.16	0.19	1.78723e-10	3.45745e-09	Upregulated
	T03F6.4	119.06	1.42	0.24	1.78552e-10	3.4652e-09	Upregulated
	col-152	83.66	2.15	0.36	1.8625e-10	3.63102e-09	Upregulated
	B0218.5	118.54	1.12	0.18	1.3682e-10	3.7005e-09	Upregulated
	W01B6.5	160.36	1.13	0.19	2.04383e-10	3.95144e-09	Upregulated
	noah-1	452.47	1.56	0.26	2.15085e-10	3.95287e-09	Upregulated
	H27M09.5	163.71	1.03	0.17	1.11136e-10	4.05467e-09	Upregulated
	Y22D7AR.12	126.09	1.32	0.22	1.56096e-10	4.16519e-09	Upregulated
	C06G1.2	44.01	2.16	0.36	2.2244e-10	4.26071e-09	Upregulated
	Y39B6A.30	328.48	1.02	0.17	2.57468e-10	4.35104e-09	Upregulated
	F40E12.2	203.63	1	0.16	1.20972e-10	4.35486e-09	Upregulated
	R03D7.8	176.11	1.16	0.19	1.43916e-10	5.15447e-09	Upregulated
	H23L24.2	79.85	1.37	0.23	2.80875e-10	5.309e-09	Upregulated
	Y105C5B.17	66.03	1.24	0.21	3.07806e-10	5.309e-09	Upregulated
	K02E10.4	55.5	1.7	0.29	3.38393e-10	5.88567e-09	Upregulated
	F49E12.8	51.44	1.66	0.28	3.46623e-10	5.94162e-09	Upregulated
	C03G6.5	96.79	1.2	0.2	2.34851e-10	6.00922e-09	Upregulated
	spe-10	114.91	1.11	0.19	3.41285e-10	6.2794e-09	Upregulated
	che-14	92.16	1.53	0.26	3.5081e-10	6.429e-09	Upregulated
	B0310.6	31.41	2.35	0.39	2.70137e-10	6.4899e-09	Upregulated
	T20D4.11	115.82	1.14	0.19	2.61215e-10	6.60439e-09	Upregulated
	C38C6.3	51.56	2.12	0.36	3.56332e-10	6.63228e-09	Upregulated
	C38C10.3	145.17	1.03	0.17	3.81603e-10	7.00664e-09	Upregulated
	C35A5.4	110.07	1.25	0.21	2.78066e-10	7.00664e-09	Upregulated
	H06I04.5	235.59	1	0.17	4.04984e-10	7.06888e-09	Upregulated
	F46F5.11	61.28	1.96	0.34	4.37929e-10	7.30294e-09	Upregulated
	C16C10.13	53.21	1.48	0.25	4.07977e-10	7.44684e-09	Upregulated
	T21D12.14	63.83	1.5	0.25	4.1523e-10	7.5718e-09	Upregulated
	C32D5.12	89.78	1.46	0.25	4.23354e-10	7.63699e-09	Upregulated
	ZK666.8	76.66	1.52	0.26	4.36412e-10	8.00403e-09	Upregulated
	F18C5.5	60.12	1.7	0.29	4.88256e-10	8.10915e-09	Upregulated
	T28C12.6	52.59	1.65	0.28	4.75114e-10	8.63807e-09	Upregulated
	T10E10.4	63.77	2.2	0.38	5.21114e-10	8.71378e-09	Upregulated
	Y82E9BR.23	48.01	1.53	0.26	5.27494e-10	8.795e-09	Upregulated
	T09A12.1	150.97	1	0.17	3.49251e-10	8.795e-09	Upregulated
	B0496.1	65.25	1.24	0.21	5.49842e-10	9.14999e-09	Upregulated
	cyp-35A4	62.62	1.69	0.29	5.60379e-10	9.19089e-09	Upregulated
	F57B9.8	176.76	1.05	0.18	3.73167e-10	9.36069e-09	Upregulated
	2001-03-01	69.33	1.18	0.2	5.84523e-10	9.46853e-09	Upregulated
	F10D11.3	84.34	1.05	0.18	3.89919e-10	9.48289e-09	Upregulated
	C27A2.12	90.05	1.44	0.25	5.6658e-10	9.95249e-09	Upregulated
	B0361.11	113.4	1.03	0.17	4.13518e-10	1.01251e-08	Upregulated
	C35A5.11	18.89	2.84	0.48	5.77889e-10	1.0179e-08	Upregulated
	T04A8.13	61.07	1.39	0.24	5.72906e-10	1.01896e-08	Upregulated
	F36H9.2	34.51	2.26	0.38	4.22581e-10	1.02225e-08	Upregulated
	C48D1.9	65.74	1.32	0.23	6.30056e-10	1.02969e-08	Upregulated
	abu-12	139.1	2.4	0.42	5.97018e-10	1.04664e-08	Upregulated
	Y34B4A.10	108.77	1.51	0.26	6.08776e-10	1.05484e-08	Upregulated
	bed-3	122.48	1.57	0.27	4.47487e-10	1.07096e-08	Upregulated
	C55C3.6	55.93	1.33	0.23	6.25014e-10	1.08957e-08	Upregulated
	B0393.5	144.35	1.45	0.25	4.49242e-10	1.09952e-08	Upregulated
	col-109	611.5	1.3	0.23	9.08777e-10	1.10418e-08	Upregulated
	F59C6.3	111.86	1.05	0.18	7.04411e-10	1.21659e-08	Upregulated
	C06E7.4	194.89	1.16	0.2	7.66382e-10	1.31266e-08	Upregulated
	C49C8.1	181.65	1.01	0.17	4.68915e-10	1.32809e-08	Upregulated
	M04G7.2	72.96	1.42	0.25	7.97228e-10	1.35552e-08	Upregulated
	C25H3.16	43.16	1.65	0.29	7.90274e-10	1.35683e-08	Upregulated
	ZK353.4	113.31	1.13	0.19	8.07577e-10	1.36298e-08	Upregulated
	R01H2.2	169.85	1.09	0.19	5.81622e-10	1.38508e-08	Upregulated
	ZK829.3	25.59	2.55	0.44	7.4018e-10	1.39456e-08	Upregulated
	C14A4.8	82.46	1.27	0.22	8.36068e-10	1.39871e-08	Upregulated
	Y65B4BL.1	164.15	2.3	0.4	5.92921e-10	1.40559e-08	Upregulated
	Y38H8A.2	89.49	1.13	0.19	6.83814e-10	1.59145e-08	Upregulated
	cutl-23	117.13	1.33	0.23	6.96194e-10	1.61735e-08	Upregulated
	slcf-2	100.76	1.26	0.22	9.76592e-10	1.62308e-08	Upregulated
	spe-17	75.68	1.18	0.2	1.0486e-09	1.62772e-08	Upregulated
	ZC513.1	30.17	2.31	0.4	7.54817e-10	1.63483e-08	Upregulated
	ptr-17	40.7	2.25	0.39	7.28866e-10	1.66566e-08	Upregulated
	scrm-7	97.65	1.04	0.18	1.01886e-09	1.69023e-08	Upregulated
	C45B2.8	31.3	2.15	0.37	9.75299e-10	1.78718e-08	Upregulated
	F21F3.3	185.41	1.09	0.18	5.91771e-10	1.83725e-08	Upregulated
	C29F5.3	95.46	1.25	0.22	1.12522e-09	1.83725e-08	Upregulated
	R08C7.8	125.05	1.12	0.19	1.11742e-09	1.83725e-08	Upregulated
	W09G12.10	38.51	2.17	0.38	8.161e-10	1.84201e-08	Upregulated
	nep-23	187.47	1.16	0.2	8.25879e-10	1.90055e-08	Upregulated
	Y69E1A.3	84.07	1.24	0.21	1.2076e-09	1.9578e-08	Upregulated
	T13F3.8	113.04	1.06	0.18	9.04085e-10	2.01808e-08	Upregulated
	T06A10.107	55.26	1.13	0.2	1.37053e-09	2.03201e-08	Upregulated
	jmjd-1.1	145.06	1.03	0.18	9.34964e-10	2.12728e-08	Upregulated
	F14H12.8	55.46	1.38	0.24	1.32714e-09	2.16219e-08	Upregulated
	R05G9R.1	33.63	2.39	0.42	1.20829e-09	2.165e-08	Upregulated
	oac-50	129.92	1.31	0.23	1.3587e-09	2.165e-08	Upregulated
	T08G3.7	118.02	1.15	0.2	9.72897e-10	2.16859e-08	Upregulated
	T21E12.5	42.79	1.7	0.3	1.34438e-09	2.17708e-08	Upregulated
	F23B12.1	140.93	1.16	0.2	1.12271e-09	2.50015e-08	Upregulated
	nas-12	22.54	2.54	0.44	1.53735e-09	2.53584e-08	Upregulated
	best-11	75.22	1.4	0.25	1.78999e-09	2.57958e-08	Upregulated
	C12D8.9	46.3	1.41	0.25	1.63867e-09	2.58687e-08	Upregulated
	atf-2	52.35	1.74	0.31	1.84346e-09	2.69722e-08	Upregulated
	C09H10.9	132.72	1.09	0.19	1.30427e-09	2.79648e-08	Upregulated
	ZK930.7	103.6	1.06	0.18	1.34497e-09	2.91501e-08	Upregulated
	M110.7	198.22	1.23	0.21	9.94173e-10	2.93147e-08	Upregulated
	math-38	28.46	1.64	0.29	1.72567e-09	2.99034e-08	Upregulated
	F08A8.8	109.61	1.29	0.23	1.9593e-09	3.04495e-08	Upregulated
	F46G11.6	28.55	2.17	0.38	1.46314e-09	3.12617e-08	Upregulated
	C15A11.2	107.52	1.08	0.19	1.47151e-09	3.13139e-08	Upregulated
	Y97E10AR.1	84.51	1.1	0.19	1.47354e-09	3.13311e-08	Upregulated
	F56D3.1	278.91	1.56	0.28	2.5946e-09	3.1441e-08	Upregulated
	clec-3	43.9	1.58	0.28	2.22434e-09	3.15731e-08	Upregulated
	K08D12.8	24.5	3.33	0.58	1.83402e-09	3.15731e-08	Upregulated
	ZC581.2	207.9	1.05	0.18	2.05222e-09	3.17084e-08	Upregulated
	M70.1	157.35	1.02	0.18	1.11006e-09	3.23947e-08	Upregulated
	ZC513.3	104.71	1.23	0.22	2.10678e-09	3.24705e-08	Upregulated
	noah-2	447.66	1.31	0.23	1.97439e-09	3.36127e-08	Upregulated
	T08H10.3	70.65	1.07	0.19	2.37519e-09	3.39212e-08	Upregulated
	clp-3	145.49	1.04	0.18	1.35509e-09	3.43714e-08	Upregulated
	C01G6.2	88.87	1.2	0.21	1.65922e-09	3.47866e-08	Upregulated
	F18A1.1	83.18	1.4	0.25	2.29061e-09	3.49278e-08	Upregulated
	ZK930.6	98.81	1.08	0.19	2.37678e-09	3.57703e-08	Upregulated
	T22A3.6	73.86	1.28	0.23	2.63145e-09	3.66218e-08	Upregulated
	lact-8	240.16	1.11	0.2	4.02496e-09	3.82743e-08	Upregulated
	ZK1307.2	37.73	2.15	0.38	2.29243e-09	3.85637e-08	Upregulated
	F59E11.6	22.93	2.94	0.52	1.89138e-09	3.92972e-08	Upregulated
	ZK688.12	99.21	1.01	0.18	1.88341e-09	3.94638e-08	Upregulated
	C18H2.1	237.54	1	0.18	3.1256e-09	4.16847e-08	Upregulated
	K12B6.11	39.84	1.35	0.24	2.03445e-09	4.20045e-08	Upregulated
	T01B7.13	37.54	1.8	0.33	2.8091e-09	4.20758e-08	Upregulated
	try-6	71.82	1.2	0.21	2.81255e-09	4.2544e-08	Upregulated
	C03C10.2	117.76	1.16	0.21	2.13079e-09	4.41694e-08	Upregulated
	R10D12.10	153.05	1.09	0.19	1.8464e-09	4.55594e-08	Upregulated
	F07D3.3	67.69	1.56	0.28	3.33762e-09	4.61813e-08	Upregulated
	clec-119	248.06	1.02	0.18	3.52711e-09	4.64394e-08	Upregulated
	F36A4.3	70.74	1.16	0.21	3.60194e-09	4.8855e-08	Upregulated
	T23F6.1	84.17	1.26	0.23	2.51896e-09	5.07983e-08	Upregulated
	F13A7.12	29.02	1.96	0.35	3.30533e-09	5.36856e-08	Upregulated
	fbxa-155	94.05	1.26	0.23	2.75165e-09	5.48957e-08	Upregulated
	Y39B6A.25	118.06	1.28	0.23	2.87959e-09	5.72247e-08	Upregulated
	F54B3.2	85.47	1.25	0.22	4.0086e-09	5.77116e-08	Upregulated
	Y39F10C.3	52.96	1.23	0.22	4.50578e-09	5.92496e-08	Upregulated
	ZC449.1	34.07	2.42	0.44	3.16162e-09	5.92496e-08	Upregulated
	F46C5.2	53.22	1.3	0.24	4.4251e-09	5.93326e-08	Upregulated
	bah-1	63.89	2.12	0.39	4.14899e-09	6.03348e-08	Upregulated
	T05F1.11	78.76	1.02	0.18	4.2284e-09	6.07915e-08	Upregulated
	cutl-28	25.64	2.67	0.48	4.103e-09	6.14169e-08	Upregulated
	F43G9.8	57.74	1.37	0.25	4.41026e-09	6.32108e-08	Upregulated
	cdc-25.4	91.43	1.11	0.2	3.35737e-09	6.63175e-08	Upregulated
	F15H9.1	47	1.66	0.31	5.1244e-09	6.77132e-08	Upregulated
	F18C12.4	47.06	1.37	0.25	5.32785e-09	6.9242e-08	Upregulated
	col-128	24.15	2.56	0.46	3.79369e-09	6.97414e-08	Upregulated
	C56C10.6	106.2	1.09	0.19	3.63548e-09	7.04566e-08	Upregulated
	C40C9.3	53.92	1.29	0.24	5.4701e-09	7.04566e-08	Upregulated
	R01H2.4	70.15	1.31	0.24	5.48877e-09	7.18037e-08	Upregulated
	nhr-156	79.25	1.21	0.22	5.8768e-09	7.51816e-08	Upregulated
	ZK180.5	962.09	1.43	0.27	8.09411e-09	7.72993e-08	Upregulated
	rol-1	1265.49	1.16	0.22	8.6046e-09	7.7616e-08	Upregulated
	Y102A11A.7	46.18	2.11	0.39	6.35522e-09	8.14176e-08	Upregulated
	F26F12.4	31.98	2.22	0.41	5.27087e-09	8.17652e-08	Upregulated
	F08H9.15	71.71	1.13	0.21	6.87525e-09	8.71649e-08	Upregulated
	cdh-7	68.37	1.86	0.35	7.00097e-09	8.80372e-08	Upregulated
	F56D6.14	49.28	1.31	0.24	7.13512e-09	8.95252e-08	Upregulated
	atf-8	34.7	2.07	0.38	5.99084e-09	9.16985e-08	Upregulated
	C36F7.5	103.09	1.05	0.19	4.81731e-09	9.19249e-08	Upregulated
	grl-16	1083.92	1.16	0.22	1.1534e-08	9.38768e-08	Upregulated
	B0496.6	49.15	1.32	0.24	7.46507e-09	9.38768e-08	Upregulated
	K07E12.2	40.54	1.72	0.32	6.22456e-09	9.47859e-08	Upregulated
	Y19D10B.6	69.77	1.22	0.22	6.93573e-09	9.48094e-08	Upregulated
	str-146	46.27	1.48	0.27	6.91951e-09	9.54597e-08	Upregulated
	kin-21	141.63	1.22	0.22	4.977e-09	9.5486e-08	Upregulated
	paf-1	98.67	1.07	0.2	7.78539e-09	1.04983e-07	Upregulated
	R06B10.2	137.29	1.09	0.2	7.83947e-09	1.05189e-07	Upregulated
	C31B8.4	44.77	1.63	0.3	8.5652e-09	1.05595e-07	Upregulated
	C01G6.9	71.7	1.48	0.27	7.85213e-09	1.06761e-07	Upregulated
	T10E9.6	48.47	1.36	0.25	8.25097e-09	1.10676e-07	Upregulated
	F41F3.1	63.95	1.06	0.2	8.91457e-09	1.11175e-07	Upregulated
	F41H10.5	97.61	1.01	0.18	6.3206e-09	1.15702e-07	Upregulated
	grd-1	143.63	1.23	0.23	6.26438e-09	1.17168e-07	Upregulated
	D1081.3	57.36	1.32	0.25	9.64365e-09	1.17722e-07	Upregulated
	R09H10.6	20.84	2.95	0.54	9.27904e-09	1.28128e-07	Upregulated
	dlc-6	60.46	1.09	0.2	1.08184e-08	1.30438e-07	Upregulated
	grl-27	114.59	1.3	0.24	7.15219e-09	1.31063e-07	Upregulated
	F40H3.3	21.29	1.99	0.37	9.98007e-09	1.31501e-07	Upregulated
	M05D6.3	82.06	1.11	0.2	7.41529e-09	1.33595e-07	Upregulated
	F36G9.13	100.86	1.17	0.22	7.41841e-09	1.33595e-07	Upregulated
	cyp-13A5	58.58	1.14	0.21	1.05011e-08	1.3749e-07	Upregulated
	C45G9.15	56.91	1.6	0.3	1.16731e-08	1.40095e-07	Upregulated
	K03H1.12	100.34	1.02	0.19	1.07732e-08	1.40095e-07	Upregulated
	B0554.5	29.72	1.71	0.32	7.96282e-09	1.43152e-07	Upregulated
	ZC477.2	117.32	1.2	0.22	1.12295e-08	1.45696e-07	Upregulated
	Y67A10A.3	111.34	1.21	0.23	8.07019e-09	1.46125e-07	Upregulated
	col-33	58.05	2.06	0.39	1.11667e-08	1.46839e-07	Upregulated
	F37A4.3	19.41	2.35	0.44	1.41659e-08	1.50126e-07	Upregulated
	F36D3.5	232.71	1.05	0.2	1.8687e-08	1.51803e-07	Upregulated
	Y37F4.5	147.27	1.05	0.19	8.4472e-09	1.53197e-07	Upregulated
	mlt-10	442.55	1.45	0.27	1.17201e-08	1.55243e-07	Upregulated
	mam-1	39.11	2.19	0.41	9.47644e-09	1.58111e-07	Upregulated
	D1081.11	40.73	1.46	0.27	9.19846e-09	1.62179e-07	Upregulated
	C50F7.5	92.63	1.69	0.32	9.28259e-09	1.64958e-07	Upregulated
	cutl-10	41.5	1.25	0.23	1.1783e-08	1.67545e-07	Upregulated
	F13A7.7	107.83	1.16	0.21	9.7457e-09	1.70224e-07	Upregulated
	T17H7.7	313.42	1.28	0.24	1.54028e-08	1.73828e-07	Upregulated
	cysl-4	76.85	1.19	0.22	1.52463e-08	1.77857e-07	Upregulated
	F43D9.1	65.17	1.53	0.29	1.69781e-08	1.94878e-07	Upregulated
	F27E5.7	63.01	1.24	0.24	1.70039e-08	1.95043e-07	Upregulated
	C01G5.4	200.45	1.08	0.2	1.13018e-08	1.99136e-07	Upregulated
	fbxa-218	77.15	1.05	0.2	1.73286e-08	2.0179e-07	Upregulated
	T25D10.4	106.66	1.16	0.22	1.64963e-08	2.0425e-07	Upregulated
	nas-22	92.61	1.15	0.21	1.18153e-08	2.04898e-07	Upregulated
	R13H4.8	47.24	2.12	0.41	1.83337e-08	2.1216e-07	Upregulated
	F55C10.4	16.32	3.18	0.6	2.17956e-08	2.12729e-07	Upregulated
	F26B1.5	77.38	1.25	0.24	1.7149e-08	2.15132e-07	Upregulated
	F33A8.10	34.41	1.96	0.38	1.81078e-08	2.24307e-07	Upregulated
	dao-6	23.87	2.34	0.44	1.43354e-08	2.29981e-07	Upregulated
	Y116A8C.24	58.08	1.18	0.22	2.03196e-08	2.30128e-07	Upregulated
	W03D2.9	15.43	2.8	0.53	1.93686e-08	2.38655e-07	Upregulated
	K03H9.3	63.12	1.42	0.27	2.12473e-08	2.3984e-07	Upregulated
	ptr-12	220.61	1.02	0.2	3.11109e-08	2.40383e-07	Upregulated
	F54H12.8	124.46	1	0.19	1.41241e-08	2.40713e-07	Upregulated
	Y52B11B.1	16.22	3.47	0.64	1.9861e-08	2.43434e-07	Upregulated
	mltn-12	47.04	1.91	0.37	2.05324e-08	2.51001e-07	Upregulated
	F21C3.6	50.78	1.34	0.26	2.26455e-08	2.57413e-07	Upregulated
	D1086.18	65.16	1.11	0.21	2.12459e-08	2.58874e-07	Upregulated
	F36H1.11	23.61	2.03	0.39	1.95233e-08	2.64457e-07	Upregulated
	grl-7	301.6	1.81	0.36	2.30487e-08	2.66369e-07	Upregulated
	srbc-15	12.66	6.29	2.16	2.87875e-08	2.76704e-07	Upregulated
	D2096.6	160	1.67	0.33	2.28773e-08	2.76939e-07	Upregulated
	T14G8.4	40.51	1.32	0.25	2.41157e-08	2.90608e-07	Upregulated
	W04A8.4	64.42	1.26	0.24	2.75753e-08	3.28052e-07	Upregulated
	wrt-4	302.54	1.83	0.36	2.2891e-08	3.28842e-07	Upregulated
	K12B6.2	92.68	1.23	0.24	2.78995e-08	3.29639e-07	Upregulated
	F35D2.2	16.36	3.03	0.58	2.79398e-08	3.31752e-07	Upregulated
	grd-2	55.49	1.74	0.34	3.12074e-08	3.44124e-07	Upregulated
	ZC513.2	17.48	2.59	0.5	3.6686e-08	3.55193e-07	Upregulated
	C31H1.1	194.01	1.1	0.21	2.16382e-08	3.59006e-07	Upregulated
	C04F12.16	73.53	1.01	0.19	3.35294e-08	3.67855e-07	Upregulated
	T06A1.1	49.95	1.45	0.28	3.16375e-08	3.72334e-07	Upregulated
	C26F1.1	188.01	1.26	0.24	1.72478e-08	3.82875e-07	Upregulated
	ZC21.8	61.78	1.33	0.26	3.70522e-08	4.03185e-07	Upregulated
	mlt-11	308.6	2.03	0.41	4.52286e-08	4.13551e-07	Upregulated
	F44F4.9	45.05	1.26	0.25	3.51681e-08	4.14904e-07	Upregulated
	C17C3.9	41.26	1.33	0.26	3.24478e-08	4.21088e-07	Upregulated
	F17B5.1	23.35	1.75	0.34	3.4906e-08	4.24082e-07	Upregulated
	C01G5.3	108.66	1.15	0.22	2.7286e-08	4.40124e-07	Upregulated
	ZK849.1	111.5	1.32	0.26	3.85214e-08	4.42759e-07	Upregulated
	D1007.13	22.02	3.06	0.59	3.97421e-08	4.59295e-07	Upregulated
	F58D5.8	56.74	1.24	0.24	4.01087e-08	4.63244e-07	Upregulated
	M195.2	48.37	2.18	0.44	4.37864e-08	4.63925e-07	Upregulated
	col-61	54.08	1.57	0.31	4.38623e-08	4.64442e-07	Upregulated
	F35G2.5	16.9	2.6	0.51	5.1147e-08	4.81441e-07	Upregulated
	F33D11.1	32.14	1.66	0.33	4.23218e-08	5.04084e-07	Upregulated
	F11E6.8	159.43	1.01	0.19	2.34629e-08	5.06209e-07	Upregulated
	R07C3.13	83.11	1.23	0.24	4.49274e-08	5.07218e-07	Upregulated
	Y116F11B.8	65.34	1.46	0.29	4.95387e-08	5.14676e-07	Upregulated
	F26F12.2	31.58	1.64	0.32	3.29602e-08	5.16121e-07	Upregulated
	lron-5	41.46	1.13	0.22	4.54832e-08	5.17296e-07	Upregulated
	F58D5.6	67.72	1.29	0.26	5.07018e-08	5.35239e-07	Upregulated
	col-107	807.13	1.04	0.21	7.47848e-08	5.37632e-07	Upregulated
	C45B11.8	63.18	1.05	0.21	4.75437e-08	5.38755e-07	Upregulated
	nep-12	77.73	1	0.19	4.82534e-08	5.50972e-07	Upregulated
	T06A4.3	292.6	1.16	0.23	6.25376e-08	6.21636e-07	Upregulated
	F49E11.7	118.42	1	0.2	4.24929e-08	6.55948e-07	Upregulated
	Y50E8A.10	75.96	1.15	0.23	6.98787e-08	7.17143e-07	Upregulated
	T08G5.3	32.18	1.7	0.34	4.76412e-08	7.22599e-07	Upregulated
	cyp-33C5	45.81	1.12	0.22	7.08247e-08	7.25992e-07	Upregulated
	clec-169	57.09	1.02	0.2	7.059e-08	7.80905e-07	Upregulated
	lys-5	17.59	2.57	0.51	7.79556e-08	7.86073e-07	Upregulated
	C16C8.22	42.98	1.37	0.28	7.20136e-08	7.86807e-07	Upregulated
	ptr-16	157.59	1.24	0.25	5.15909e-08	7.91489e-07	Upregulated
	adt-1	186.23	1.69	0.34	5.36186e-08	8.18457e-07	Upregulated
	lin-44	51.2	1.07	0.21	8.3986e-08	8.35949e-07	Upregulated
	Y37F4.1	86.15	1.1	0.22	8.06167e-08	8.62098e-07	Upregulated
	F43C9.1	73	1.04	0.21	8.12508e-08	8.75934e-07	Upregulated
	R10D12.18	18.14	1.88	0.38	1.02009e-07	8.9911e-07	Upregulated
	ZK180.6	721.64	1.67	0.35	1.27644e-07	9.35526e-07	Upregulated
	T16A1.2	91.47	1.1	0.22	9.05245e-08	9.6696e-07	Upregulated
	W04B5.2	43.87	1.18	0.24	9.06541e-08	9.67781e-07	Upregulated
	wrt-6	185.74	1.43	0.29	9.08273e-08	9.69075e-07	Upregulated
	C27A2.5	27.92	2.19	0.44	8.22785e-08	9.76642e-07	Upregulated
	Y23H5B.12	26.21	1.72	0.34	6.87458e-08	1.00521e-06	Upregulated
	B0365.9	78.2	1.03	0.21	9.4303e-08	1.01229e-06	Upregulated
	F36F12.7	43.43	1.36	0.28	1.10362e-07	1.08628e-06	Upregulated
	best-10	58.66	1.28	0.26	1.1457e-07	1.11124e-06	Upregulated
	nep-5	94	1.04	0.21	7.70243e-08	1.11503e-06	Upregulated
	T22D1.18	14.18	2.72	0.56	1.37613e-07	1.18349e-06	Upregulated
	Y53F4B.36	49.72	1.37	0.28	1.13447e-07	1.19055e-06	Upregulated
	clec-175	113.99	1	0.2	8.48163e-08	1.21884e-06	Upregulated
	F46A9.2	108.86	1	0.2	1.19452e-07	1.2379e-06	Upregulated
	W01B6.4	34.29	1.61	0.32	8.63073e-08	1.24214e-06	Upregulated
	Y116F11B.7	78.98	1.14	0.23	1.32761e-07	1.26191e-06	Upregulated
	F10G8.2	93.32	1.02	0.2	8.83223e-08	1.2751e-06	Upregulated
	F22B3.8	128.7	1.03	0.21	1.2293e-07	1.27719e-06	Upregulated
	nspb-9	30.41	1.78	0.36	9.87374e-08	1.40214e-06	Upregulated
	T21E3.2	33.36	1.49	0.3	1.07957e-07	1.4432e-06	Upregulated
	F11E6.9	18.62	2.05	0.42	1.61923e-07	1.5278e-06	Upregulated
	pat-9	87.12	1.05	0.21	1.09805e-07	1.55656e-06	Upregulated
	F36D1.8	16.76	1.95	0.4	1.6575e-07	1.55829e-06	Upregulated
	twk-6	41.69	1.39	0.29	1.53225e-07	1.55989e-06	Upregulated
	T10B5.2	87.19	1.16	0.24	1.54299e-07	1.56108e-06	Upregulated
	B0261.5	58.52	1.24	0.26	1.672e-07	1.58191e-06	Upregulated
	col-69	40.83	1.87	0.39	1.4124e-07	1.59694e-06	Upregulated
	E02H9.2	37.07	1.27	0.26	1.20129e-07	1.668e-06	Upregulated
	K09D9.1	61.2	1.06	0.22	1.88706e-07	1.73351e-06	Upregulated
	Y40B10A.4	30.3	1.68	0.35	1.55787e-07	1.74523e-06	Upregulated
	C07G1.7	24.41	3.06	0.61	1.65575e-07	1.84888e-06	Upregulated
	R04B3.3	48.57	1.61	0.34	2.0293e-07	1.85445e-06	Upregulated
	nas-14	66.11	1.49	0.32	1.99424e-07	1.85837e-06	Upregulated
	T14E8.4	26.3	2.32	0.49	1.8305e-07	2.02331e-06	Upregulated
	C06C6.6	32.05	1.45	0.3	1.8416e-07	2.0334e-06	Upregulated
	Y82E9BR.21	58.56	1.07	0.22	2.04456e-07	2.04754e-06	Upregulated
	cutl-5	22.15	1.68	0.35	2.00581e-07	2.06808e-06	Upregulated
	F27E5.3	132.43	1.19	0.25	2.09759e-07	2.07185e-06	Upregulated
	C15H11.13	24.86	1.64	0.34	1.91316e-07	2.09678e-06	Upregulated
	dos-2	15.56	3.1	0.66	2.61117e-07	2.1021e-06	Upregulated
	F44F4.3	65.81	1.26	0.27	2.33275e-07	2.12915e-06	Upregulated
	nspb-10	36.21	1.61	0.34	2.19223e-07	2.1493e-06	Upregulated
	C38C3.7	59.91	1.29	0.27	2.41084e-07	2.16621e-06	Upregulated
	K02E11.10	447.8	1.59	0.34	2.33481e-07	2.17367e-06	Upregulated
	T23F6.5	18.39	2.3	0.48	2.43897e-07	2.19742e-06	Upregulated
	F59F5.7	36.51	1.8	0.39	2.18249e-07	2.21843e-06	Upregulated
	fipr-8	25.15	1.54	0.32	1.662e-07	2.228e-06	Upregulated
	C46H11.7	28.27	2.34	0.49	2.32622e-07	2.34976e-06	Upregulated
	bli-1	513.79	1.8	0.39	2.80716e-07	2.38515e-06	Upregulated
	skpo-2	98.72	1.93	0.42	2.62433e-07	2.51752e-06	Upregulated
	C09B9.7	166.03	1.01	0.21	1.91158e-07	2.58713e-06	Upregulated
	clec-260	54.77	1.16	0.24	3.03377e-07	2.70624e-06	Upregulated
	F59C6.8	51.08	1.3	0.28	3.10253e-07	2.71072e-06	Upregulated
	fbxa-21	66.03	1.17	0.25	3.10488e-07	2.72816e-06	Upregulated
	F35A5.4	77.91	1.7	0.37	2.82153e-07	2.72835e-06	Upregulated
	Y47D9A.5	70.81	1.12	0.24	2.95863e-07	2.82194e-06	Upregulated
	cyp-13A4	17.22	1.95	0.42	3.68461e-07	2.8722e-06	Upregulated
	H38K22.7	52.15	1.12	0.24	2.98947e-07	2.87597e-06	Upregulated
	F10C1.8	46.28	1	0.21	3.34547e-07	2.89763e-06	Upregulated
	F11G11.14	28.53	1.65	0.35	3.03772e-07	2.99979e-06	Upregulated
	Y57G11C.48	52.12	1.06	0.22	3.26617e-07	3.11352e-06	Upregulated
	Y73B6A.1	89.75	1.13	0.24	3.37536e-07	3.14603e-06	Upregulated
	nas-29	25.15	1.75	0.37	2.63917e-07	3.39578e-06	Upregulated
	T22D1.8	35.77	1.41	0.3	2.67329e-07	3.43594e-06	Upregulated
	K09D9.11	53.57	1.13	0.24	3.68183e-07	3.43594e-06	Upregulated
	C50H2.7	25.39	1.28	0.27	2.67708e-07	3.43594e-06	Upregulated
	H03E18.1	282.14	1.28	0.28	3.93163e-07	3.48624e-06	Upregulated
	C01B10.44	31.09	1.35	0.29	2.98693e-07	3.60948e-06	Upregulated
	K03B4.6	33.34	1.26	0.27	4.05176e-07	3.75679e-06	Upregulated
	F56D6.22	49.91	1.07	0.23	4.5987e-07	3.90035e-06	Upregulated
	AC7.3	63.45	1.24	0.27	4.19034e-07	3.9096e-06	Upregulated
	Y38H6C.15	90.35	1	0.21	4.3377e-07	3.95893e-06	Upregulated
	C55C2.4	31.98	1.54	0.33	3.36929e-07	4.02305e-06	Upregulated
	Y39G8C.2	101.64	1.16	0.25	3.1609e-07	4.02807e-06	Upregulated
	nspb-11	38.63	1.74	0.37	4.40505e-07	4.04009e-06	Upregulated
	K12C11.5	40.13	1.36	0.29	4.36174e-07	4.15699e-06	Upregulated
	igcm-1	76.61	1.53	0.34	5.14096e-07	4.30051e-06	Upregulated
	T28A11.6	18.12	1.93	0.42	5.87831e-07	4.37627e-06	Upregulated
	ZK673.6	94.68	1	0.22	4.95302e-07	4.46893e-06	Upregulated
	C30F2.3	138.44	1.06	0.23	3.59531e-07	4.51929e-06	Upregulated
	ZC123.1	139.72	1.7	0.37	2.66355e-07	4.55441e-06	Upregulated
	F35F11.2	57.45	1	0.22	5.70461e-07	4.68519e-06	Upregulated
	pqn-26	64.07	1.79	0.4	5.67682e-07	4.69135e-06	Upregulated
	R03H10.2	31.31	1.58	0.35	5.25889e-07	4.7277e-06	Upregulated
	Y65B4A.7	39.29	1.28	0.28	4.15146e-07	4.84257e-06	Upregulated
	F46C5.7	27.7	1.46	0.31	4.23787e-07	4.93386e-06	Upregulated
	spe-19	55.45	1.2	0.26	5.5795e-07	4.98704e-06	Upregulated
	F56B6.6	29.91	1.74	0.38	5.34928e-07	4.98704e-06	Upregulated
	T11F8.4	143.44	1.03	0.22	4.13521e-07	5.18648e-06	Upregulated
	T13H10.2	16.97	1.68	0.37	7.70473e-07	5.41919e-06	Upregulated
	cdh-5	72.6	1.16	0.26	7.06962e-07	5.70984e-06	Upregulated
	nspe-7	30.15	1.03	0.22	4.82598e-07	5.83169e-06	Upregulated
	T04B2.8	39.89	1.12	0.24	5.99388e-07	5.85404e-06	Upregulated
	C43F9.11	14.57	2.63	0.57	7.25505e-07	6.30605e-06	Upregulated
	T09B4.6	45.94	1.13	0.25	8.08458e-07	6.39543e-06	Upregulated
	C29F9.2	76.5	1.12	0.25	8.15138e-07	6.56484e-06	Upregulated
	H13N06.2	41.96	1.13	0.24	5.54168e-07	6.59696e-06	Upregulated
	Y45F10D.16	10.87	2.89	0.63	9.9572e-07	6.80585e-06	Upregulated
	C05B5.12	21.29	1.68	0.37	6.03246e-07	7.1282e-06	Upregulated
	M03E7.2	22.48	2.37	0.53	8.01134e-07	7.16756e-06	Upregulated
	oac-19	89.36	1.02	0.23	8.83079e-07	7.54187e-06	Upregulated
	F14D7.7	18.51	1.79	0.4	8.88971e-07	7.57829e-06	Upregulated
	ZC449.2	28.42	1.41	0.32	9.09501e-07	7.72854e-06	Upregulated
	T15H9.4	60.77	1.29	0.29	9.95141e-07	7.86103e-06	Upregulated
	F26G1.9	12.1	3.53	0.77	1.18018e-06	7.86111e-06	Upregulated
	T19D7.6	49.67	1.05	0.23	9.47079e-07	8.10071e-06	Upregulated
	F43E2.6	39.62	1.11	0.25	8.63397e-07	8.12987e-06	Upregulated
	T06D8.3	58.24	1.76	0.41	9.61804e-07	8.13216e-06	Upregulated
	C09B9.85	30.46	1.76	0.39	7.64008e-07	8.35975e-06	Upregulated
	dsl-7	31.03	1.78	0.4	9.2975e-07	8.68364e-06	Upregulated
	bus-18	21.71	1.78	0.4	9.32945e-07	8.70956e-06	Upregulated
	C34B2.4	30.14	1.31	0.29	7.96398e-07	9.14073e-06	Upregulated
	B0205.4	14.64	2.11	0.47	1.2055e-06	9.24986e-06	Upregulated
	F35D2.1	14.24	2.98	0.68	1.40622e-06	9.27673e-06	Upregulated
	Y39B6A.18	83.02	1.19	0.27	8.17162e-07	9.42412e-06	Upregulated
	clec-64	13.76	2.33	0.52	1.17606e-06	9.69284e-06	Upregulated
	fkb-7	38.29	1.2	0.27	8.60171e-07	9.74605e-06	Upregulated
	Y66A7A.4	82.34	1.1	0.25	1.25236e-06	1.01667e-05	Upregulated
	B0496.2	22.67	1.7	0.38	9.09905e-07	1.02472e-05	Upregulated
	R10E4.3	60.22	1.26	0.29	1.38023e-06	1.03548e-05	Upregulated
	C05C9.1	22.26	2.01	0.46	9.9355e-07	1.05378e-05	Upregulated
	ins-37	84.42	1.02	0.23	1.30019e-06	1.05442e-05	Upregulated
	lipl-6	20.54	1.62	0.36	1.00107e-06	1.05943e-05	Upregulated
	T16G1.4	40.67	1.58	0.36	1.17283e-06	1.06283e-05	Upregulated
	C02G6.2	48.01	1.22	0.28	1.4658e-06	1.18141e-05	Upregulated
	F16H6.7	45.93	1.04	0.23	1.47963e-06	1.20219e-05	Upregulated
	T05C12.9	44.02	1.16	0.26	1.57003e-06	1.25347e-05	Upregulated
	F13B9.2	23.79	1.58	0.37	1.48185e-06	1.31077e-05	Upregulated
	ZK1251.3	67.56	1.07	0.25	1.81821e-06	1.3157e-05	Upregulated
	C40H1.2	33.68	1.24	0.28	1.609e-06	1.32814e-05	Upregulated
	F10G7.12	63.05	1.08	0.25	1.71059e-06	1.35063e-05	Upregulated
	F09E8.1	31.91	1.3	0.3	1.64253e-06	1.35179e-05	Upregulated
	F26A10.2	78.74	1.4	0.33	1.91258e-06	1.37229e-05	Upregulated
	C04G6.10	22.36	2.26	0.51	1.3185e-06	1.4216e-05	Upregulated
	W08E12.3	39.79	2.14	0.5	1.63768e-06	1.42739e-05	Upregulated
	F52A8.3	29.48	1.66	0.39	1.83624e-06	1.43645e-05	Upregulated
	nas-30	168.54	1.42	0.33	1.31932e-06	1.44765e-05	Upregulated
	C49G7.1	86.22	1	0.23	1.39e-06	1.4833e-05	Upregulated
	Y69E1A.4	48.11	1.13	0.26	1.89929e-06	1.49227e-05	Upregulated
	F56D5.2	80.24	1.12	0.26	1.41444e-06	1.50748e-05	Upregulated
	K11D12.9	47.73	1.06	0.24	2.11641e-06	1.50895e-05	Upregulated
	R10E11.9	12.54	2.01	0.47	2.41647e-06	1.53377e-05	Upregulated
	F18A12.2	18.14	2.11	0.5	2.54544e-06	1.60427e-05	Upregulated
	F44E7.3	20.88	1.67	0.39	2.08271e-06	1.60427e-05	Upregulated
	ZK1025.4	17.04	2.15	0.51	2.64782e-06	1.61677e-05	Upregulated
	Y6D1A.2	21.98	1.37	0.32	2.02394e-06	1.62319e-05	Upregulated
	ZK757.2	38.85	1.09	0.25	1.64489e-06	1.64168e-05	Upregulated
	F41G3.3	31.68	2.19	0.52	1.64588e-06	1.64199e-05	Upregulated
	ets-10	26.36	1.55	0.36	2.15248e-06	1.65054e-05	Upregulated
	C30G12.4	21.7	1.62	0.38	1.59829e-06	1.68083e-05	Upregulated
	T22A3.12	37.09	1.18	0.28	2.20217e-06	1.68209e-05	Upregulated
	oac-23	65.81	1.16	0.27	2.43015e-06	1.70001e-05	Upregulated
	gmeb-3	47	1.45	0.34	2.47094e-06	1.74786e-05	Upregulated
	nas-13	21.71	2.32	0.53	1.80505e-06	1.87062e-05	Upregulated
	F19B6.3	40.45	1.18	0.28	2.37613e-06	1.98169e-05	Upregulated
	K01D12.5	74.05	1.5	0.36	2.67376e-06	2.00082e-05	Upregulated
	wht-3	76.71	1.06	0.25	2.97004e-06	2.06217e-05	Upregulated
	M05D6.9	46.19	1	0.24	3.0149e-06	2.0643e-05	Upregulated
	ZK973.4	44.5	1.16	0.27	2.83206e-06	2.1049e-05	Upregulated
	grd-12	16.08	2.14	0.51	2.93661e-06	2.17364e-05	Upregulated
	ferl-1	15.97	1.73	0.41	3.19647e-06	2.18081e-05	Upregulated
	F28G4.4	12.78	2.02	0.49	3.82586e-06	2.21621e-05	Upregulated
	Y53F4B.25	32.41	1.73	0.42	2.76547e-06	2.26628e-05	Upregulated
	ZK470.6	29.34	1.79	0.44	3.0387e-06	2.32629e-05	Upregulated
	Y46H3D.1	42.45	1.1	0.26	3.55686e-06	2.39601e-05	Upregulated
	F13C5.3	10.4	2.97	0.69	3.3392e-06	2.4457e-05	Upregulated
	aat-8	16.36	1.68	0.41	4.42229e-06	2.55955e-05	Upregulated
	C25E10.17	28.28	1.35	0.32	3.15483e-06	2.56105e-05	Upregulated
	C42C1.3	37.52	1.18	0.28	3.37715e-06	2.56718e-05	Upregulated
	pqn-29	51.19	1.63	0.4	3.5026e-06	2.57863e-05	Upregulated
	F59A3.13	41.14	1.02	0.24	3.21041e-06	2.59861e-05	Upregulated
	osta-1	74.2	1.12	0.27	3.84164e-06	2.59861e-05	Upregulated
	F49F1.12	48.35	1.2	0.29	3.84568e-06	2.60033e-05	Upregulated
	spp-7	21.61	2.21	0.55	3.68303e-06	2.66814e-05	Upregulated
	C07A9.13	43.22	1.06	0.25	4.14503e-06	2.74676e-05	Upregulated
	B0205.14	22.94	1.66	0.39	3.03006e-06	2.8336e-05	Upregulated
	F14H8.8	25.21	1.35	0.33	3.80846e-06	2.8548e-05	Upregulated
	fbn-1	114.88	1.49	0.37	4.02621e-06	2.88976e-05	Upregulated
	F38B6.7	13.15	2.82	0.68	4.936e-06	2.89761e-05	Upregulated
	F26A1.4	51.22	1.21	0.29	4.39104e-06	2.92456e-05	Upregulated
	T01D3.3	34.38	1.3	0.31	3.17711e-06	2.95399e-05	Upregulated
	D1065.3	47.24	1.22	0.29	4.21117e-06	3.03381e-05	Upregulated
	Y116A8C.38	62.36	1.05	0.25	4.22533e-06	3.04285e-05	Upregulated
	F56C3.9	58.76	1.12	0.27	4.33366e-06	3.08074e-05	Upregulated
	F41F3.8	29.09	1.43	0.35	4.3843e-06	3.11437e-05	Upregulated
	grd-6	413.05	1.17	0.29	4.28627e-06	3.12968e-05	Upregulated
	R09E10.4	55.18	1.11	0.27	4.55354e-06	3.25306e-05	Upregulated
	spe-38	29.01	1.37	0.34	4.76795e-06	3.3587e-05	Upregulated
	K08E7.5	88.89	1.48	0.37	5.13437e-06	3.56297e-05	Upregulated
	C54C8.4	4.4	5.34	2.17	5.12218e-06	3.57227e-05	Upregulated
	wago-10	229.02	1.05	0.25	4.23975e-06	3.57227e-05	Upregulated
	clec-70	6.82	4.44	1.27	6.55156e-06	3.60068e-05	Upregulated
	R07A4.4	11.38	2.71	0.65	5.32487e-06	3.68959e-05	Upregulated
	W01B6.8	27.89	1.37	0.33	3.89458e-06	3.71035e-05	Upregulated
	T06A4.1	47.37	1.56	0.39	6.11152e-06	3.86451e-05	Upregulated
	T20B6.1	42.59	1.77	0.44	5.61657e-06	3.86724e-05	Upregulated
	C25F6.8	15.13	2.25	0.57	7.10251e-06	3.87543e-05	Upregulated
	nspb-8	46.1	1.21	0.3	5.60148e-06	3.89093e-05	Upregulated
	C04F1.1	28.08	1.41	0.35	5.1975e-06	3.96022e-05	Upregulated
	C54C8.2	11.32	3.06	0.74	6.31314e-06	3.97986e-05	Upregulated
	B0041.1	25.01	1.5	0.37	5.28531e-06	4.01826e-05	Upregulated
	T02E9.5	54.33	1.01	0.25	5.97743e-06	4.0765e-05	Upregulated
	hot-5	28.27	1.24	0.31	5.7555e-06	4.09005e-05	Upregulated
	C31H1.2	28.82	1.28	0.31	5.46372e-06	4.13861e-05	Upregulated
	K02A2.5	14.35	2.68	0.65	6.62285e-06	4.15153e-05	Upregulated
	Y37E11AL.12	26.65	1.22	0.3	5.50465e-06	4.16211e-05	Upregulated
	D1081.10	37.31	1.29	0.32	5.92601e-06	4.1928e-05	Upregulated
	T28D9.9	44.36	1.11	0.28	6.82731e-06	4.21382e-05	Upregulated
	F29D10.2	16.45	2.47	0.61	6.27895e-06	4.24174e-05	Upregulated
	Y51A2B.5	59.73	1.07	0.26	6.34852e-06	4.28097e-05	Upregulated
	K09C6.8	44.87	1.25	0.31	6.86844e-06	4.30637e-05	Upregulated
	K09C6.2	59.63	1.44	0.36	6.52408e-06	4.38823e-05	Upregulated
	pros-1	38.05	1.08	0.26	6.33412e-06	4.43468e-05	Upregulated
	fbxa-158	24.13	1.52	0.38	4.83183e-06	4.46215e-05	Upregulated
	C23H3.9	106.06	1.29	0.32	6.70961e-06	4.50002e-05	Upregulated
	C32H11.6	9.81	3.24	0.79	8.5772e-06	4.56047e-05	Upregulated
	F56D2.3	56.78	1.36	0.34	6.86969e-06	4.64664e-05	Upregulated
	nnt-1	98.12	1	0.25	7.01888e-06	4.66777e-05	Upregulated
	R09H10.7	39.41	1	0.24	6.42445e-06	4.76447e-05	Upregulated
	fut-5	23.74	1.56	0.39	5.52141e-06	4.77575e-05	Upregulated
	nspb-12	56.04	1.27	0.32	7.23489e-06	4.85354e-05	Upregulated
	M02G9.3	24.48	1.94	0.49	7.18642e-06	4.96025e-05	Upregulated
	K05F1.1	58.11	1.05	0.26	7.43415e-06	4.96779e-05	Upregulated
	C35A5.5	8.09	3.99	0.96	9.67149e-06	5.21913e-05	Upregulated
	F49D11.7	34.41	1.01	0.25	7.18753e-06	5.27109e-05	Upregulated
	Y52D5A.2	45.88	1.13	0.28	7.95798e-06	5.29333e-05	Upregulated
	C09B8.3	9.85	4.01	0.97	1.03332e-05	5.38175e-05	Upregulated
	Y39B6A.8	19.51	1.37	0.35	1.03852e-05	5.40692e-05	Upregulated
	T06A10.106	17.72	1.63	0.42	9.45585e-06	5.68953e-05	Upregulated
	T25E12.16	27.29	1.43	0.36	6.38576e-06	5.72795e-05	Upregulated
	F40F9.10	19.82	1.59	0.4	8.43195e-06	5.72986e-05	Upregulated
	K09C8.7	19.07	2.13	0.55	1.11612e-05	5.76425e-05	Upregulated
	lipl-3	27.82	1.27	0.32	9.0024e-06	5.84815e-05	Upregulated
	F33D11.8	35.24	1.16	0.29	6.95513e-06	5.86487e-05	Upregulated
	Y97E10AR.8	17.01	1.77	0.45	9.06992e-06	5.88175e-05	Upregulated
	C55C2.3	33.44	1.13	0.28	8.23418e-06	5.93575e-05	Upregulated
	nspb-4	10.92	2.41	0.61	1.19015e-05	6.03362e-05	Upregulated
	ZK250.14	26.29	2.11	0.53	9.55697e-06	6.15685e-05	Upregulated
	fbxb-36	57.1	1.19	0.31	1.05556e-05	6.299e-05	Upregulated
	F07H5.8	90.69	1.64	0.43	7.28936e-06	6.47019e-05	Upregulated
	T25E4.1	115.29	1.4	0.37	1.02015e-05	6.47939e-05	Upregulated
	T09B4.7	35.27	1.23	0.31	9.91412e-06	6.58899e-05	Upregulated
	lin-42	247.57	1.23	0.32	8.69826e-06	6.67168e-05	Upregulated
	K03A1.4	42.08	1.43	0.37	1.02736e-05	6.78658e-05	Upregulated
	F46F5.14	26.09	1.48	0.38	9.72592e-06	6.84677e-05	Upregulated
	Y53C10A.15	26.23	1.36	0.35	9.74468e-06	6.85765e-05	Upregulated
	T20B6.3	67.06	1.29	0.34	1.19144e-05	7.47639e-05	Upregulated
	F42A9.17	32.26	1.05	0.26	1.09962e-05	7.65264e-05	Upregulated
	D2024.1	45.76	1.2	0.31	1.23282e-05	7.70227e-05	Upregulated
	R09E10.5	15.91	2.19	0.6	1.58694e-05	7.77818e-05	Upregulated
	ttr-56	26.6	1.4	0.36	9.71005e-06	7.86449e-05	Upregulated
	ZK484.6	53.7	1	0.26	1.35506e-05	8.37048e-05	Upregulated
	F35D2.6	7.57	2.75	0.71	1.7122e-05	8.3991e-05	Upregulated
	Y77E11A.14	46.26	1	0.26	1.47651e-05	8.4668e-05	Upregulated
	Y51A2B.4	45.29	1.04	0.27	1.39475e-05	8.58436e-05	Upregulated
	M01B2.8	7.45	4.14	1.25	1.78503e-05	8.6581e-05	Upregulated
	bus-17	27.69	1.29	0.33	1.08988e-05	8.69053e-05	Upregulated
	F32H2.11	15.48	1.42	0.38	1.81535e-05	8.73608e-05	Upregulated
	best-6	33.75	1.27	0.32	1.04159e-05	8.77454e-05	Upregulated
	T05C12.4	24.49	1.61	0.42	1.40877e-05	8.95856e-05	Upregulated
	clec-206	23.15	2.08	0.53	1.15098e-05	9.10012e-05	Upregulated
	D2062.5	21.45	1.55	0.4	1.54682e-05	9.36926e-05	Upregulated
	Y17G7B.19	29.05	1.2	0.31	1.48286e-05	9.36926e-05	Upregulated
	pitr-4	15.96	2.01	0.52	1.67718e-05	9.36926e-05	Upregulated
	msp-74	27.44	1.57	0.41	1.1532e-05	9.57619e-05	Upregulated
	F56F4.4	22.48	1.46	0.38	1.47549e-05	9.87707e-05	Upregulated
	C10F3.7	7.01	3.4	0.83	1.72713e-05	0.000103262	Upregulated
	Y69A2AR.47	21.04	1.42	0.38	1.66055e-05	0.000103429	Upregulated
	M03E7.4	32.98	1.61	0.44	1.7826e-05	0.000110288	Upregulated
	F52D1.2	29.42	1.03	0.27	1.91009e-05	0.000113004	Upregulated
	C55C3.8	18.85	1.41	0.38	2.41376e-05	0.000113218	Upregulated
	Y47D3B.3	20.59	1.68	0.45	1.47439e-05	0.000113237	Upregulated
	F15H10.8	23.55	1.69	0.46	1.72911e-05	0.000113656	Upregulated
	cutl-11	21.16	1.57	0.41	1.43579e-05	0.000116473	Upregulated
	C47E12.12	41.78	1.07	0.28	1.97207e-05	0.000120816	Upregulated
	R01E6.2	22.47	1.89	0.51	1.99586e-05	0.000122004	Upregulated
	ZK39.10	51.9	1.02	0.27	2.24089e-05	0.000122114	Upregulated
	C03F11.2	27.06	1.4	0.38	2.00051e-05	0.000122135	Upregulated
	F49E11.2	39.03	1.19	0.31	1.6205e-05	0.000123129	Upregulated
	F31B9.4	7.06	3.94	1.23	2.69557e-05	0.000124307	Upregulated
	col-47	8.93	3.8	0.97	2.33241e-05	0.000125362	Upregulated
	Y39F10C.1	19.77	1.56	0.41	1.95323e-05	0.000126462	Upregulated
	C54C6.11	29.35	1.19	0.31	1.59855e-05	0.000127735	Upregulated
	F35E2.5	74.17	1.01	0.27	2.41549e-05	0.000128641	Upregulated
	T05H4.7	36.17	1.36	0.37	1.99394e-05	0.000128736	Upregulated
	F18E9.1	12.78	1.83	0.49	2.41032e-05	0.000128904	Upregulated
	R12A1.3	81.62	1.82	0.5	1.65239e-05	0.000131205	Upregulated
	ZK836.3	26.09	1.03	0.27	2.2798e-05	0.000131941	Upregulated
	nep-19	39.81	1.34	0.36	2.20187e-05	0.000132676	Upregulated
	F36D1.6	32.76	1.21	0.32	1.70968e-05	0.000135725	Upregulated
	spe-42	71.16	1.08	0.29	2.56504e-05	0.000135801	Upregulated
	F46F5.1	13.9	2.82	0.73	3.00784e-05	0.000136151	Upregulated
	F33H2.8	14.07	1.61	0.44	3.0191e-05	0.000137805	Upregulated
	R07E3.6	124.41	1	0.27	2.4633e-05	0.000141288	Upregulated
	abu-14	472.28	1.39	0.39	2.60794e-05	0.00014376	Upregulated
	linc-66	15.47	2.28	0.62	3.03489e-05	0.000158264	Upregulated
	F08F3.10	18.17	1.43	0.4	3.57005e-05	0.000158461	Upregulated
	lgc-54	26.56	1.12	0.3	2.86795e-05	0.000161708	Upregulated
	C16B8.2	46.32	1.2	0.34	3.22598e-05	0.00016843	Upregulated
	C09F9.2	113.57	1.34	0.37	2.20259e-05	0.000171179	Upregulated
	F59B10.3	69.99	1.21	0.34	3.03997e-05	0.000171872	Upregulated
	Y39E4B.13	41.13	1.08	0.29	3.09652e-05	0.00017292	Upregulated
	T09D3.8	11.69	2.02	0.57	3.86084e-05	0.000176106	Upregulated
	C10G11.10	33.68	1.11	0.3	3.36043e-05	0.000185873	Upregulated
	F59A3.7	11.44	2.04	0.56	3.36665e-05	0.000185941	Upregulated
	nhr-266	29.01	1.17	0.32	3.39136e-05	0.00019451	Upregulated
	twk-37	22.41	1.34	0.37	3.58304e-05	0.000196842	Upregulated
	D2005.6	33.27	1.2	0.33	3.45172e-05	0.000197667	Upregulated
	R07B1.5	7.46	3.27	0.85	3.52509e-05	0.000197667	Upregulated
	K10D6.3	22.12	1.46	0.41	3.61366e-05	0.000198231	Upregulated
	K05F1.8	28.18	1.07	0.29	2.81189e-05	0.00020008	Upregulated
	M153.3	8.93	2.45	0.68	4.53315e-05	0.000202826	Upregulated
	F56D6.19	28.9	1.05	0.29	3.37873e-05	0.000205288	Upregulated
	H19M22.3	39.91	1.59	0.45	3.81352e-05	0.000207725	Upregulated
	col-46	27.88	1.6	0.45	3.66114e-05	0.000207779	Upregulated
	F44B9.9	31.34	1.05	0.29	3.81785e-05	0.000207779	Upregulated
	phat-5	8.41	3.74	1	4.1372e-05	0.000207779	Upregulated
	F02C9.1	25.45	1.35	0.38	3.4463e-05	0.000208721	Upregulated
	K10H10.5	13.34	1.93	0.55	4.97989e-05	0.00021215	Upregulated
	nep-3	28.88	1.2	0.33	3.93806e-05	0.000213572	Upregulated
	F23H11.6	13.78	2.04	0.57	4.34517e-05	0.000217162	Upregulated
	F21F8.5	31.48	1.19	0.33	3.94035e-05	0.00022219	Upregulated
	T01B7.8	37.23	1.33	0.37	3.69508e-05	0.000222358	Upregulated
	Y37E11AR.7	41.05	1.01	0.28	4.13822e-05	0.000223516	Upregulated
	F26G1.11	41.23	1.11	0.3	3.07091e-05	0.000227802	Upregulated
	grd-15	22.04	1.31	0.36	3.47993e-05	0.000241367	Upregulated
	C52E4.12	11.63	1.56	0.44	4.60142e-05	0.000244701	Upregulated
	clec-239	4.46	4.52	2.1	5.83638e-05	0.000246498	Upregulated
	C25F6.6	3.84	4.47	2.09	5.87809e-05	0.000249142	Upregulated
	F07A5.4	22.5	1.25	0.35	4.49972e-05	0.000249172	Upregulated
	sulp-3	20.79	1.34	0.37	3.71675e-05	0.00025574	Upregulated
	F46E10.18	25.15	1.13	0.32	4.46149e-05	0.000262012	Upregulated
	C18C4.7	13.13	1.7	0.5	6.12336e-05	0.000263905	Upregulated
	F25D1.3	7.45	3.6	0.99	6.43815e-05	0.000268692	Upregulated
	ZK783.6	86.35	1.01	0.28	5.12463e-05	0.000269066	Upregulated
	Y51B9A.7	17.48	1.43	0.41	5.1413e-05	0.000269714	Upregulated
	F01G10.6	23.16	1.22	0.34	4.96882e-05	0.00027128	Upregulated
	F46F5.4	10.35	2.11	0.6	5.32752e-05	0.00027755	Upregulated
	cbn-1	54.46	1.24	0.36	5.87492e-05	0.000280293	Upregulated
	T04A6.3	35.88	1.05	0.29	4.45494e-05	0.000297644	Upregulated
	R13A5.15	28.65	1.02	0.28	4.27726e-05	0.000301693	Upregulated
	npax-2	13.21	1.73	0.51	7.54687e-05	0.000303385	Upregulated
	C45B2.3	31.42	1.02	0.29	5.6885e-05	0.000303571	Upregulated
	F22E12.3	23.65	1.14	0.32	5.47214e-05	0.000310202	Upregulated
	T01C3.11	27.95	1.42	0.4	4.61412e-05	0.00032147	Upregulated
	Y34F4.6	14.9	1.33	0.39	7.93732e-05	0.000328251	Upregulated
	linc-59	7.17	3.13	0.86	6.6577e-05	0.000335447	Upregulated
	C29E4.17	14.74	1.8	0.53	8.47764e-05	0.000338065	Upregulated
	T25B9.2	21.63	1.45	0.42	5.20848e-05	0.00033955	Upregulated
	Y105C5B.11	81.26	1	0.29	6.91979e-05	0.000344676	Upregulated
	C35A11.2	42.81	1.06	0.31	7.56167e-05	0.000345263	Upregulated
	F20D6.1	38.14	1.07	0.31	6.66548e-05	0.000347588	Upregulated
	M02G9.1	67.21	1.52	0.46	7.12615e-05	0.000358008	Upregulated
	zig-10	22.82	1.13	0.32	5.59571e-05	0.000360809	Upregulated
	C54G4.4	33.28	1.55	0.47	7.27983e-05	0.000374944	Upregulated
	Y38H6C.21	19.45	1.94	0.57	9.30224e-05	0.000375825	Upregulated
	bath-46	18.56	1.44	0.43	9.35986e-05	0.000377672	Upregulated
	linc-82	56.64	1	0.29	7.72285e-05	0.000380283	Upregulated
	Y48G8AL.16	20.76	1.38	0.4	6.0081e-05	0.00038392	Upregulated
	C46A5.4	23.79	1.42	0.42	7.13865e-05	0.00038985	Upregulated
	F37C4.8	48.01	1.03	0.3	7.88238e-05	0.00039064	Upregulated
	ZK1055.4	17.43	1.28	0.38	7.96512e-05	0.00039064	Upregulated
	W03F9.11	25.63	1.09	0.32	8.19411e-05	0.000400733	Upregulated
	acp-4	16.43	1.26	0.38	0.000101747	0.000406548	Upregulated
	C08B6.4	20.03	1.31	0.39	7.98903e-05	0.000406561	Upregulated
	F21E9.2	6.33	3.6	1.26	0.000104972	0.000406979	Upregulated
	C04G6.7	27.29	1.49	0.45	8.62642e-05	0.000418468	Upregulated
	col-176	117.07	1.02	0.29	6.25989e-05	0.000421177	Upregulated
	nspb-7	22.35	1.41	0.41	6.86515e-05	0.000430834	Upregulated
	nhr-172	9.35	1.96	0.59	0.000110748	0.000436673	Upregulated
	Y116A8A.6	31.03	1.13	0.33	6.70109e-05	0.000443244	Upregulated
	K10H10.10	34.45	1.22	0.37	9.8269e-05	0.000469365	Upregulated
	W02B12.13	39.83	1.05	0.31	7.77734e-05	0.00050466	Upregulated
	Y62E10A.3	33.55	1.15	0.35	0.000109007	0.000512504	Upregulated
	R04B5.1	24.73	1.15	0.34	0.000104659	0.000512932	Upregulated
	C30A5.10	17.02	1.68	0.53	0.000138544	0.000515848	Upregulated
	T01D1.8	12.38	1.86	0.59	0.000146938	0.000539922	Upregulated
	pqn-63	113.04	1.6	0.51	0.000116779	0.000540944	Upregulated
	R102.11	24.77	1.14	0.34	8.96493e-05	0.000544392	Upregulated
	fbxa-201	13.62	1.72	0.53	0.000119785	0.000558661	Upregulated
	B0432.11	40.82	1.01	0.3	9.56943e-05	0.000576757	Upregulated
	ugt-36	22.05	1.49	0.46	0.000129768	0.000599365	Upregulated
	F18E9.4	23.04	1.22	0.37	0.000102231	0.000612037	Upregulated
	F41E6.1	22.83	1.21	0.38	0.000137267	0.000630092	Upregulated
	ZK892.4	38.77	1.01	0.3	0.000102274	0.000643904	Upregulated
	egl-5	18.9	1.09	0.34	0.00017736	0.000643904	Upregulated
	K09H11.9	12.41	1.63	0.51	0.000154932	0.000652734	Upregulated
	twk-14	18.93	1.15	0.36	0.000188135	0.000679594	Upregulated
	T20D4.15	18.08	1.66	0.52	0.000189543	0.000683601	Upregulated
	wrt-9	47.9	1.18	0.37	0.000165433	0.000689408	Upregulated
	K03A11.6	5.98	3.31	0.98	0.000159101	0.000718973	Upregulated
	R02F2.5	38.9	1.12	0.34	0.000123875	0.000726233	Upregulated
	ssp-32	18.63	1.2	0.39	0.000205851	0.000729093	Upregulated
	E02C12.6	15	1.14	0.35	0.000176784	0.000734884	Upregulated
	C24H10.3	11.56	1.88	0.61	0.00017689	0.000735106	Upregulated
	dhs-16	11.34	2.15	0.68	0.000212643	0.000756651	Upregulated
	ZK637.15	23	1.25	0.39	0.00013438	0.000778499	Upregulated
	otpl-8	19.07	1.6	0.52	0.000220078	0.000778499	Upregulated
	T25G12.13	31.16	1.03	0.31	0.000128963	0.000789241	Upregulated
	C28F5.1	27.22	1.09	0.34	0.000178568	0.000793652	Upregulated
	math-21	14.39	1.18	0.38	0.000229416	0.000799772	Upregulated
	Y46G5A.36	19.64	1.61	0.52	0.000182477	0.000809094	Upregulated
	T22B2.6	24.35	1.62	0.52	0.000142765	0.000820979	Upregulated
	K02D3.2	23.82	1.14	0.36	0.000181931	0.000837783	Upregulated
	cut-6	12.14	1.48	0.48	0.000243774	0.000852635	Upregulated
	F20B10.3	26.43	1.83	0.61	0.000196821	0.000866094	Upregulated
	T20F5.4	21.19	1.39	0.44	0.000145756	0.000880864	Upregulated
	cyp-23A1	24	1.16	0.36	0.000158965	0.000904253	Upregulated
	F54E7.6	11.49	2.51	0.82	0.00021017	0.000918539	Upregulated
	K01A6.5	12.57	1.97	0.65	0.000276936	0.000946843	Upregulated
	lipl-4	9.59	3.2	1.02	0.000265771	0.000946843	Upregulated
	VY10G11R.1	11.3	1.84	0.59	0.000236722	0.00094911	Upregulated
	T20D4.12	12.98	2.42	0.76	0.000275139	0.00094911	Upregulated
	Y57G11C.499	8.84	1.62	0.54	0.000267145	0.000950091	Upregulated
	fbxc-49	25.34	1.13	0.36	0.000213577	0.000965424	Upregulated
	R12E2.6	18.79	1.27	0.41	0.000223174	0.000967198	Upregulated
	Y69A2AR.46	17.01	1.12	0.36	0.000246639	0.000983369	Upregulated
	R05A10.6	6.79	1.81	0.6	0.000289874	0.000988771	Upregulated
	K01A6.7	12.52	2.76	0.85	0.000252945	0.00100525	Upregulated
	nep-16	14.96	1.27	0.42	0.000299442	0.00101204	Upregulated
	F54B11.10	6.37	2.86	0.88	0.000235949	0.001015	Upregulated
	oac-34	12.36	1.62	0.54	0.000246777	0.00105621	Upregulated
	ZK381.2	6.77	2.77	0.85	0.000252664	0.00107778	Upregulated
	C26B9.7	11.13	1.81	0.63	0.00032819	0.00110725	Upregulated
	cutl-9	6.79	2.27	0.76	0.000326697	0.00110808	Upregulated
	ptr-19	22.78	1.55	0.53	0.000240035	0.00113216	Upregulated
	R08A2.5	10.24	1.66	0.56	0.000340777	0.00114423	Upregulated
	K09B3.1	9.87	1.65	0.57	0.000345827	0.00115914	Upregulated
	ZK1290.7	16.63	1.19	0.39	0.000320814	0.00123801	Upregulated
	Y36E3A.2	22.05	1.11	0.36	0.000274269	0.00127363	Upregulated
	C28F5.4	17.19	1.14	0.39	0.000403972	0.00131839	Upregulated
	Y65B4BM.2	11.45	2.25	0.79	0.000405296	0.00132212	Upregulated
	lys-3	18.18	1.2	0.42	0.000406744	0.00133894	Upregulated
	F45B8.3	13.39	2.47	0.81	0.000330724	0.00136833	Upregulated
	nas-15	86.32	1.47	0.51	0.000239106	0.00137268	Upregulated
	lys-10	9.11	2.67	0.88	0.000424754	0.00137852	Upregulated
	F10B5.3	15.52	1.54	0.53	0.000428541	0.00138804	Upregulated
	oac-42	6.72	3.21	1.05	0.00034086	0.00142939	Upregulated
	col-105	5.1	3.01	1	0.000462544	0.00150558	Upregulated
	AC3.12	23.99	1.13	0.38	0.000301161	0.0015832	Upregulated
	T23G11.10	15.06	1.08	0.37	0.00047939	0.00158646	Upregulated
	phat-1	36.83	1.42	0.51	0.000358641	0.00161092	Upregulated
	fipr-26	11.71	2.3	0.78	0.000491638	0.00162171	Upregulated
	dhhc-5	40.87	1.03	0.34	0.000298067	0.0016485	Upregulated
	Y53G8AM.6	10.25	1.97	0.67	0.000420084	0.00168197	Upregulated
	T23B12.5	35.81	1.06	0.35	0.000312716	0.00171808	Upregulated
	F57G12.2	14.31	1.7	0.61	0.000556314	0.00174133	Upregulated
	pqn-73	14.37	1.53	0.57	0.000563197	0.0017591	Upregulated
	K08E7.4	24.81	1.1	0.38	0.000436569	0.00180236	Upregulated
	R09D1.12	12.14	1.39	0.5	0.000617369	0.00190591	Upregulated
	Y74C9A.1	7.09	1.78	0.65	0.000613985	0.0019225	Upregulated
	srx-45	16.45	1.22	0.43	0.000499994	0.00195813	Upregulated
	C08B6.6	13.99	1.23	0.44	0.000622729	0.00199329	Upregulated
	nspb-1	6.75	1.82	0.64	0.000511053	0.00199766	Upregulated
	fbxa-183	39.42	1.09	0.38	0.000411626	0.00208246	Upregulated
	C26B9.2	8.97	1.55	0.57	0.00054494	0.00211458	Upregulated
	R11G1.2	24.91	1.01	0.34	0.000397006	0.00211797	Upregulated
	ttr-13	19.04	1.09	0.38	0.00054771	0.00212312	Upregulated
	Y61A9LA.7	18.49	1.15	0.41	0.000701849	0.00215524	Upregulated
	C54D10.5	13.9	1.08	0.39	0.000738029	0.00224718	Upregulated
	nas-1	40.44	1.17	0.41	0.000426273	0.00225021	Upregulated
	T20D4.4	16.57	1.17	0.43	0.00073161	0.00228976	Upregulated
	nhr-234	20.26	1.22	0.43	0.000471736	0.00233912	Upregulated
	Y75B8A.10	15.46	1.43	0.51	0.000667962	0.00234955	Upregulated
	F38B6.2	9.69	2.24	0.81	0.000762325	0.00237527	Upregulated
	R07C12.1	13.62	1.4	0.51	0.000678384	0.00237944	Upregulated
	F47B7.4	4.49	2.48	0.89	0.000821865	0.00245533	Upregulated
	clec-210	22.07	1.08	0.39	0.000649556	0.00255073	Upregulated
	F27C8.2	21.63	1.03	0.36	0.000624208	0.00260978	Upregulated
	oac-10	15.4	1.35	0.52	0.000860683	0.00264017	Upregulated
	ZC84.6	13.19	2.22	0.8	0.000715152	0.00267795	Upregulated
	F52C9.5	15.89	1.22	0.44	0.000742926	0.00276915	Upregulated
	Y39A1A.9	38.77	1.18	0.44	0.000783997	0.00290248	Upregulated
	col-148	7.45	1.94	0.73	0.00078945	0.0029186	Upregulated
	arrd-12	17.08	1.17	0.43	0.000790046	0.00292023	Upregulated
	T02H6.3	10.37	1.38	0.53	0.000967639	0.00292701	Upregulated
	JC8.16	13.91	1.07	0.4	0.00097404	0.00294112	Upregulated
	ins-22	15.3	1.06	0.4	0.000989999	0.00298163	Upregulated
	lips-6	5.96	1.51	0.6	0.00102798	0.00300271	Upregulated
	lgc-11	13.57	1.15	0.43	0.000834887	0.00306166	Upregulated
	Y43F8B.3	107.6	1.37	0.55	0.000844009	0.00306364	Upregulated
	C54D2.1	54.56	1.17	0.45	0.000902112	0.00307148	Upregulated
	C31B8.12	13.32	1.9	0.7	0.000932667	0.00314103	Upregulated
	F49E10.2	46.72	1.5	0.63	0.000947158	0.00320532	Upregulated
	mltn-13	11.87	1.75	0.7	0.000963048	0.00322626	Upregulated
	lgx-1	158.22	1.4	0.52	0.000470212	0.00322892	Upregulated
	hil-7	7.31	1.91	0.8	0.00116614	0.00333154	Upregulated
	K04H4.2	214.58	1.33	0.52	0.000672855	0.00340634	Upregulated
	T13F2.4	3.99	2.48	0.94	0.000926058	0.00340859	Upregulated
	C48B4.3	19.64	1.03	0.37	0.000689409	0.00341677	Upregulated
	F14F9.8	24.7	1.02	0.36	0.000691427	0.00342412	Upregulated
	mec-14	9.31	1.55	0.61	0.00120857	0.00344684	Upregulated
	srt-13	4.34	2.82	1.27	0.000949584	0.0034817	Upregulated
	R11E3.19	11.08	1.68	0.67	0.00126076	0.00357704	Upregulated
	F43G6.16	7.39	1.51	0.61	0.00127658	0.00363239	Upregulated
	Y47H10A.3	11.94	1.57	0.63	0.00111038	0.00364354	Upregulated
	Y59E9AL.8	12.98	1.21	0.48	0.00129069	0.00364354	Upregulated
	W05B10.3	14.34	1.08	0.42	0.00131041	0.00365912	Upregulated
	F10C2.7	10.99	1.92	0.78	0.00134597	0.00374341	Upregulated
	ZK546.19	10.89	1.43	0.57	0.00130567	0.00378141	Upregulated
	bus-1	8.5	1.53	0.64	0.00136293	0.00382504	Upregulated
	bath-26	20.11	1.05	0.39	0.000796811	0.00387366	Upregulated
	pqn-13	78.48	1.04	0.41	0.00109512	0.0039014	Upregulated
	F31F4.17	4.97	2.71	1.08	0.0014152	0.00393525	Upregulated
	F46H6.5	15.2	1.03	0.39	0.00114729	0.00402496	Upregulated
	ZK666.14	6.08	1.93	0.78	0.00147889	0.00409221	Upregulated
	Y48G1BL.7	12.61	1.18	0.47	0.00143255	0.00410593	Upregulated
	C10G8.3	26.7	1.06	0.41	0.00105765	0.00411734	Upregulated
	clec-60	17.35	1.05	0.42	0.00149131	0.00413163	Upregulated
	grl-1	15.33	1.16	0.47	0.00149201	0.00413234	Upregulated
	R11D1.2	5.49	1.64	0.67	0.00150515	0.00414773	Upregulated
	let-7	5.16	2.39	0.92	0.00119686	0.00417368	Upregulated
	ilys-3	10.45	2.02	0.78	0.00130131	0.00418319	Upregulated
	F56H6.6	17.34	1.42	0.57	0.00120749	0.00420524	Upregulated
	col-75	5.07	2.3	0.94	0.00159091	0.00434012	Upregulated
	arrd-21	16.36	1.17	0.47	0.00154124	0.00435359	Upregulated
	T27E4.5	6.44	1.67	0.67	0.00125566	0.00441495	Upregulated
	col-41	73.41	1.11	0.45	0.001401	0.00442486	Upregulated
	cky-1	5.74	2.28	0.9	0.00161712	0.00443816	Upregulated
	F32B5.3	13.77	1.07	0.42	0.00132695	0.00454476	Upregulated
	F30H5.3	229.33	1.4	0.69	0.00212996	0.00457907	Upregulated
	Y26G10.6	5.12	1.88	0.78	0.00174769	0.00473394	Upregulated
	F07C6.6	11.08	1	0.41	0.00174305	0.00484288	Upregulated
	Y73B6BL.22	10.68	1.25	0.5	0.0014393	0.00488018	Upregulated
	Y59H11AR.10	15.64	1.07	0.45	0.00181718	0.00488636	Upregulated
	F56H1.10	17.38	1.13	0.46	0.00160706	0.00500672	Upregulated
	anr-5	9.27	1.5	0.64	0.00187488	0.00515928	Upregulated
	F42E8.1	12.62	1.41	0.6	0.00188059	0.0051729	Upregulated
	acr-3	9.62	1.21	0.51	0.001981	0.00521825	Upregulated
	dpy-17	97.03	1	0.39	0.00113947	0.00529427	Upregulated
	T11F9.10	6.72	1.54	0.66	0.00202346	0.00533788	Upregulated
	W06H8.4	13.13	1.28	0.55	0.00177667	0.00544619	Upregulated
	F49D11.3	11.9	1.09	0.47	0.00209795	0.00546865	Upregulated
	C44C11.6	14.87	1.05	0.44	0.00223729	0.00583335	Upregulated
	Y47D9A.4	12.19	1.22	0.54	0.00224434	0.00584968	Upregulated
	math-48	20.3	1.17	0.48	0.00173765	0.00593937	Upregulated
	F09E5.12	15.22	1.03	0.44	0.0022885	0.00594799	Upregulated
	F14H8.2	5.22	1.89	0.81	0.00230413	0.00595795	Upregulated
	W08F4.7	10.12	1.14	0.5	0.00240125	0.006141	Upregulated
	egl-17	17.64	1.04	0.45	0.00238163	0.00615106	Upregulated
	srw-66	9.05	2.14	0.89	0.00235655	0.00625763	Upregulated
	F14F3.4	8.22	1.58	0.72	0.0021107	0.0063091	Upregulated
	vab-15	11.32	1.03	0.45	0.00250532	0.00637038	Upregulated
	R01E6.5	18.7	1.23	0.55	0.00213925	0.00638442	Upregulated
	R07B1.6	5.15	2.12	0.9	0.00249641	0.00641326	Upregulated
	C55B6.5	3.08	2.49	1.44	0.00253654	0.0064674	Upregulated
	Y39F10A.3	25.07	1.1	0.47	0.00205445	0.00661443	Upregulated
	nhr-113	9.48	1.35	0.64	0.00260341	0.0066437	Upregulated
	dpy-14	22.83	2.31	1.22	0.00162192	0.00676646	Upregulated
	ZK262.19	15.74	1.09	0.49	0.00259409	0.00680657	Upregulated
	K08D10.18	16.12	1.03	0.45	0.00275397	0.00692435	Upregulated
	T25B6.4	10.37	1.21	0.52	0.00217295	0.00694767	Upregulated
	K08F8.7	13.05	1.25	0.56	0.00240634	0.00707214	Upregulated
	F59H6.14	4.94	1.55	0.71	0.00285209	0.00716389	Upregulated
	Y39B6A.29	11.93	1.05	0.44	0.00227335	0.00722032	Upregulated
	cutl-27	7.89	1.4	0.62	0.00236438	0.00747628	Upregulated
	bro-1	2.94	2.33	1.36	0.00301362	0.00751491	Upregulated
	D1014.6	21.83	1.46	0.74	0.00238474	0.00752615	Upregulated
	C15H9.2	12.26	1.25	0.55	0.0025932	0.00808915	Upregulated
	tyr-3	8.69	1.22	0.56	0.00283479	0.00814727	Upregulated
	K04G2.12	6.18	1.91	0.85	0.00262649	0.00833478	Upregulated
	Y34F4.3	4.97	2.36	1.03	0.00269263	0.00835808	Upregulated
	F55H12.9	4.99	1.63	0.75	0.00265674	0.00840973	Upregulated
	clec-21	7.4	1.85	0.81	0.00269529	0.00851193	Upregulated
	C04C3.9	5.76	2.26	1.04	0.00348933	0.00851711	Upregulated
	Y45F3A.8	20.33	1.16	0.5	0.00205208	0.00870368	Upregulated
	F56D6.23	5.12	2.27	1.07	0.00355312	0.00873485	Upregulated
	C04E12.10	9.51	1.2	0.57	0.00349695	0.00881292	Upregulated
	grl-6	4.55	2.42	1.45	0.0028976	0.00890525	Upregulated
	F15D4.6	6.47	1.15	0.54	0.00373139	0.00904041	Upregulated
	Y45F3A.5	4.05	2	0.92	0.0037532	0.00913738	Upregulated
	R04B3.1	4.33	2.06	0.91	0.00304329	0.00930077	Upregulated
	K02E11.11	6.86	1.52	0.7	0.00305352	0.00932899	Upregulated
	F57F5.3	11.14	1.03	0.46	0.00332952	0.00937614	Upregulated
	dyf-13	10.97	1.14	0.53	0.00335091	0.00942569	Upregulated
	egl-46	11.87	1.11	0.53	0.00391287	0.00945756	Upregulated
	Y32B12A.4	8.17	1.31	0.62	0.00312389	0.00950964	Upregulated
	F16G10.5	8.91	1.3	0.64	0.00400294	0.00956151	Upregulated
	hsd-3	3.21	2.08	0.95	0.0031891	0.00985694	Upregulated
	C18H7.1	13.24	1.34	0.66	0.00417589	0.00991469	Upregulated
Downregulated
	C27D8.3	435.41	-1.41	0.09	2.63158e-58	2.52195e-54	Downregulated
	T25C12.3	3662.5	-1.32	0.11	3.99603e-36	6.95284e-33	Downregulated
	F49F1.1	110.98	-1.66	0.17	9.04193e-25	4.44031e-22	Downregulated
	Y47H9C.1	26.76	-2.52	0.26	6.5198e-23	1.95829e-20	Downregulated
	pud-4	275	-1.1	0.12	6.61752e-22	1.63595e-19	Downregulated
	F39H12.2	22.53	-2.33	0.26	1.98541e-20	3.42895e-18	Downregulated
	lgc-53	26.71	-2.18	0.26	2.32238e-18	3.14787e-16	Downregulated
	clec-67	212.01	-1.49	0.19	1.10812e-16	1.13184e-14	Downregulated
	clec-190	35.04	-2.51	0.32	1.83532e-16	1.45735e-14	Downregulated
	asp-17	48.25	-1.96	0.25	2.40138e-16	1.58175e-14	Downregulated
	Y69A2AR.12	118.48	-1.07	0.14	6.17377e-15	3.25621e-13	Downregulated
	F09C8.1	217.7	-1.08	0.14	5.26775e-15	3.78703e-13	Downregulated
	F35E12.5	1136.27	-1.16	0.16	1.21963e-13	3.07094e-12	Downregulated
	acr-20	28.85	-2.18	0.31	1.1775e-13	6.08694e-12	Downregulated
	ZC266.1	111.44	-1.03	0.15	2.24231e-12	6.71096e-11	Downregulated
	asm-3	250.37	-1.23	0.18	3.1449e-12	8.24144e-11	Downregulated
	C50E3.12	157.64	-1.05	0.16	5.62997e-12	2.12734e-10	Downregulated
	vet-6	47.97	-2.09	0.33	2.18491e-11	4.95887e-10	Downregulated
	F08D12.2	93.06	-1.16	0.18	1.87799e-11	6.32057e-10	Downregulated
	scl-24	17.84	-3.83	0.59	3.01365e-11	6.69489e-10	Downregulated
	Y19D10B.4	15.94	-2.7	0.43	6.36754e-11	1.40631e-09	Downregulated
	srh-48	24.43	-1.64	0.27	6.11494e-11	1.40662e-09	Downregulated
	nas-3	19.45	-2.14	0.35	9.16825e-11	1.92009e-09	Downregulated
	T02G5.3	69.07	-1.07	0.18	1.37059e-10	2.54568e-09	Downregulated
	pes-10	19.61	-2	0.34	4.61609e-10	7.74869e-09	Downregulated
	sdz-6	34.36	-1.41	0.24	6.01359e-10	1.05326e-08	Downregulated
	C41C4.20	22.41	-1.7	0.29	5.8212e-10	1.06118e-08	Downregulated
	srw-71	22.55	-2.14	0.37	4.54924e-10	1.0902e-08	Downregulated
	F41C6.4	17.52	-1.99	0.36	1.87781e-09	2.3506e-08	Downregulated
	vet-2	118.98	-1.22	0.21	1.50583e-09	2.37482e-08	Downregulated
	Y71A12B.11	25.96	-2.05	0.37	1.70417e-09	2.7803e-08	Downregulated
	C52A10.3	15.64	-1.94	0.35	2.64719e-09	3.23947e-08	Downregulated
	sepa-1	54.1	-2.09	0.38	2.45455e-09	3.42955e-08	Downregulated
	sru-22	5.68	-3.5	0.62	3.48635e-09	5.11903e-08	Downregulated
	skr-8	29.44	-1.69	0.31	3.52426e-09	6.52343e-08	Downregulated
	Y110A2AL.1	7.3	-7.07	2.57	6.04924e-09	8.41118e-08	Downregulated
	Y82E9BL.18	31.91	-1.15	0.21	5.06493e-09	9.51969e-08	Downregulated
	Y110A2AL.9	58.35	-1.14	0.21	8.14562e-09	1.09499e-07	Downregulated
	skr-9	21.76	-2.16	0.4	7.37562e-09	1.33438e-07	Downregulated
	C35E7.5	164.15	-1.41	0.26	8.05597e-09	1.47326e-07	Downregulated
	skr-10	68.38	-1.25	0.24	1.69227e-08	1.94505e-07	Downregulated
	dod-21	6.49	-6.76	2.54	2.8628e-08	2.76704e-07	Downregulated
	dsl-2	42.92	-1.91	0.38	3.91417e-08	4.19132e-07	Downregulated
	str-77	3.82	-5.71	1.32	4.3001e-08	4.9232e-07	Downregulated
	fbxb-91	9.83	-2.69	0.53	5.31209e-08	5.97229e-07	Downregulated
	sdz-2	9.94	-2.6	0.52	6.18732e-08	6.85284e-07	Downregulated
	vet-1	53.87	-1.43	0.29	1.0542e-07	1.11329e-06	Downregulated
	C39B5.14	7.37	-2.83	0.59	2.18399e-07	1.74564e-06	Downregulated
	skr-12	19.25	-1.92	0.41	2.16626e-07	2.12608e-06	Downregulated
	chil-25	33.69	-1.12	0.24	2.76061e-07	2.65208e-06	Downregulated
	Y105E8A.50	22.81	-1.31	0.28	2.62655e-07	3.38295e-06	Downregulated
	cht-1	106.02	-1.35	0.29	3.24727e-07	4.12593e-06	Downregulated
	fbxb-41	7.14	-3.08	0.69	8.26671e-07	5.74083e-06	Downregulated
	gadr-2	25.51	-1.21	0.27	8.66878e-07	7.41712e-06	Downregulated
	srx-96	33.26	-1.01	0.22	6.76895e-07	7.51533e-06	Downregulated
	C05C8.8	9.77	-1.79	0.41	8.98296e-07	7.65077e-06	Downregulated
	aptf-4	35.46	-1.22	0.28	1.03625e-06	1.09427e-05	Downregulated
	Y46G5A.28	19.4	-1.77	0.42	1.91738e-06	1.22124e-05	Downregulated
	Y73C8C.8	25.67	-1.34	0.31	1.19039e-06	1.23865e-05	Downregulated
	Y44A6C.2	21.22	-1.87	0.44	1.42304e-06	1.2636e-05	Downregulated
	gpa-4	16.76	-1.4	0.33	2.16722e-06	1.34492e-05	Downregulated
	T05D4.2	19.82	-1.87	0.44	1.85821e-06	1.45083e-05	Downregulated
	F43G6.5	13.82	-1.9	0.46	2.98835e-06	1.84825e-05	Downregulated
	fkh-4	21.24	-1.35	0.32	1.90572e-06	1.86733e-05	Downregulated
	sdz-30	22.01	-2.17	0.52	2.31253e-06	1.9341e-05	Downregulated
	oac-3	10.14	-1.98	0.47	2.71776e-06	2.0313e-05	Downregulated
	Y106G6D.2	19.38	-1.88	0.46	2.81053e-06	2.09056e-05	Downregulated
	ceh-40	38.55	-1	0.24	2.86505e-06	2.20553e-05	Downregulated
	K05F6.4	14.84	-1.62	0.41	6.06573e-06	3.3873e-05	Downregulated
	oac-55	14.93	-1.47	0.37	7.07204e-06	3.86451e-05	Downregulated
	cav-1	193.55	-1.07	0.27	6.67844e-06	6.06016e-05	Downregulated
	btb-8	13.03	-1.99	0.53	1.25414e-05	6.3142e-05	Downregulated
	tbx-11	12.84	-1.67	0.44	1.22892e-05	6.43795e-05	Downregulated
	fbxb-17	9.74	-2	0.52	1.09235e-05	6.44615e-05	Downregulated
	F56A8.8	15.54	-1.53	0.41	1.31683e-05	6.58899e-05	Downregulated
	fbxb-49	8.2	-2.17	0.57	1.3714e-05	7.87653e-05	Downregulated
	hlh-3	23.68	-1.1	0.28	1.10227e-05	8.77198e-05	Downregulated
	fbxb-11	7.94	-2.37	0.64	1.90751e-05	9.20459e-05	Downregulated
	sre-43	5.26	-2.05	0.56	2.58604e-05	0.00012077	Downregulated
	fbxb-90	5.01	-3.95	1.02	3.46854e-05	0.000155088	Downregulated
	arrd-1	13.87	-1.85	0.53	3.9261e-05	0.000178336	Downregulated
	srv-7	15.3	-1.3	0.37	4.13308e-05	0.000179901	Downregulated
	dct-13	7.27	-1.97	0.58	6.12093e-05	0.000255864	Downregulated
	W04A8.5	16.51	-1.32	0.39	5.96979e-05	0.000258382	Downregulated
	F09C6.10	12.6	-1.71	0.52	6.39488e-05	0.000273518	Downregulated
	chil-26	4.43	-3.28	0.9	5.52473e-05	0.000291405	Downregulated
	F31F7.2	13.32	-1.2	0.36	7.51031e-05	0.000302247	Downregulated
	fbxb-3	5.79	-3.15	0.89	8.1484e-05	0.000328409	Downregulated
	ZK1240.1	4.9	-2.41	0.7	6.85415e-05	0.000343411	Downregulated
	bath-31	8.24	-1.77	0.54	9.21463e-05	0.000359554	Downregulated
	Y76B12C.9	6.62	-1.79	0.55	0.000101877	0.000394145	Downregulated
	fbxb-84	9.89	-2.17	0.68	0.000101429	0.000481861	Downregulated
	sdz-9	9.38	-2.16	0.7	0.00015133	0.000554805	Downregulated
	nas-17	6.65	-2.61	0.86	0.000151141	0.000561471	Downregulated
	btb-12	14.27	-1.15	0.36	0.000153548	0.000581943	Downregulated
	B0432.1	10.03	-1.31	0.42	0.000171233	0.000618468	Downregulated
	F14H12.6	8.28	-1.63	0.53	0.000178002	0.000645833	Downregulated
	C43D7.7	4	-2.17	0.7	0.000179972	0.000655787	Downregulated
	srg-34	16.52	-1.14	0.37	0.000212033	0.000754842	Downregulated
	srw-68	5.08	-4.27	2.3	0.000213186	0.00075522	Downregulated
	F34D6.1	4.44	-3.44	1.04	0.000231225	0.000816702	Downregulated
	clc-4	12.85	-1.2	0.4	0.000245656	0.000858403	Downregulated
	F17E9.2	11.45	-1.22	0.4	0.000238701	0.000859971	Downregulated
	C08F1.6	15.77	-1.46	0.49	0.000226221	0.000979036	Downregulated
	fbxa-15	8.6	-1.39	0.47	0.000253386	0.00100676	Downregulated
	F57B1.1	9.36	-1.35	0.47	0.000301363	0.00101782	Downregulated
	fbxb-45	5.58	-1.78	0.62	0.000323689	0.00109888	Downregulated
	E02H9.9	13.3	-1.05	0.35	0.000282792	0.00110847	Downregulated
	fbxa-135	9.76	-1.46	0.51	0.000357638	0.00118302	Downregulated
	dsl-1	6.63	-1.98	0.7	0.000367547	0.00122308	Downregulated
	str-227	7.06	-1.46	0.5	0.0003114	0.00129702	Downregulated
	fbxc-18	8.9	-1.79	0.66	0.000467929	0.00151275	Downregulated
	nas-24	10.18	-1.79	0.68	0.00046721	0.00155324	Downregulated
	clec-245	15.25	-1.03	0.35	0.000392793	0.00158738	Downregulated
	Y73C8C.3	13.27	-1.06	0.38	0.000533182	0.00173992	Downregulated
	clec-99	11.18	-1.41	0.52	0.000552762	0.00174606	Downregulated
	fbxb-108	4.34	-2.39	0.86	0.000613385	0.00192122	Downregulated
	Y39G10AL.1	16.93	-1.17	0.43	0.000580266	0.00208332	Downregulated
	fbxb-20	5.09	-2.13	0.79	0.000682818	0.00210725	Downregulated
	dmsr-16	3.02	-2.06	0.79	0.000691919	0.0021388	Downregulated
	fbxb-103	10.02	-1.48	0.57	0.000698204	0.00220204	Downregulated
	fbxa-89	9.4	-1.08	0.41	0.000819103	0.00252737	Downregulated
	C49G7.7	7.22	-1.31	0.51	0.000846555	0.00254426	Downregulated
	T01B6.4	9.08	-1.47	0.56	0.000789982	0.00272234	Downregulated
	chil-27	4.77	-1.77	0.72	0.00101795	0.00297695	Downregulated
	fbxb-75	9.33	-1.28	0.52	0.00113104	0.00334753	Downregulated
	Y116A8C.19	6.02	-1.47	0.59	0.000985297	0.00359531	Downregulated
	F54G2.2	10.12	-1.38	0.55	0.00111852	0.00366699	Downregulated
	F54D12.9	3.56	-2.55	1.04	0.00132466	0.00371086	Downregulated
	clec-161	5.3	-1.97	0.8	0.00104885	0.00372025	Downregulated
	clec-137	9.77	-2.06	0.94	0.00140401	0.00389072	Downregulated
	fbxb-83	5.45	-1.54	0.66	0.00142771	0.00396628	Downregulated
	M176.10	5.7	-1.85	0.83	0.00155652	0.00426483	Downregulated
	clec-217	2.97	-2.82	1.49	0.00155664	0.00426483	Downregulated
	T26A8.3	5.55	-1.94	0.84	0.00125109	0.00432793	Downregulated
	F43C11.8	2.82	-4.13	1.37	4.46922e-05	0.00434068	Downregulated
	kin-34	5.25	-2.13	0.9	0.00159266	0.00434328	Downregulated
	T15H9.6	16.07	-1.05	0.42	0.00137607	0.00437682	Downregulated
	M6.4	8.19	-1.12	0.48	0.0017898	0.00478221	Downregulated
	C48B4.12	4.6	-3.03	1.23	0.00144678	0.0048993	Downregulated
	T08D10.4	4.4	-2.01	0.86	0.00148004	0.0050001	Downregulated
	clec-232	5.45	-1.42	0.64	0.00182173	0.00607373	Downregulated
	F35E12.2	3.48	-2.69	1.46	0.00182767	0.00608948	Downregulated
	F56F4.8	11.96	-1.15	0.51	0.00203896	0.00612878	Downregulated
	W04G3.13	7.81	-1.17	0.53	0.00236483	0.00614402	Downregulated
	nhr-282	3.99	-1.35	0.66	0.0027067	0.00691851	Downregulated
	F11D11.3	9.88	-1.26	0.6	0.00275224	0.0069224	Downregulated
	T26E3.8	4.59	-1.64	0.81	0.00280959	0.00710917	Downregulated
	F25E5.7	15.72	-1.04	0.49	0.00303453	0.00758659	Downregulated
	K12H6.7	6.71	-1.18	0.54	0.00245934	0.00772409	Downregulated
	fbxb-37	9.76	-1.28	0.64	0.00312117	0.00776641	Downregulated
	fipr-28	5.71	-1.5	0.78	0.00321335	0.00793569	Downregulated
	Y43F8B.15	8.48	-1.22	0.59	0.00313577	0.00801802	Downregulated
	fipr-18	3.38	-2.2	1.11	0.00256336	0.00815625	Downregulated
	M7.9	7.9	-1.59	0.81	0.00268062	0.00833051	Downregulated
	T26E3.5	5.49	-1.46	0.74	0.00311583	0.00966033	Downregulated
	fbxc-25	4.36	-1.77	0.95	0.00408452	0.00977515	Downregulated
	fbxb-96	3.82	-1.64	0.86	0.0041005	0.00985962	Downregulated
	K12H6.4	8.86	-1.68	1.07	0.00416066	0.00988173	Downregulated

## Sheet: 4M
	Geneid	baseMean	log2FoldChange	lfcSE	pvalue	padj	DEG
									DEgenes of jmjd-5(zr1234);jmjd-3.1;jmjd-3.2;jmjd-3.3
	Y41C4A.11	211.79	2.71	0.14	2.282e-80	7.76526e-76	Upregulated
	C23G10.6	483.3	2.27	0.12	4.34352e-77	2.73892e-73	Upregulated
	Y37D8A.5	304.33	2.44	0.14	4.44786e-70	2.92535e-66	Upregulated
	ZK596.1	222.21	1.84	0.11	5.72808e-61	2.48088e-57	Upregulated
	sma-6	428.84	1.24	0.08	6.46824e-60	1.46403e-56	Upregulated
	R08F11.4	71.16	3.18	0.2	5.68154e-56	1.79436e-52	Upregulated
	F22B5.5	386.69	1.7	0.11	7.30908e-55	1.24077e-51	Upregulated
	agr-1	186.91	1.92	0.12	2.84248e-54	7.43708e-51	Upregulated
	tbb-6	239.76	2.03	0.14	4.54368e-51	8.94502e-48	Upregulated
	nhr-243	195.6	1.69	0.12	6.94322e-49	1.04567e-45	Upregulated
	fbxa-224	167.58	2.53	0.17	1.50958e-48	2.1083e-45	Upregulated
	srr-4	425.7	1.18	0.08	1.55387e-47	1.42704e-44	Upregulated
	catp-3	1585.68	1.42	0.11	1.68068e-39	1.10183e-36	Upregulated
	T16G1.7	313.9	2.79	0.22	1.96511e-38	2.6597e-35	Upregulated
	sams-5	590.65	1.05	0.08	1.42809e-37	1.07674e-34	Upregulated
	B0205.13	125.88	2.31	0.19	3.40093e-36	3.5206e-33	Upregulated
	B0280.13	176.18	1.41	0.12	1.18873e-33	2.12897e-30	Upregulated
	ZK550.5	647.17	1.16	0.1	5.2866e-33	3.38805e-30	Upregulated
	R08E5.3	512.11	1.1	0.1	6.90071e-31	4.41379e-28	Upregulated
	ceh-88	231.19	1.13	0.1	1.58024e-30	1.37128e-27	Upregulated
	W03D8.8	290.18	1.43	0.13	2.13289e-30	1.7535e-27	Upregulated
	C08F11.7	47.87	3.12	0.3	5.75174e-26	4.10185e-23	Upregulated
	fog-3	82.4	2.19	0.22	1.12086e-24	5.98468e-22	Upregulated
	Y71F9AL.4	378.24	1.02	0.1	1.86652e-24	6.72563e-22	Upregulated
	H06I04.5	235.59	1.64	0.17	3.77432e-24	2.11958e-21	Upregulated
	fbxb-97	231.83	1.26	0.13	2.48598e-23	1.15388e-20	Upregulated
	F59A7.2	122.63	1.57	0.16	6.44667e-23	2.47792e-20	Upregulated
	ugt-51	275.83	1.3	0.13	5.13512e-23	2.47792e-20	Upregulated
	ZK970.7	101.8	1.96	0.21	1.48119e-22	5.46174e-20	Upregulated
	dao-2	283.63	1.35	0.14	1.35076e-22	5.55246e-20	Upregulated
	F55A3.7	201.71	1.06	0.11	1.38931e-22	7.41837e-20	Upregulated
	arf-1.1	86.45	1.89	0.2	2.52953e-22	9.24189e-20	Upregulated
	lim-8	677.15	1.23	0.13	8.45455e-22	2.00872e-19	Upregulated
	Y18H1A.1	270.15	1.07	0.11	1.16756e-21	4.77054e-19	Upregulated
	K09C6.1	126.87	2.12	0.23	2.95737e-21	9.58705e-19	Upregulated
	cyp-33C8	214.93	1.13	0.12	1.68066e-21	1.00333e-18	Upregulated
	nhr-131	188.57	1.16	0.13	3.80423e-21	1.18536e-18	Upregulated
	C18D4.6	210.35	1.03	0.11	2.23197e-21	1.26584e-18	Upregulated
	ftn-1	79.28	2.48	0.27	5.46562e-21	1.97172e-18	Upregulated
	dod-3	125.53	1.6	0.18	7.19091e-21	2.10552e-18	Upregulated
	nhr-132	137.57	1.48	0.16	8.04671e-21	2.37996e-18	Upregulated
	Y43C5B.2	137.71	1.57	0.17	1.11773e-20	3.21735e-18	Upregulated
	nhr-180	118.97	1.57	0.17	1.61697e-20	4.58278e-18	Upregulated
	K08H2.5	83.26	2.3	0.26	2.96079e-20	8.23426e-18	Upregulated
	mec-9	76.54	1.67	0.19	5.10524e-20	1.68699e-17	Upregulated
	ZK6.8	192.13	1.28	0.14	7.48902e-20	1.97059e-17	Upregulated
	F44A6.5	315.06	1.01	0.11	8.30968e-20	2.36928e-17	Upregulated
	rnh-1.1	381.66	1.08	0.12	2.40936e-19	4.22024e-17	Upregulated
	C44H9.6	197.24	1.08	0.12	1.15663e-19	4.22024e-17	Upregulated
	T27A3.5	454.61	1.06	0.12	2.58663e-19	5.83549e-17	Upregulated
	alh-5	217.02	1.07	0.12	2.37781e-19	5.83549e-17	Upregulated
	ncs-3	128.73	1.22	0.14	2.54717e-19	5.88593e-17	Upregulated
	F46A9.1	215.7	1.15	0.13	4.58601e-19	1.05397e-16	Upregulated
	R102.10	210.26	1.15	0.13	9.20922e-19	1.96709e-16	Upregulated
	W05B2.7	178.88	1.8	0.21	1.09647e-18	2.27767e-16	Upregulated
	F27C8.5	513.84	1.07	0.13	2.14664e-18	3.04394e-16	Upregulated
	rol-6	566.16	1.69	0.2	1.88472e-18	3.10614e-16	Upregulated
	F13H8.1	102.56	1.65	0.2	2.61789e-18	4.97592e-16	Upregulated
	tbx-34	190.83	1.09	0.13	2.89924e-18	8.24521e-16	Upregulated
	nhr-195	66.4	1.77	0.21	3.98914e-18	9.63833e-16	Upregulated
	C16D9.1	130.29	1.38	0.16	5.0037e-18	9.71207e-16	Upregulated
	ZC395.4	104	1.5	0.18	6.98872e-18	1.29461e-15	Upregulated
	F13D11.4	251.95	1.42	0.17	6.23136e-18	1.36306e-15	Upregulated
	F21F3.3	185.41	1.51	0.18	1.13737e-17	2.05548e-15	Upregulated
	F35B3.4	419.39	1.25	0.15	1.73569e-17	2.31094e-15	Upregulated
	C07G1.7	24.41	5.07	0.6	2.62015e-17	3.01301e-15	Upregulated
	sta-2	277.02	1.05	0.13	1.72663e-17	3.26943e-15	Upregulated
	tag-344	179.47	1.25	0.15	1.23449e-17	3.96299e-15	Upregulated
	dpy-10	188.57	1.87	0.23	2.07717e-17	5.03216e-15	Upregulated
	B0457.4	44.44	3.44	0.41	2.46157e-17	5.03216e-15	Upregulated
	agmo-1	247.67	1.77	0.22	3.35132e-17	6.01133e-15	Upregulated
	B0207.7	193.12	1.44	0.18	4.45544e-17	9.34788e-15	Upregulated
	K08B12.1	95.76	2.95	0.36	7.13928e-17	1.11458e-14	Upregulated
	T22B7.3	259.16	1.29	0.16	9.07336e-17	1.49662e-14	Upregulated
	mpz-4	252.58	1.03	0.13	1.19829e-16	2.07899e-14	Upregulated
	oac-50	129.92	1.8	0.23	1.66879e-16	2.30917e-14	Upregulated
	col-90	388.61	1.7	0.22	2.59554e-16	2.77329e-14	Upregulated
	lon-3	469.69	1.57	0.2	2.77379e-16	2.94293e-14	Upregulated
	ZK154.1	179.1	1.73	0.22	1.64563e-16	3.08084e-14	Upregulated
	T04F3.3	251.12	1.01	0.13	2.15252e-16	3.27949e-14	Upregulated
	bath-13	92.6	1.34	0.17	2.86986e-16	3.7117e-14	Upregulated
	acd-1	76.22	2.19	0.28	3.89188e-16	6.38329e-14	Upregulated
	nhr-58	118.99	1.34	0.17	5.1938e-16	6.96245e-14	Upregulated
	wrt-10	166.7	2.08	0.27	7.16752e-16	9.10026e-14	Upregulated
	nep-20	148.82	1.2	0.16	9.80765e-16	1.2209e-13	Upregulated
	pfk-1.2	315.35	1.19	0.15	9.73875e-16	1.29717e-13	Upregulated
	T16G1.6	243.53	1.19	0.15	9.94821e-16	1.43622e-13	Upregulated
	nep-6	240.93	1.29	0.17	1.0448e-15	1.46685e-13	Upregulated
	cyp-35A3	245.72	1.59	0.21	1.07541e-15	1.49994e-13	Upregulated
	C03G6.5	96.79	1.51	0.2	1.71433e-15	2.04768e-13	Upregulated
	R03G8.4	30.75	2.27	0.3	3.44257e-15	2.56305e-13	Upregulated
	BE10.1	214.75	1.01	0.13	2.44688e-15	2.74662e-13	Upregulated
	C26B9.3	268.72	1.44	0.19	2.38309e-15	3.1392e-13	Upregulated
	lpr-4	175.16	2.27	0.3	2.86535e-15	4.5713e-13	Upregulated
	ugt-32	100.14	1.38	0.18	4.55641e-15	5.14554e-13	Upregulated
	ptr-18	385.79	1.76	0.24	7.07091e-15	5.47378e-13	Upregulated
	T05E12.3	148.51	1	0.13	5.05814e-15	5.47378e-13	Upregulated
	Y73F8A.20	178.25	1.14	0.15	6.93799e-15	7.23945e-13	Upregulated
	Y39E4B.11	128.58	1.17	0.16	8.10677e-15	8.01262e-13	Upregulated
	abt-5	284.16	1.34	0.18	6.63295e-15	8.0202e-13	Upregulated
	C06E8.5	368.52	1.57	0.21	8.71651e-15	8.12952e-13	Upregulated
	nhr-117	137.62	1.32	0.18	9.03451e-15	8.68153e-13	Upregulated
	str-7	150.32	1.29	0.17	9.67789e-15	9.66308e-13	Upregulated
	grl-5	248.32	1.56	0.21	9.67376e-15	1.05505e-12	Upregulated
	F58F12.3	148.77	1.25	0.17	9.05628e-15	1.1914e-12	Upregulated
	pes-8	493.91	1.17	0.16	1.65512e-14	1.19799e-12	Upregulated
	C05E7.2	483.14	1.11	0.15	2.25494e-14	1.61175e-12	Upregulated
	tsp-18	64.72	1.98	0.27	1.19695e-14	1.87609e-12	Upregulated
	Y48B6A.5	263.35	1.13	0.15	2.00086e-14	2.01422e-12	Upregulated
	ttr-26	183.44	1.04	0.14	2.27625e-14	2.07763e-12	Upregulated
	F56A4.3	31.02	8.64	2.32	3.59255e-14	2.10596e-12	Upregulated
	B0393.4	190.63	1.31	0.18	2.39072e-14	2.1389e-12	Upregulated
	col-169	264.49	1.41	0.19	2.21773e-14	2.33134e-12	Upregulated
	scrm-6	125.73	1.25	0.17	2.78875e-14	2.53482e-12	Upregulated
	nlp-25	114.58	1.5	0.21	3.1953e-14	2.80226e-12	Upregulated
	amt-1	156.25	1.43	0.19	1.70246e-14	2.80226e-12	Upregulated
	nlp-29	178.27	1.15	0.16	3.49619e-14	3.0377e-12	Upregulated
	nlp-30	106.85	1.6	0.22	3.7991e-14	3.38709e-12	Upregulated
	nhr-18	118.76	1.04	0.14	4.99789e-14	4.09702e-12	Upregulated
	Y46G5A.22	203.58	1.04	0.14	4.03231e-14	4.586e-12	Upregulated
	Y80D3A.8	75.61	1.79	0.25	4.56474e-14	4.6721e-12	Upregulated
	grl-21	300.79	1.38	0.19	6.26174e-14	5.73283e-12	Upregulated
	dpy-2	218.15	1.55	0.22	7.96111e-14	7.1077e-12	Upregulated
	acd-3	119.15	1.17	0.16	8.42735e-14	7.1077e-12	Upregulated
	dpy-3	94.92	2.81	0.4	1.29877e-13	1.06206e-11	Upregulated
	F53B2.5	262.96	1.01	0.14	1.1045e-13	1.07257e-11	Upregulated
	sqt-1	648.35	1.21	0.17	2.05504e-13	1.15782e-11	Upregulated
	cyp-35A4	62.62	2.03	0.29	1.18893e-13	1.1616e-11	Upregulated
	Y19D10B.6	69.77	1.57	0.22	9.10737e-14	1.219e-11	Upregulated
	F44D12.8	216.59	1.14	0.16	1.82418e-13	1.44302e-11	Upregulated
	snf-7	75.79	1.57	0.22	1.63023e-13	1.5602e-11	Upregulated
	ZK892.6	44.64	1.66	0.24	1.72739e-13	1.62974e-11	Upregulated
	W09C3.2	190.25	1.16	0.17	2.69939e-13	2.05926e-11	Upregulated
	F12E12.11	60.11	1.41	0.2	2.23127e-13	2.06394e-11	Upregulated
	W03A5.1	165.7	1.21	0.17	2.74542e-13	2.06733e-11	Upregulated
	C42D4.3	567.6	1.14	0.17	5.07878e-13	2.59284e-11	Upregulated
	R13A5.11	181.31	1.13	0.16	2.25633e-13	3.13384e-11	Upregulated
	H23N18.5	208.64	1.24	0.18	3.56686e-13	3.70333e-11	Upregulated
	C25A8.2	125.39	1.16	0.17	5.51748e-13	3.77953e-11	Upregulated
	C01G12.9	116.21	1.23	0.18	6.97739e-13	5.05885e-11	Upregulated
	T20B6.1	42.59	2.92	0.42	4.64638e-13	5.42823e-11	Upregulated
	hpo-28	181.51	1.04	0.15	5.44779e-13	5.46118e-11	Upregulated
	D2092.8	78.26	2.44	0.35	6.86428e-13	5.76539e-11	Upregulated
	F15B9.8	237.61	1.4	0.21	7.75505e-13	5.822e-11	Upregulated
	R02E4.3	199.89	1.06	0.15	4.51413e-13	5.822e-11	Upregulated
	pitr-5	128.43	1.28	0.19	8.90027e-13	6.1409e-11	Upregulated
	mpst-4	265.18	1.04	0.15	8.67889e-13	6.9868e-11	Upregulated
	C18E9.8	378.68	1.03	0.15	1.51271e-12	7.17688e-11	Upregulated
	R08C7.5	199.8	1.08	0.16	8.69207e-13	7.69255e-11	Upregulated
	fkb-4	157.96	1.62	0.24	1.54253e-12	1.00022e-10	Upregulated
	R01H2.2	169.85	1.26	0.19	1.14919e-12	1.07002e-10	Upregulated
	F55A3.6	30.77	1.75	0.26	2.80409e-12	1.17295e-10	Upregulated
	F14F7.4	196	1.09	0.16	1.04329e-12	1.23268e-10	Upregulated
	cyp-13A5	58.58	1.42	0.21	1.44339e-12	1.50664e-10	Upregulated
	his-70	127.8	1.03	0.15	2.65497e-12	1.65061e-10	Upregulated
	R06B10.1	315.29	1.33	0.2	2.56149e-12	1.71907e-10	Upregulated
	nhr-204	122.85	1.03	0.15	2.97382e-12	1.85709e-10	Upregulated
	dpy-8	201.26	2.23	0.33	1.62149e-12	1.86407e-10	Upregulated
	ins-37	84.42	1.5	0.23	3.28671e-12	1.91145e-10	Upregulated
	C50F7.3	184.3	1.06	0.16	2.27646e-12	1.99202e-10	Upregulated
	lips-9	96.81	2.09	0.32	3.35777e-12	2.05894e-10	Upregulated
	C34B2.3	184.56	1	0.15	1.91896e-12	2.14095e-10	Upregulated
	F55F8.7	265.26	1	0.15	3.13667e-12	2.18746e-10	Upregulated
	ptr-4	259.41	2	0.31	3.13222e-12	2.20943e-10	Upregulated
	ZK930.6	98.81	1.26	0.19	3.65696e-12	2.21239e-10	Upregulated
	C50E10.2	145.68	1.18	0.18	2.88042e-12	2.2687e-10	Upregulated
	C29F5.3	95.46	1.43	0.22	3.90844e-12	2.28145e-10	Upregulated
	F49C5.11	81.16	2.1	0.32	3.92483e-12	2.344e-10	Upregulated
	F58E6.13	291.49	1.19	0.18	3.49778e-12	2.37715e-10	Upregulated
	gmeb-3	47	2.19	0.33	3.45601e-12	2.4575e-10	Upregulated
	T05D4.5	226.63	1.02	0.15	3.97782e-12	2.47591e-10	Upregulated
	wht-5	333.28	1.06	0.16	4.07038e-12	2.54489e-10	Upregulated
	tsp-19	91.84	1.42	0.22	4.52971e-12	2.60772e-10	Upregulated
	bli-2	499.98	1.34	0.21	6.12903e-12	2.83207e-10	Upregulated
	sqt-2	568.73	1.32	0.2	6.93507e-12	3.00957e-10	Upregulated
	F42G4.2	253.69	1.06	0.16	4.94891e-12	3.00957e-10	Upregulated
	T11A5.6	91.31	1.31	0.2	5.75915e-12	3.06167e-10	Upregulated
	C01G10.1	205.31	1.18	0.18	4.43743e-12	3.30266e-10	Upregulated
	ZK892.3	185.13	1	0.15	4.70537e-12	3.69705e-10	Upregulated
	K09C6.2	59.63	2.3	0.35	4.1176e-12	3.74468e-10	Upregulated
	glf-1	254.22	1.77	0.27	6.41148e-12	3.79385e-10	Upregulated
	T08B6.9	242.86	1.17	0.18	6.7111e-12	3.95936e-10	Upregulated
	dpy-7	155.36	1.84	0.28	5.94853e-12	4.23315e-10	Upregulated
	Y38A10A.2	108.3	1.95	0.3	7.97148e-12	4.28139e-10	Upregulated
	mboa-4	195.12	1.24	0.19	8.44604e-12	4.43719e-10	Upregulated
	lpr-5	197.26	1.72	0.27	8.94933e-12	4.65572e-10	Upregulated
	F56G4.7	60.32	1.75	0.27	8.40534e-12	5.24924e-10	Upregulated
	qua-1	547.75	1.65	0.26	1.68723e-11	5.8554e-10	Upregulated
	lpr-6	109.86	1.95	0.3	1.26384e-11	6.32054e-10	Upregulated
	best-12	88.41	1.36	0.21	1.35742e-11	6.85114e-10	Upregulated
	W03D8.5	110.79	1.13	0.18	1.47935e-11	6.99125e-10	Upregulated
	rol-8	552.65	1.48	0.24	2.1327e-11	7.17953e-10	Upregulated
	clec-151	369.72	1.07	0.17	1.80476e-11	8.12123e-10	Upregulated
	Y37H2A.14	104.86	1.21	0.19	1.65154e-11	8.27251e-10	Upregulated
	unc-10	155.39	1.04	0.16	1.51819e-11	9.87949e-10	Upregulated
	K06A1.2	118.97	1.27	0.2	2.16881e-11	1.00232e-09	Upregulated
	C34D4.2	231.39	1.1	0.17	1.9668e-11	1.0321e-09	Upregulated
	M01A8.1	71.66	1.37	0.21	1.76451e-11	1.03473e-09	Upregulated
	tag-297	736.26	1.38	0.22	3.77893e-11	1.12341e-09	Upregulated
	clec-180	270.21	1.7	0.27	2.01609e-11	1.14291e-09	Upregulated
	F40E12.2	203.63	1.04	0.16	2.5198e-11	1.19451e-09	Upregulated
	mlt-8	392.41	1.14	0.18	3.52469e-11	1.24654e-09	Upregulated
	T08G3.7	118.02	1.26	0.2	2.77841e-11	1.24825e-09	Upregulated
	Y105C5B.11	81.26	1.77	0.28	2.64412e-11	1.26192e-09	Upregulated
	spp-21	11.39	8.12	2.58	2.1158e-11	1.27363e-09	Upregulated
	C25A8.5	249.04	1.01	0.16	2.32686e-11	1.27977e-09	Upregulated
	W03D8.2	146.39	1.06	0.16	1.49063e-11	1.30395e-09	Upregulated
	ZK353.3	37.72	2.21	0.35	4.69893e-11	1.39124e-09	Upregulated
	ltd-1	185.92	1.17	0.19	3.08615e-11	1.41496e-09	Upregulated
	T28C6.5	143.69	1.22	0.19	2.25202e-11	1.47305e-09	Upregulated
	linc-82	56.64	1.74	0.28	2.73627e-11	1.50854e-09	Upregulated
	Y39B6A.25	118.06	1.44	0.23	3.62197e-11	1.65416e-09	Upregulated
	Y54F10BM.3	330.63	1.09	0.17	3.16275e-11	1.67459e-09	Upregulated
	col-65	636.15	1.17	0.19	5.51364e-11	1.69715e-09	Upregulated
	M03F4.6	166.66	1.34	0.21	2.09528e-11	1.73056e-09	Upregulated
	ZK849.1	111.5	1.6	0.26	4.0314e-11	1.76291e-09	Upregulated
	W08E12.8	47.88	1.54	0.24	3.83112e-11	2.04479e-09	Upregulated
	cutl-10	41.5	1.43	0.23	7.32156e-11	2.0674e-09	Upregulated
	gst-30	53.52	1.28	0.2	4.36772e-11	2.27736e-09	Upregulated
	col-173	195.79	1.62	0.26	6.14942e-11	2.61473e-09	Upregulated
	F46C8.8	213.09	1.53	0.25	6.40784e-11	2.6994e-09	Upregulated
	Y69F12A.1	113.22	1.13	0.18	6.69841e-11	2.84986e-09	Upregulated
	grl-15	169.1	1.34	0.22	6.92714e-11	2.88455e-09	Upregulated
	F57H12.6	215.53	1.03	0.17	5.00461e-11	2.98952e-09	Upregulated
	F35F10.5	64.72	1.39	0.22	4.33613e-11	3.00024e-09	Upregulated
	tag-314	111.66	1.06	0.17	7.97963e-11	3.12266e-09	Upregulated
	cng-1	77.48	1.5	0.24	6.41915e-11	3.19622e-09	Upregulated
	elo-7	157.73	1.19	0.19	6.29159e-11	3.41219e-09	Upregulated
	tag-191	103.49	1.16	0.19	8.61294e-11	3.52597e-09	Upregulated
	ptr-22	68.17	1.6	0.26	7.20271e-11	3.53071e-09	Upregulated
	Y42A5A.3	97.53	1.01	0.16	9.39448e-11	3.58706e-09	Upregulated
	nhr-201	81.43	1.19	0.19	9.42561e-11	3.76067e-09	Upregulated
	ZC434.3	104.64	1.83	0.3	1.08027e-10	4.06116e-09	Upregulated
	dao-4	229.16	1.42	0.23	8.70395e-11	4.07982e-09	Upregulated
	Y50E8A.12	131.25	1.12	0.18	1.10012e-10	4.35839e-09	Upregulated
	fipr-22	41.59	1.81	0.3	1.7388e-10	4.41707e-09	Upregulated
	M05B5.3	115.45	1.2	0.2	1.1493e-10	4.57593e-09	Upregulated
	cnp-2	618.47	1.05	0.17	1.47493e-10	4.66461e-09	Upregulated
	F01D5.10	62.98	1.86	0.3	7.23714e-11	4.6772e-09	Upregulated
	ckr-2	66.24	1.46	0.24	1.02404e-10	4.77947e-09	Upregulated
	F13A7.7	107.83	1.3	0.21	1.21354e-10	4.79075e-09	Upregulated
	C05E7.1	203.94	1.38	0.23	8.7582e-11	4.84462e-09	Upregulated
	gpx-8	42.65	1.37	0.23	1.09951e-10	5.07244e-09	Upregulated
	T20B6.2	49.63	1.88	0.31	1.13029e-10	5.19812e-09	Upregulated
	F01G10.5	258.73	1.1	0.18	1.32378e-10	5.45886e-09	Upregulated
	clec-119	248.06	1.11	0.18	1.33819e-10	5.49555e-09	Upregulated
	C14A4.8	82.46	1.33	0.22	1.59838e-10	5.66488e-09	Upregulated
	col-79	209.34	1.75	0.29	8.46535e-11	5.86683e-09	Upregulated
	Y37A1B.7	72.79	2.15	0.35	1.31892e-10	5.89301e-09	Upregulated
	cuti-1	104.86	1.45	0.24	1.58041e-10	5.96783e-09	Upregulated
	nep-13	172.33	1.06	0.17	1.2117e-10	5.96783e-09	Upregulated
	C25F6.7	155.74	1.69	0.28	1.17888e-10	6.18758e-09	Upregulated
	ilys-2	46.67	3.73	0.59	1.39733e-10	6.25463e-09	Upregulated
	F49F1.12	48.35	1.7	0.28	1.43359e-10	6.27178e-09	Upregulated
	T19D2.1	447.37	1	0.17	2.51904e-10	6.41443e-09	Upregulated
	R08A2.2	189.02	1.02	0.17	1.24685e-10	6.4472e-09	Upregulated
	K01D12.8	84.78	1.75	0.3	1.87797e-10	6.69789e-09	Upregulated
	lpr-3	221.03	1.97	0.33	1.58491e-10	6.71659e-09	Upregulated
	uggt-2	192.24	1.19	0.2	1.91704e-10	6.76665e-09	Upregulated
	Y102A11A.5	121.88	1.33	0.22	1.91952e-10	6.95857e-09	Upregulated
	Y53H1C.3	90.94	1.18	0.2	2.19347e-10	7.35291e-09	Upregulated
	T19C3.2	263.29	1.3	0.22	1.90212e-10	7.93663e-09	Upregulated
	cutl-23	117.13	1.37	0.23	2.37934e-10	8.39704e-09	Upregulated
	spe-17	75.68	1.24	0.21	2.02105e-10	8.47869e-09	Upregulated
	W09G12.7	65.2	1.37	0.23	2.1308e-10	8.85464e-09	Upregulated
	F25H5.7	152.89	1.03	0.17	2.03288e-10	9.2651e-09	Upregulated
	Y37D8A.8	88.67	1.07	0.18	2.74872e-10	9.32704e-09	Upregulated
	R155.3	186.6	1.03	0.17	2.81352e-10	9.51253e-09	Upregulated
	W04E12.4	110.92	1.11	0.19	3.13857e-10	1.00543e-08	Upregulated
	kin-24	152.7	1.17	0.2	3.15377e-10	1.04965e-08	Upregulated
	C28D4.4	108.84	1.04	0.18	3.14551e-10	1.04969e-08	Upregulated
	2002-03-01	106.44	1.02	0.17	3.12602e-10	1.05666e-08	Upregulated
	col-111	363.82	1.17	0.2	4.91358e-10	1.20667e-08	Upregulated
	snf-2	202.02	1.12	0.19	2.65692e-10	1.25004e-08	Upregulated
	R102.3	86.21	1.39	0.24	3.82442e-10	1.2771e-08	Upregulated
	C15H7.4	73.71	1.35	0.23	2.3515e-10	1.27776e-08	Upregulated
	F56C3.9	58.76	1.55	0.26	3.20119e-10	1.28449e-08	Upregulated
	ZK1053.6	84.78	1.43	0.24	3.89415e-10	1.29343e-08	Upregulated
	C35A5.4	110.07	1.24	0.21	4.01207e-10	1.29598e-08	Upregulated
	C23G10.1	197	1.09	0.18	2.1955e-10	1.32698e-08	Upregulated
	nlp-34	100.62	1.08	0.18	4.02049e-10	1.32829e-08	Upregulated
	jmjd-1.1	145.06	1.06	0.18	3.13014e-10	1.34732e-08	Upregulated
	cnc-4	107.78	1.17	0.2	4.15704e-10	1.34827e-08	Upregulated
	H42K12.3	280.43	1.77	0.3	3.98536e-10	1.48425e-08	Upregulated
	C14F11.6	129.26	1.62	0.28	4.74673e-10	1.49886e-08	Upregulated
	F53B1.4	302.47	1.58	0.27	4.06971e-10	1.50777e-08	Upregulated
	Y73E7A.8	49.06	2.45	0.42	3.90882e-10	1.51434e-08	Upregulated
	nspb-6	65.37	1.64	0.28	3.98578e-10	1.51434e-08	Upregulated
	ifta-1	72.55	1.08	0.18	4.0269e-10	1.52362e-08	Upregulated
	Y51A2B.5	59.73	1.52	0.26	4.36588e-10	1.65556e-08	Upregulated
	T03G6.1	109.56	1.69	0.29	5.25086e-10	1.6725e-08	Upregulated
	H23L24.2	79.85	1.35	0.23	5.40714e-10	1.67509e-08	Upregulated
	D1086.18	65.16	1.24	0.21	4.45512e-10	1.67789e-08	Upregulated
	srj-14	72.15	1.36	0.23	4.66128e-10	1.77034e-08	Upregulated
	ZK1025.3	254.89	1.76	0.31	5.03784e-10	1.80761e-08	Upregulated
	wrt-2	89.07	2.23	0.39	6.78797e-10	1.95033e-08	Upregulated
	mlt-9	232.23	1.71	0.3	6.04178e-10	1.98879e-08	Upregulated
	lgc-21	379.23	1.41	0.25	7.56121e-10	2.07617e-08	Upregulated
	Y38H6C.23	60.39	1.65	0.28	6.10841e-10	2.19054e-08	Upregulated
	lips-7	94.33	1.94	0.34	8.09722e-10	2.28552e-08	Upregulated
	srbc-15	12.66	7.12	2.24	5.17322e-10	2.29544e-08	Upregulated
	M70.1	157.35	1.04	0.18	7.87337e-10	2.29871e-08	Upregulated
	sym-1	264.2	1.23	0.21	6.65463e-10	2.29871e-08	Upregulated
	C32C4.3	82.16	1.19	0.21	8.11241e-10	2.39884e-08	Upregulated
	phat-2	111.04	1.38	0.24	9.43793e-10	2.61104e-08	Upregulated
	T19D7.6	49.67	1.32	0.23	7.44278e-10	2.61104e-08	Upregulated
	T26C5.2	135.34	2.02	0.35	8.94441e-10	2.61964e-08	Upregulated
	Y116F11B.7	78.98	1.34	0.23	7.77599e-10	2.70472e-08	Upregulated
	bus-19	108.82	1.29	0.22	9.47928e-10	2.71856e-08	Upregulated
	wago-10	229.02	1.42	0.25	8.05864e-10	2.74824e-08	Upregulated
	col-168	163.76	1.05	0.18	5.16845e-10	2.76114e-08	Upregulated
	F01D5.6	145.76	1.59	0.28	9.97746e-10	2.82184e-08	Upregulated
	T04A8.13	61.07	1.37	0.24	8.47182e-10	2.90386e-08	Upregulated
	fer-1	260.26	1.23	0.21	9.44524e-10	2.91417e-08	Upregulated
	wrt-1	232.67	1.56	0.27	8.78544e-10	2.91417e-08	Upregulated
	fbxa-196	127.35	1.12	0.2	1.10613e-09	2.95834e-08	Upregulated
	K07F5.6	157.76	1.01	0.17	5.77892e-10	3.02069e-08	Upregulated
	K10H10.4	186.41	1.17	0.21	1.15733e-09	3.17384e-08	Upregulated
	Y22D7AR.12	126.09	1.26	0.22	1.14009e-09	3.17743e-08	Upregulated
	F10C2.3	77.01	1.32	0.23	7.4934e-10	3.40313e-08	Upregulated
	ptr-12	220.61	1.12	0.2	1.17156e-09	3.45015e-08	Upregulated
	C17F3.3	104.54	1.05	0.18	1.24292e-09	3.45155e-08	Upregulated
	C49C8.1	181.65	1	0.17	9.93945e-10	3.83e-08	Upregulated
	T12A7.6	125.16	1.02	0.18	1.50672e-09	3.83254e-08	Upregulated
	dct-5	232.75	1.2	0.21	1.36363e-09	3.97456e-08	Upregulated
	Y48G1C.5	227.79	1.06	0.19	1.37523e-09	4.27805e-08	Upregulated
	T06G6.6	112.08	1.87	0.33	1.75865e-09	4.42135e-08	Upregulated
	Y66A7A.4	82.34	1.38	0.25	1.83435e-09	4.9251e-08	Upregulated
	C29E4.14	79.54	1.1	0.19	1.64037e-09	5.20299e-08	Upregulated
	col-54	78.44	2.33	0.41	1.22091e-09	5.30548e-08	Upregulated
	M110.7	198.22	1.21	0.22	1.56004e-09	5.41622e-08	Upregulated
	C15C6.1	137.9	1.19	0.21	2.21115e-09	5.69373e-08	Upregulated
	M05D6.3	82.06	1.15	0.21	2.35016e-09	5.75284e-08	Upregulated
	C06E4.3	43.69	1.34	0.24	1.91131e-09	5.91775e-08	Upregulated
	F41E7.20	27.58	2.88	0.51	3.78105e-09	6.32434e-08	Upregulated
	T20D4.11	115.82	1.07	0.19	2.53339e-09	6.50912e-08	Upregulated
	Y50E8A.10	75.96	1.28	0.23	2.16973e-09	6.66216e-08	Upregulated
	R09E10.13	45.39	2.32	0.41	2.18323e-09	6.69434e-08	Upregulated
	M04G7.2	72.96	1.38	0.25	2.26119e-09	6.89513e-08	Upregulated
	dpy-20	39.99	2.1	0.38	4.29788e-09	6.90584e-08	Upregulated
	T19A5.3	268.25	1.75	0.32	2.55086e-09	7.00297e-08	Upregulated
	C47E8.1	101.23	1.1	0.2	2.75636e-09	7.05498e-08	Upregulated
	F01G10.10	179.36	1.38	0.25	1.52471e-09	7.11704e-08	Upregulated
	Y65B4BL.6	65.13	1.54	0.28	2.44595e-09	7.32827e-08	Upregulated
	nep-23	187.47	1.14	0.2	2.05585e-09	7.32827e-08	Upregulated
	C38C6.5	53.69	1.66	0.3	2.5261e-09	7.69131e-08	Upregulated
	T11F8.4	143.44	1.23	0.22	2.43255e-09	7.96806e-08	Upregulated
	F45E4.6	123.4	1.04	0.19	3.50069e-09	8.11668e-08	Upregulated
	lrx-1	70.1	1.57	0.28	2.76289e-09	8.13912e-08	Upregulated
	T28D9.9	44.36	1.5	0.27	2.76298e-09	8.30008e-08	Upregulated
	ttr-29	62.78	1.09	0.2	2.87129e-09	8.46134e-08	Upregulated
	D1014.5	141.19	1.88	0.34	2.45098e-09	8.52764e-08	Upregulated
	T20D4.10	55.17	1.7	0.31	2.89842e-09	8.64911e-08	Upregulated
	F28E10.4	137.88	1	0.18	3.66023e-09	8.81262e-08	Upregulated
	col-156	402.28	1.16	0.21	4.00673e-09	8.85969e-08	Upregulated
	R173.3	30.53	1.74	0.32	5.84261e-09	9.00347e-08	Upregulated
	T06E4.5	64.74	1.31	0.24	3.1485e-09	9.12845e-08	Upregulated
	lgc-27	145.91	1.29	0.23	2.74186e-09	9.40215e-08	Upregulated
	F33A8.7	120.66	1.44	0.27	4.26032e-09	9.66423e-08	Upregulated
	Y49F6B.8	179.16	1.07	0.19	2.85707e-09	9.74613e-08	Upregulated
	F33D4.6	554.32	1.42	0.27	6.27559e-09	1.04464e-07	Upregulated
	F09F9.2	98.4	1.73	0.32	4.51845e-09	1.07963e-07	Upregulated
	trx-3	150.32	1.25	0.23	3.21158e-09	1.08733e-07	Upregulated
	rpl-42	122.94	1.03	0.19	4.98034e-09	1.11228e-07	Upregulated
	C01G5.3	108.66	1.22	0.22	4.92589e-09	1.14793e-07	Upregulated
	F43D9.1	65.17	1.62	0.29	2.97538e-09	1.15868e-07	Upregulated
	H10E21.4	399.61	1.39	0.26	5.47864e-09	1.16961e-07	Upregulated
	T25B9.4	122.63	1	0.18	5.07563e-09	1.19113e-07	Upregulated
	msp-63	65.11	1.02	0.18	4.31852e-09	1.20906e-07	Upregulated
	C09B9.85	30.46	2.08	0.39	8.08626e-09	1.2204e-07	Upregulated
	bath-45	67.51	1.08	0.2	4.37765e-09	1.22095e-07	Upregulated
	col-63	1086.88	1.02	0.19	1.16577e-08	1.27188e-07	Upregulated
	ZC581.2	207.9	1.02	0.19	5.58581e-09	1.27889e-07	Upregulated
	K09B11.5	103.44	1.07	0.2	6.02072e-09	1.30992e-07	Upregulated
	col-110	199.47	1.41	0.26	4.43749e-09	1.35336e-07	Upregulated
	K07H8.5	121.48	1.16	0.21	5.86871e-09	1.36864e-07	Upregulated
	fipr-6	54.29	1.38	0.25	5.16113e-09	1.41448e-07	Upregulated
	F23H12.5	108.1	1.6	0.3	6.31532e-09	1.42419e-07	Upregulated
	C01G12.13	69.7	1.13	0.21	5.24803e-09	1.43947e-07	Upregulated
	suro-1	649.93	1.19	0.23	9.3283e-09	1.45699e-07	Upregulated
	Y34F4.2	79.96	1.05	0.19	6.3543e-09	1.46356e-07	Upregulated
	T05B4.14	89.01	1.12	0.21	6.82763e-09	1.54901e-07	Upregulated
	fbxa-21	66.03	1.34	0.25	5.95593e-09	1.60618e-07	Upregulated
	C44B7.6	141.88	1.01	0.19	7.5958e-09	1.68183e-07	Upregulated
	R03D7.5	87.05	1.09	0.2	8.18427e-09	1.72006e-07	Upregulated
	let-4	64.43	1.75	0.33	8.68244e-09	2.25608e-07	Upregulated
	best-26	98.52	1.05	0.2	1.14968e-08	2.49171e-07	Upregulated
	R03D7.8	176.11	1.02	0.19	1.19057e-08	2.54007e-07	Upregulated
	scrm-2	29.94	1.63	0.31	1.82123e-08	2.55643e-07	Upregulated
	Y53C12A.8	87.54	1.29	0.24	1.17567e-08	2.56819e-07	Upregulated
	bus-4	96.15	1.68	0.32	1.20032e-08	2.58021e-07	Upregulated
	B0280.7	80.03	1.86	0.36	1.31346e-08	2.64997e-07	Upregulated
	nas-23	88.52	1.92	0.37	1.24648e-08	2.66699e-07	Upregulated
	H20J04.1	170.92	1.11	0.21	6.89057e-09	2.72012e-07	Upregulated
	kin-21	141.63	1.2	0.23	9.89705e-09	2.7911e-07	Upregulated
	ptr-10	35.07	1.87	0.36	2.07068e-08	2.79252e-07	Upregulated
	ZK662.6	63.67	1.71	0.33	1.11039e-08	2.82628e-07	Upregulated
	Y57G11C.48	52.12	1.2	0.22	8.15067e-09	2.84245e-07	Upregulated
	H04J21.1	99.4	1.11	0.21	1.33868e-08	2.85402e-07	Upregulated
	F30A10.2	75.74	2.08	0.4	1.20349e-08	3.01666e-07	Upregulated
	R08C7.8	125.05	1.04	0.2	1.45215e-08	3.04343e-07	Upregulated
	K03H9.3	63.12	1.46	0.27	9.04406e-09	3.11467e-07	Upregulated
	C18H7.7	85.12	1.15	0.22	1.60089e-08	3.1421e-07	Upregulated
	acn-1	400.26	1.21	0.24	2.21169e-08	3.20228e-07	Upregulated
	W01B6.4	34.29	1.67	0.32	2.54098e-08	3.38399e-07	Upregulated
	C10C6.3	112.16	1.18	0.23	1.77014e-08	3.62734e-07	Upregulated
	W01B6.5	160.36	1.01	0.19	1.25013e-08	3.63428e-07	Upregulated
	B0403.5	300.91	1.03	0.2	1.5198e-08	3.64878e-07	Upregulated
	nhr-156	79.25	1.17	0.22	1.54527e-08	3.77068e-07	Upregulated
	Y116A8C.24	58.08	1.2	0.23	1.1297e-08	3.78331e-07	Upregulated
	lpr-1	39.08	1.9	0.37	3.03773e-08	3.96038e-07	Upregulated
	C09H10.9	132.72	1	0.19	1.97667e-08	4.02536e-07	Upregulated
	F32D8.7	179.03	1.34	0.26	1.5585e-08	4.13184e-07	Upregulated
	Y37E3.19	67.61	1.08	0.2	1.25285e-08	4.13198e-07	Upregulated
	R74.2	161.39	1.42	0.27	1.46968e-08	4.16762e-07	Upregulated
	col-17	482.18	1.17	0.23	2.8755e-08	4.18512e-07	Upregulated
	C53B4.2	77.56	1.27	0.24	1.7856e-08	4.23877e-07	Upregulated
	mab-7	173.82	1.3	0.25	1.52106e-08	4.28388e-07	Upregulated
	W03D8.1	69.7	1.08	0.21	1.33047e-08	4.34082e-07	Upregulated
	F54B3.2	85.47	1.19	0.23	2.24743e-08	4.37292e-07	Upregulated
	lron-2	126.07	1.52	0.3	2.21244e-08	4.37292e-07	Upregulated
	C01F1.5	46.34	2.19	0.42	1.86969e-08	4.42012e-07	Upregulated
	nas-38	206.65	1.46	0.28	1.58126e-08	4.42012e-07	Upregulated
	F23A7.5	49.95	1.19	0.23	1.90158e-08	4.55046e-07	Upregulated
	best-11	75.22	1.33	0.25	1.41424e-08	4.56995e-07	Upregulated
	col-157	438.24	1.06	0.21	2.63705e-08	4.67847e-07	Upregulated
	acdh-6	141.83	1.61	0.31	1.29953e-08	4.69436e-07	Upregulated
	fbxa-223	53.55	1.45	0.28	1.5221e-08	4.87698e-07	Upregulated
	Y62E10A.19	86.67	1.37	0.27	2.49182e-08	4.89264e-07	Upregulated
	C07E3.4	63.6	1.17	0.23	2.20442e-08	5.09026e-07	Upregulated
	F14H12.8	55.46	1.26	0.24	2.32761e-08	5.34662e-07	Upregulated
	C02F4.4	67.22	1.55	0.3	2.46944e-08	5.64297e-07	Upregulated
	T22A3.6	73.86	1.2	0.23	2.51779e-08	5.7415e-07	Upregulated
	bus-8	115.66	1.58	0.32	3.218e-08	5.76797e-07	Upregulated
	F56D6.14	49.28	1.26	0.24	2.63086e-08	5.95609e-07	Upregulated
	fbxa-155	94.05	1.17	0.23	3.3688e-08	6.00657e-07	Upregulated
	ZK1098.12	65.24	1.26	0.25	2.71566e-08	6.15131e-07	Upregulated
	sir-2.3	56.76	1.08	0.21	2.79149e-08	6.28748e-07	Upregulated
	Y95B8A.2	183.38	1.15	0.22	1.82061e-08	6.33459e-07	Upregulated
	M03F8.1	70.47	1.68	0.33	2.82403e-08	6.46388e-07	Upregulated
	F52F10.2	110.82	1.67	0.33	3.6724e-08	6.47463e-07	Upregulated
	D1054.9	95.8	1.76	0.35	3.50949e-08	6.55703e-07	Upregulated
	ugt-36	22.05	2.21	0.44	5.46895e-08	6.55932e-07	Upregulated
	Y53F4B.27	155.84	1.74	0.35	3.59109e-08	6.56651e-07	Upregulated
	dpy-9	189.73	1.17	0.23	1.93482e-08	6.65037e-07	Upregulated
	R07H5.9	97.26	1.12	0.22	3.83463e-08	6.68616e-07	Upregulated
	Y39G8C.2	101.64	1.25	0.25	3.84787e-08	7.19145e-07	Upregulated
	mam-3	83.82	1.66	0.33	4.43671e-08	7.65852e-07	Upregulated
	mam-2	135.57	1.54	0.31	4.4687e-08	7.6833e-07	Upregulated
	B0524.5	52.14	1.31	0.26	3.52242e-08	7.85211e-07	Upregulated
	F46A8.6	51.36	1.31	0.26	3.63814e-08	7.93457e-07	Upregulated
	ZK673.6	94.68	1.09	0.22	4.77767e-08	8.14971e-07	Upregulated
	col-115	196.61	1.42	0.28	2.43805e-08	8.17365e-07	Upregulated
	T19C4.1	60.05	1.36	0.26	2.7647e-08	8.25742e-07	Upregulated
	hhat-1	137.45	1.59	0.32	4.60822e-08	8.33104e-07	Upregulated
	M02F4.1	21	1.83	0.37	7.2679e-08	8.44973e-07	Upregulated
	F44E2.4	457.92	1.15	0.23	6.61558e-08	8.76518e-07	Upregulated
	R05D7.2	58.56	1.2	0.24	4.09951e-08	8.79265e-07	Upregulated
	K01D12.9	157.31	1.26	0.25	3.82641e-08	9.03259e-07	Upregulated
	spp-13	95.82	1.43	0.29	5.1551e-08	9.04198e-07	Upregulated
	C06A5.2	73.33	1.12	0.22	4.26962e-08	9.06034e-07	Upregulated
	M03B6.3	61.63	2.06	0.41	4.42444e-08	9.37081e-07	Upregulated
	col-170	171.09	1.26	0.25	5.39433e-08	9.41728e-07	Upregulated
	ora-1	165.28	1.51	0.3	4.03143e-08	1.00744e-06	Upregulated
	W03F9.4	85.55	1.44	0.29	5.70991e-08	1.01522e-06	Upregulated
	F46F5.11	61.28	1.7	0.35	5.06131e-08	1.05662e-06	Upregulated
	F10D11.4	59.77	1.18	0.24	5.19048e-08	1.07755e-06	Upregulated
	R05H10.1	75.98	1.26	0.25	3.99116e-08	1.13802e-06	Upregulated
	mpz-6	94.09	1.02	0.21	6.68716e-08	1.15456e-06	Upregulated
	E01G4.6	1591.01	1.16	0.24	1.32049e-07	1.16695e-06	Upregulated
	nas-6	38.84	2.38	0.48	1.06438e-07	1.17536e-06	Upregulated
	W06H8.2	48.65	1.17	0.23	5.87324e-08	1.20116e-06	Upregulated
	F13H8.5	371.16	1.51	0.32	1.03608e-07	1.21099e-06	Upregulated
	Y39A1A.2	88.63	1.01	0.2	7.63147e-08	1.22462e-06	Upregulated
	F59B1.10	35.64	1.14	0.23	1.11866e-07	1.23199e-06	Upregulated
	oac-1	50.9	1.9	0.38	6.06725e-08	1.23703e-06	Upregulated
	Y43D4A.5	81.89	1.89	0.39	7.50903e-08	1.25292e-06	Upregulated
	W04A8.4	64.42	1.22	0.25	6.41759e-08	1.28971e-06	Upregulated
	C32H11.5	52.77	1.68	0.34	6.47025e-08	1.29776e-06	Upregulated
	F08F8.6	91.19	1.06	0.22	8.25464e-08	1.30154e-06	Upregulated
	F59H6.2	59.42	1.04	0.21	4.88328e-08	1.3457e-06	Upregulated
	B0524.2	85.07	1.09	0.22	7.96442e-08	1.3457e-06	Upregulated
	Y75B8A.10	15.46	2.44	0.48	6.468e-08	1.36483e-06	Upregulated
	F59E11.7	74.35	1.05	0.21	6.86397e-08	1.37203e-06	Upregulated
	slcf-2	100.76	1.1	0.22	9.24221e-08	1.44018e-06	Upregulated
	ZK662.2	268.2	1.23	0.25	8.55124e-08	1.50781e-06	Upregulated
	C37A5.3	38.35	1.25	0.26	1.42461e-07	1.51984e-06	Upregulated
	Y18H1A.15	105.89	1.21	0.25	1.02135e-07	1.57171e-06	Upregulated
	T16G1.2	64.29	1.55	0.32	8.29911e-08	1.61736e-06	Upregulated
	F26A1.9	33.29	1.92	0.4	1.60164e-07	1.67713e-06	Upregulated
	C09B9.7	166.03	1.03	0.21	1.08296e-07	1.71982e-06	Upregulated
	F26F2.10	52.65	1.84	0.38	8.94649e-08	1.76496e-06	Upregulated
	F16H6.7	45.93	1.15	0.23	9.18404e-08	1.77097e-06	Upregulated
	Y54G2A.76	39.6	2.38	0.5	1.76179e-07	1.79337e-06	Upregulated
	ZK250.14	26.29	2.54	0.52	1.73458e-07	1.80047e-06	Upregulated
	F59C6.8	51.08	1.36	0.28	9.56679e-08	1.83275e-06	Upregulated
	nep-15	38.85	2.17	0.46	1.82581e-07	1.84406e-06	Upregulated
	M28.4	58.62	1.2	0.25	9.70573e-08	1.84567e-06	Upregulated
	ttr-56	26.6	1.67	0.35	1.9119e-07	1.95508e-06	Upregulated
	C31H1.1	194.01	1.06	0.21	6.77872e-08	1.9749e-06	Upregulated
	btb-21	34.9	1.44	0.3	1.98822e-07	2.01992e-06	Upregulated
	cyn-17	80.64	1.64	0.34	1.39811e-07	2.05517e-06	Upregulated
	K08E4.7	106.6	1.17	0.24	1.48562e-07	2.17457e-06	Upregulated
	noah-2	447.66	1.12	0.24	2.02146e-07	2.19329e-06	Upregulated
	C10A4.9	73.26	1.19	0.25	1.17022e-07	2.21712e-06	Upregulated
	cysl-4	76.85	1.11	0.23	1.19486e-07	2.22353e-06	Upregulated
	F40E10.5	143.13	1.64	0.35	1.46395e-07	2.22515e-06	Upregulated
	F07C3.9	51.98	1.04	0.21	8.93897e-08	2.27978e-06	Upregulated
	nas-8	103.56	1.1	0.23	1.6097e-07	2.43721e-06	Upregulated
	F56D3.1	278.91	1.35	0.29	1.50385e-07	2.49163e-06	Upregulated
	col-109	611.5	1.07	0.23	2.6204e-07	2.66235e-06	Upregulated
	Y65B4BL.1	164.15	1.89	0.41	1.89263e-07	2.80132e-06	Upregulated
	T03F6.4	119.06	1.14	0.24	1.96547e-07	2.94855e-06	Upregulated
	lips-3	188.95	1.3	0.27	1.07449e-07	2.97261e-06	Upregulated
	fbxa-125	53.92	1.41	0.3	1.77008e-07	3.14054e-06	Upregulated
	oac-23	65.81	1.3	0.27	1.77844e-07	3.15103e-06	Upregulated
	abu-13	260.85	1.42	0.3	2.00573e-07	3.18383e-06	Upregulated
	C14A4.9	65.12	1.89	0.4	1.80255e-07	3.20082e-06	Upregulated
	ZK686.5	75.74	1.21	0.25	1.82772e-07	3.23771e-06	Upregulated
	Y41C4A.7	75.43	1.05	0.22	1.84034e-07	3.23906e-06	Upregulated
	F55B11.7	67.02	1.07	0.22	1.89212e-07	3.32567e-06	Upregulated
	ZC513.3	104.71	1.05	0.22	2.48932e-07	3.43084e-06	Upregulated
	T06A4.1	47.37	1.82	0.39	2.01911e-07	3.52268e-06	Upregulated
	osm-8	49.97	1.97	0.41	1.46456e-07	3.52783e-06	Upregulated
	F58D5.8	56.74	1.18	0.24	1.56309e-07	3.74145e-06	Upregulated
	R12C12.10	40.63	1.69	0.37	4.05437e-07	3.77318e-06	Upregulated
	D2024.4	61.39	1.74	0.37	2.17543e-07	3.83992e-06	Upregulated
	T21C9.9	317.58	1.26	0.27	2.26073e-07	3.84278e-06	Upregulated
	che-14	92.16	1.23	0.26	2.8831e-07	3.91279e-06	Upregulated
	B0205.14	22.94	1.8	0.39	4.27363e-07	3.97339e-06	Upregulated
	clec-206	23.15	2.44	0.52	4.38131e-07	4.084e-06	Upregulated
	ZK105.3	86.8	1.14	0.25	2.86123e-07	4.13932e-06	Upregulated
	Y69E1A.3	84.07	1.03	0.22	3.0884e-07	4.14918e-06	Upregulated
	Y75B7AR.1	110.64	1.43	0.31	2.98729e-07	4.24332e-06	Upregulated
	C11H1.5	59.27	1.89	0.41	2.50064e-07	4.25912e-06	Upregulated
	F21A3.4	72.81	1.16	0.25	2.5959e-07	4.4044e-06	Upregulated
	T21D11.1	49.4	1.94	0.42	2.73002e-07	4.60368e-06	Upregulated
	ZC477.2	117.32	1.06	0.23	3.28186e-07	4.65389e-06	Upregulated
	C01G6.2	88.87	1.01	0.22	3.46305e-07	4.82943e-06	Upregulated
	ZK84.1	819.49	1.02	0.22	5.74782e-07	4.92455e-06	Upregulated
	best-6	33.75	1.45	0.32	5.67708e-07	5.00013e-06	Upregulated
	C31B8.4	44.77	1.44	0.31	2.94843e-07	5.00013e-06	Upregulated
	skpo-2	98.72	1.91	0.42	3.67465e-07	5.15209e-06	Upregulated
	R02F11.1	162.25	1.34	0.29	2.83312e-07	5.17655e-06	Upregulated
	Y11D7A.9	168.73	1.02	0.22	2.97887e-07	5.40632e-06	Upregulated
	C16C8.22	42.98	1.29	0.28	3.3219e-07	5.46832e-06	Upregulated
	bah-1	63.89	1.81	0.4	3.36729e-07	5.50926e-06	Upregulated
	C06G4.6	37.33	1.95	0.44	6.75852e-07	5.94065e-06	Upregulated
	K05F1.1	58.11	1.2	0.26	3.68599e-07	5.97995e-06	Upregulated
	T07G12.3	52.31	1.81	0.4	4.52914e-07	7.18061e-06	Upregulated
	col-58	213.98	1.14	0.25	5.52303e-07	7.18601e-06	Upregulated
	F40A3.7	59.27	1.13	0.25	4.49775e-07	7.26563e-06	Upregulated
	che-11	33.24	1.3	0.29	8.73663e-07	7.42446e-06	Upregulated
	Y51H4A.22	60.41	1.13	0.25	4.85416e-07	7.77431e-06	Upregulated
	F43G9.8	57.74	1.17	0.26	5.00644e-07	7.83872e-06	Upregulated
	W08E12.3	39.79	2.2	0.5	9.30405e-07	7.91398e-06	Upregulated
	M110.9	31.57	1.62	0.37	9.57115e-07	8.04699e-06	Upregulated
	Y46H3D.1	42.45	1.21	0.26	3.75664e-07	8.09278e-06	Upregulated
	swt-5	56.36	1.59	0.35	3.92637e-07	8.43658e-06	Upregulated
	cut-2	425.58	1.18	0.27	9.22785e-07	8.83151e-06	Upregulated
	try-6	71.82	1	0.22	5.78396e-07	8.94776e-06	Upregulated
	C04E6.4	51.46	1.21	0.27	5.82121e-07	9.0311e-06	Upregulated
	B0310.6	31.41	1.78	0.4	1.08832e-06	9.12094e-06	Upregulated
	clec-3	43.9	1.3	0.29	5.95393e-07	9.17509e-06	Upregulated
	C45G9.4	66.75	1	0.22	4.54312e-07	9.6367e-06	Upregulated
	F28A10.1	49.58	1.46	0.33	6.37213e-07	9.78528e-06	Upregulated
	C12D8.9	46.3	1.15	0.25	6.45446e-07	9.92991e-06	Upregulated
	F46F5.7	49.01	1.27	0.28	6.56621e-07	1.00308e-05	Upregulated
	F42G8.7	75.15	1.07	0.24	6.54921e-07	1.00547e-05	Upregulated
	spi-1	43.32	1.58	0.36	6.62624e-07	1.00945e-05	Upregulated
	Y53F4B.36	49.72	1.27	0.28	6.75e-07	1.04675e-05	Upregulated
	osr-1	72.45	1.47	0.33	6.92979e-07	1.05169e-05	Upregulated
	nep-3	28.88	1.43	0.33	1.32495e-06	1.07946e-05	Upregulated
	Y38H8A.1	36.59	1.84	0.43	1.34851e-06	1.10288e-05	Upregulated
	Y64H9A.2	20.62	3.12	0.69	1.3847e-06	1.1286e-05	Upregulated
	pqn-71	40.39	2.09	0.5	1.39247e-06	1.13193e-05	Upregulated
	T15H9.4	60.77	1.32	0.29	5.49526e-07	1.13938e-05	Upregulated
	oac-30	69.51	1.65	0.38	7.65934e-07	1.14774e-05	Upregulated
	pqn-32	283.92	1.44	0.33	8.5008e-07	1.15496e-05	Upregulated
	phg-1	105.75	1.2	0.27	1.03221e-06	1.20797e-05	Upregulated
	degt-1	40.06	1.22	0.28	1.51243e-06	1.22297e-05	Upregulated
	T16A1.2	91.47	1	0.23	1.1438e-06	1.32595e-05	Upregulated
	ZK666.8	76.66	1.18	0.27	9.08998e-07	1.3626e-05	Upregulated
	oac-19	89.36	1	0.23	1.17329e-06	1.43809e-05	Upregulated
	atf-8	34.7	1.66	0.39	1.85233e-06	1.43809e-05	Upregulated
	R09E10.4	55.18	1.2	0.27	7.57737e-07	1.52224e-05	Upregulated
	C31G12.4	25.5	1.55	0.36	1.94945e-06	1.53686e-05	Upregulated
	C56C10.4	60.54	1.72	0.39	7.71812e-07	1.54337e-05	Upregulated
	mlt-11	308.6	1.77	0.42	1.15222e-06	1.60498e-05	Upregulated
	R05G6.9	36.5	1.72	0.41	2.11042e-06	1.63153e-05	Upregulated
	fipr-4	76.18	1	0.23	1.14158e-06	1.63153e-05	Upregulated
	gcy-19	40.02	1.05	0.24	2.20027e-06	1.66049e-05	Upregulated
	T06D8.10	452.76	1.54	0.37	1.97633e-06	1.71548e-05	Upregulated
	K07E3.9	79.27	1.37	0.32	1.21265e-06	1.71941e-05	Upregulated
	col-131	54.67	1.6	0.37	1.2304e-06	1.7401e-05	Upregulated
	C48D1.9	65.74	1.02	0.23	1.2122e-06	1.74941e-05	Upregulated
	F27E5.3	132.43	1.09	0.25	1.57872e-06	1.82671e-05	Upregulated
	F07H5.8	90.69	1.77	0.43	1.67684e-06	1.92664e-05	Upregulated
	Y43F8B.9	47.2	1.14	0.26	1.41213e-06	1.96427e-05	Upregulated
	F32D1.11	64.2	1.1	0.25	1.54672e-06	2.13849e-05	Upregulated
	F35E2.5	74.17	1.17	0.27	1.12648e-06	2.13855e-05	Upregulated
	C06G1.1	327.44	1.02	0.24	1.71611e-06	2.13936e-05	Upregulated
	Y116F11B.8	65.34	1.29	0.3	1.16234e-06	2.19565e-05	Upregulated
	dsl-7	31.03	1.69	0.41	3.01335e-06	2.22451e-05	Upregulated
	F58D5.6	67.72	1.12	0.26	1.6978e-06	2.3091e-05	Upregulated
	C40A11.8	43.28	1.24	0.29	1.72235e-06	2.33717e-05	Upregulated
	msp-74	27.44	1.68	0.41	3.23224e-06	2.36845e-05	Upregulated
	F36D1.6	32.76	1.31	0.32	3.39654e-06	2.48444e-05	Upregulated
	K02E10.4	55.5	1.27	0.3	1.89911e-06	2.59254e-05	Upregulated
	bbs-8	33.35	1.15	0.28	3.78334e-06	2.72361e-05	Upregulated
	R11G11.6	27.34	2.02	0.5	4.04526e-06	2.88769e-05	Upregulated
	F39D8.3	51.3	1.45	0.35	2.25051e-06	2.98103e-05	Upregulated
	best-10	58.66	1.14	0.27	1.67611e-06	3.03953e-05	Upregulated
	F15H10.7	95.43	1	0.24	3.02529e-06	3.1166e-05	Upregulated
	abu-12	139.1	1.74	0.43	3.03829e-06	3.12869e-05	Upregulated
	C04G6.2	147.46	1.03	0.24	2.20543e-06	3.18358e-05	Upregulated
	C40H1.8	68.25	1.09	0.26	2.47056e-06	3.22612e-05	Upregulated
	T10B5.2	87.19	1.02	0.24	3.08437e-06	3.30342e-05	Upregulated
	bus-12	37.76	1.62	0.4	4.73603e-06	3.31904e-05	Upregulated
	C26F1.1	188.01	1.05	0.24	1.66645e-06	3.3396e-05	Upregulated
	nstp-3	40.34	1.75	0.44	4.81483e-06	3.38719e-05	Upregulated
	C28H8.5	88.37	1.58	0.39	3.28918e-06	3.57994e-05	Upregulated
	F18A12.2	18.14	2.14	0.5	1.98525e-06	3.72668e-05	Upregulated
	C25E10.17	28.28	1.3	0.32	5.47679e-06	3.76117e-05	Upregulated
	F56H1.10	17.38	1.84	0.44	2.89082e-06	3.80352e-05	Upregulated
	col-172	63.14	1.67	0.41	3.1872e-06	4.04245e-05	Upregulated
	K08B5.1	50.05	1.12	0.27	3.19224e-06	4.06527e-05	Upregulated
	C30B5.6	73.75	1.18	0.29	3.2999e-06	4.18789e-05	Upregulated
	F44F4.9	45.05	1.06	0.25	2.40054e-06	4.18789e-05	Upregulated
	linc-66	15.47	2.64	0.62	2.28116e-06	4.22566e-05	Upregulated
	col-182	113.99	1.27	0.32	4.03808e-06	4.25626e-05	Upregulated
	ZC123.1	139.72	1.49	0.38	4.33905e-06	4.46563e-05	Upregulated
	daf-6	65.52	1.2	0.29	3.53951e-06	4.52151e-05	Upregulated
	Y47D3B.1	50.18	1.39	0.34	3.82204e-06	4.8466e-05	Upregulated
	F07D3.3	67.69	1.19	0.29	3.82171e-06	4.8466e-05	Upregulated
	T10E9.6	48.47	1.07	0.26	3.97081e-06	4.9169e-05	Upregulated
	tts-2	230.58	1.01	0.25	4.45484e-06	4.97591e-05	Upregulated
	F52F12.9	41.68	1.24	0.32	7.89877e-06	5.27734e-05	Upregulated
	C54D10.10	145.7	1.01	0.25	3.75375e-06	5.46846e-05	Upregulated
	ZK180.5	962.09	1.06	0.27	8.95721e-06	5.63006e-05	Upregulated
	C27A2.12	90.05	1.03	0.26	5.60472e-06	5.6432e-05	Upregulated
	T05C1.3	26.69	1.88	0.48	8.6141e-06	5.68678e-05	Upregulated
	gst-14	11.97	1.97	0.48	4.62319e-06	5.80053e-05	Upregulated
	spe-42	71.16	1.18	0.29	4.77566e-06	5.80296e-05	Upregulated
	D2030.14	4.6	5.74	2.28	1.69239e-06	6.13902e-05	Upregulated
	D2096.6	160	1.36	0.33	3.32651e-06	6.2025e-05	Upregulated
	F07A5.4	22.5	1.36	0.35	9.75008e-06	6.22883e-05	Upregulated
	ZK783.6	86.35	1.13	0.29	6.61717e-06	6.26467e-05	Upregulated
	Y23H5B.12	26.21	1.38	0.35	9.9321e-06	6.33125e-05	Upregulated
	K12C11.5	40.13	1.17	0.3	1.0015e-05	6.52002e-05	Upregulated
	Y40B10A.4	30.3	1.39	0.36	1.01103e-05	6.57849e-05	Upregulated
	nhr-170	52.6	1	0.25	5.54174e-06	6.6241e-05	Upregulated
	jud-4	53.07	1.42	0.36	5.5591e-06	6.63075e-05	Upregulated
	C32B5.6	26.48	1.18	0.3	1.0253e-05	6.64964e-05	Upregulated
	F26F12.2	31.58	1.28	0.33	1.03674e-05	6.67547e-05	Upregulated
	C10G11.10	33.68	1.18	0.3	1.08976e-05	6.99038e-05	Upregulated
	noah-1	452.47	1.04	0.27	9.77018e-06	7.07941e-05	Upregulated
	B0454.26	35.58	1.11	0.29	1.11562e-05	7.10296e-05	Upregulated
	lys-6	35.13	1.22	0.31	1.21226e-05	7.7083e-05	Upregulated
	col-128	24.15	1.84	0.48	1.2274e-05	7.8038e-05	Upregulated
	nspb-9	30.41	1.42	0.37	1.24468e-05	7.89269e-05	Upregulated
	F58H1.2	67.19	1.51	0.38	4.91639e-06	7.90554e-05	Upregulated
	F36H9.5	64.77	1.09	0.27	7.03198e-06	8.32506e-05	Upregulated
	nekl-1	44.65	1.07	0.27	7.40651e-06	8.58178e-05	Upregulated
	hrg-2	35.67	1.03	0.27	1.3784e-05	8.58263e-05	Upregulated
	fbxa-136	18.91	1.46	0.36	5.16837e-06	8.73229e-05	Upregulated
	npax-3	16.93	1.8	0.45	5.37676e-06	9.02299e-05	Upregulated
	C08E8.4	44.78	1.04	0.27	8.07732e-06	9.19538e-05	Upregulated
	grl-7	301.6	1.38	0.36	8.72025e-06	9.70903e-05	Upregulated
	F55A3.8	11.28	1.73	0.44	6.93629e-06	9.72668e-05	Upregulated
	C16C10.13	53.21	1.02	0.26	8.7581e-06	9.86816e-05	Upregulated
	Y57G7A.3	21.38	1.4	0.38	1.64069e-05	9.99089e-05	Upregulated
	F14F9.8	24.7	1.35	0.36	1.69185e-05	0.000102761	Upregulated
	C42C1.3	37.52	1.07	0.29	1.96103e-05	0.000117847	Upregulated
	nas-30	168.54	1.29	0.33	8.94078e-06	0.000118145	Upregulated
	C27D9.2	44.48	1.52	0.39	7.82263e-06	0.000119704	Upregulated
	clec-221	29.19	1.14	0.31	2.00449e-05	0.00012027	Upregulated
	Y52B11B.1	16.22	2.67	0.66	8.82013e-06	0.000121132	Upregulated
	ZK1307.2	37.73	1.48	0.4	2.07667e-05	0.000124288	Upregulated
	F52A8.3	29.48	1.45	0.4	2.14793e-05	0.000128183	Upregulated
	Y39B6A.18	83.02	1.03	0.27	1.45391e-05	0.000131248	Upregulated
	lgc-37	16.34	1.66	0.42	8.29914e-06	0.00013285	Upregulated
	C26B2.8	64.72	1.16	0.3	1.20207e-05	0.000133651	Upregulated
	K07E12.2	40.54	1.22	0.33	2.28681e-05	0.000133882	Upregulated
	mlt-10	442.55	1.03	0.28	2.11139e-05	0.00013419	Upregulated
	R10E4.3	60.22	1.12	0.29	1.24747e-05	0.000135496	Upregulated
	F18F11.4	38.53	1.53	0.43	2.33898e-05	0.000137661	Upregulated
	T06A1.1	49.95	1.12	0.29	1.32229e-05	0.000142238	Upregulated
	ZK892.4	38.77	1.1	0.3	2.60244e-05	0.000149477	Upregulated
	ZK177.9	7.13	2.44	0.59	4.64685e-06	0.000149781	Upregulated
	dot-1.3	32.88	1.36	0.38	2.72526e-05	0.000155626	Upregulated
	F15H9.1	47	1.19	0.32	1.50201e-05	0.000159567	Upregulated
	ZK1248.20	69.3	1.02	0.27	1.54138e-05	0.000165244	Upregulated
	F11G11.14	28.53	1.31	0.37	3.02438e-05	0.000167695	Upregulated
	ZK180.6	721.64	1.27	0.36	2.6163e-05	0.000167695	Upregulated
	C13C12.2	57.22	1.18	0.32	1.64328e-05	0.000171447	Upregulated
	F44E7.3	20.88	1.44	0.4	3.11589e-05	0.000176524	Upregulated
	wrt-8	67.44	1.33	0.36	1.70671e-05	0.00017766	Upregulated
	fbxb-36	57.1	1.15	0.31	1.71495e-05	0.000179006	Upregulated
	ZK39.10	51.9	1.03	0.27	1.73554e-05	0.000180047	Upregulated
	Y82E9BR.23	48.01	1.05	0.27	1.27451e-05	0.000182523	Upregulated
	col-41	73.41	1.65	0.44	1.33319e-05	0.000189854	Upregulated
	osta-1	74.2	1.02	0.27	1.86345e-05	0.000192597	Upregulated
	R13G10.4	90.05	1.05	0.29	2.47764e-05	0.000199904	Upregulated
	T10E10.4	63.77	1.45	0.4	1.95771e-05	0.000200469	Upregulated
	Y39A1A.9	38.77	1.52	0.44	3.64322e-05	0.000202401	Upregulated
	ZK177.2	22.85	1.29	0.36	3.75194e-05	0.000206577	Upregulated
	F22F4.1	141.55	1.07	0.3	2.50431e-05	0.000210113	Upregulated
	atf-2	52.35	1.19	0.32	2.23549e-05	0.000226081	Upregulated
	nas-14	66.11	1.18	0.33	2.25385e-05	0.00022773	Upregulated
	F29G6.1	85.87	1.01	0.28	2.70669e-05	0.000227789	Upregulated
	C38C3.7	59.91	1.05	0.28	1.64361e-05	0.000227967	Upregulated
	ZC449.1	34.07	1.59	0.46	4.25911e-05	0.000229802	Upregulated
	K08E7.4	24.81	1.32	0.38	4.29978e-05	0.000233421	Upregulated
	C29E4.17	14.74	1.96	0.53	2.27598e-05	0.000234191	Upregulated
	D1081.11	40.73	1	0.28	4.48078e-05	0.000236409	Upregulated
	T21E12.5	42.79	1.15	0.32	2.36776e-05	0.000236644	Upregulated
	D2062.5	21.45	1.44	0.41	4.40655e-05	0.000236702	Upregulated
	bli-1	513.79	1.36	0.4	4.12612e-05	0.00023855	Upregulated
	Y97E10AR.8	17.01	1.67	0.45	2.2953e-05	0.000241077	Upregulated
	bbs-1	17.3	1.57	0.43	2.31153e-05	0.000242439	Upregulated
	F33D11.1	32.14	1.19	0.34	4.54625e-05	0.000243696	Upregulated
	hog-1	87.32	1.04	0.29	2.99549e-05	0.00024757	Upregulated
	F56B6.6	29.91	1.36	0.39	4.85043e-05	0.000253164	Upregulated
	Y32G9B.1	99.96	1.04	0.29	3.31016e-05	0.000255602	Upregulated
	K08D12.8	24.5	2.13	0.61	4.91434e-05	0.000260333	Upregulated
	M162.5	23.78	1.27	0.36	4.89487e-05	0.000260639	Upregulated
	D1065.3	47.24	1.11	0.3	1.92885e-05	0.000260743	Upregulated
	C02G6.2	48.01	1.04	0.29	2.68112e-05	0.000262065	Upregulated
	C01G6.9	71.7	1.06	0.29	1.99671e-05	0.000268839	Upregulated
	K04C2.5	58.92	1.13	0.31	2.81254e-05	0.000273858	Upregulated
	F36F12.7	43.43	1.04	0.29	2.86482e-05	0.000278455	Upregulated
	cutl-8	29.9	1.71	0.5	5.32277e-05	0.000279233	Upregulated
	twk-6	41.69	1.03	0.3	5.3339e-05	0.000280643	Upregulated
	F36H9.2	34.51	1.39	0.41	5.34295e-05	0.000280995	Upregulated
	W10G11.1	9.56	2.08	0.56	2.39224e-05	0.000286319	Upregulated
	C55C2.3	33.44	1	0.29	5.53603e-05	0.000290002	Upregulated
	nspb-11	38.63	1.33	0.39	5.70216e-05	0.000290852	Upregulated
	C49H3.16	42.44	1.28	0.35	2.22845e-05	0.000295686	Upregulated
	lipl-3	27.82	1.13	0.33	5.71998e-05	0.000295686	Upregulated
	Y11D7A.5	63.09	1.17	0.33	3.09134e-05	0.000296623	Upregulated
	C54C6.11	29.35	1.09	0.32	5.76525e-05	0.000297507	Upregulated
	C50D2.1	90.93	1.24	0.36	3.66968e-05	0.000297816	Upregulated
	ZK637.15	23	1.33	0.39	5.76145e-05	0.000298298	Upregulated
	lpr-7	77.85	1.15	0.32	3.18256e-05	0.000305244	Upregulated
	F47B10.3	8.58	2.91	0.75	2.64927e-05	0.000312559	Upregulated
	phat-5	8.41	3.8	1	3.23336e-05	0.000324113	Upregulated
	K01A6.8	18.43	1.74	0.48	3.51544e-05	0.000349232	Upregulated
	str-41	9.81	2.44	0.66	3.01486e-05	0.000350239	Upregulated
	F26F12.4	31.98	1.44	0.43	6.97832e-05	0.00035439	Upregulated
	cutl-11	21.16	1.4	0.42	7.07907e-05	0.000356734	Upregulated
	T28A11.6	18.12	1.54	0.44	3.80433e-05	0.000364377	Upregulated
	R02F2.5	38.9	1.15	0.35	7.29177e-05	0.000366312	Upregulated
	W09G12.10	38.51	1.32	0.4	7.42252e-05	0.00037118	Upregulated
	gst-25	9.36	2.04	0.57	3.26735e-05	0.000373998	Upregulated
	C30F8.3	48.3	1.36	0.39	4.06132e-05	0.000374337	Upregulated
	T09B4.7	35.27	1.07	0.32	7.77258e-05	0.000386072	Upregulated
	F13H6.4	22.76	1.15	0.34	8.01987e-05	0.000396087	Upregulated
	clec-210	22.07	1.28	0.39	8.08353e-05	0.000397031	Upregulated
	bus-18	21.71	1.37	0.42	8.09503e-05	0.000398475	Upregulated
	T16G1.4	40.67	1.23	0.37	8.28136e-05	0.000399691	Upregulated
	C30H6.5	142.24	1.12	0.32	3.89582e-05	0.000419468	Upregulated
	T01C3.11	27.95	1.35	0.41	9.01066e-05	0.00043902	Upregulated
	Y116A8C.37	20.84	1.27	0.39	9.65198e-05	0.000455846	Upregulated
	dhhc-5	40.87	1.12	0.34	9.9625e-05	0.000468426	Upregulated
	H19M22.3	39.91	1.48	0.46	9.75734e-05	0.000470147	Upregulated
	nas-1	40.44	1.32	0.42	9.87718e-05	0.000474778	Upregulated
	ptr-17	40.7	1.33	0.42	0.000102258	0.000479067	Upregulated
	D1007.13	22.02	2.04	0.62	0.000103193	0.000482864	Upregulated
	T09F5.1	28.78	1.51	0.47	0.000104055	0.000496977	Upregulated
	K01A6.7	12.52	3.13	0.84	5.46356e-05	0.000501257	Upregulated
	ZC513.1	30.17	1.37	0.42	0.000107152	0.000505156	Upregulated
	ZK945.8	29.07	1	0.3	0.000112114	0.000524165	Upregulated
	T21E3.2	33.36	1.04	0.32	0.000115824	0.000531734	Upregulated
	col-33	58.05	1.4	0.41	4.44769e-05	0.000531734	Upregulated
	cht-2	47.73	1.07	0.31	6.1615e-05	0.000542302	Upregulated
	nep-7	14.61	1.36	0.4	5.31947e-05	0.000565267	Upregulated
	col-61	54.08	1.1	0.32	6.51467e-05	0.000569594	Upregulated
	C46H11.7	28.27	1.65	0.52	0.000124247	0.000576833	Upregulated
	C08G9.2	31.1	1.04	0.32	0.000126109	0.000580184	Upregulated
	adt-1	186.23	1.15	0.36	8.35068e-05	0.000583588	Upregulated
	F37A4.3	19.41	1.58	0.47	6.65229e-05	0.000583955	Upregulated
	lys-10	9.11	3.14	0.87	6.69085e-05	0.000587113	Upregulated
	cyp-34A2	60.07	1.01	0.3	6.9312e-05	0.000588291	Upregulated
	lact-6	22.61	2.62	0.81	0.000128904	0.000588805	Upregulated
	R09H10.6	20.84	1.84	0.57	0.000132115	0.000593214	Upregulated
	bus-17	27.69	1.09	0.34	0.000132878	0.000596184	Upregulated
	C09F9.2	113.57	1.21	0.37	8.54485e-05	0.000596392	Upregulated
	C55C3.8	18.85	1.31	0.39	6.72175e-05	0.000601263	Upregulated
	F47B8.5	26.64	1.46	0.46	0.000134526	0.000601263	Upregulated
	C35A11.2	42.81	1.08	0.31	5.31395e-05	0.000616075	Upregulated
	ets-10	26.36	1.19	0.38	0.000143062	0.000633349	Upregulated
	Y53G8AM.6	10.25	2.29	0.66	7.3577e-05	0.000633727	Upregulated
	K02E11.10	447.8	1.1	0.35	0.000130541	0.000636	Upregulated
	nhr-38	13.87	1.23	0.36	5.45967e-05	0.000663203	Upregulated
	nspb-8	46.1	1.02	0.31	8.04135e-05	0.000667576	Upregulated
	ugt-15	19.25	2.61	0.76	5.55645e-05	0.000672178	Upregulated
	Y6G8.9	13.49	1.49	0.45	7.9549e-05	0.00067533	Upregulated
	Y43F8B.23	20.47	1.47	0.48	0.000155874	0.000694543	Upregulated
	K03A1.4	42.08	1.18	0.38	0.000158806	0.000705503	Upregulated
	F26A10.2	78.74	1.11	0.34	8.84981e-05	0.000719467	Upregulated
	fbxa-201	13.62	1.78	0.53	7.18691e-05	0.000723706	Upregulated
	C55C2.4	31.98	1.08	0.35	0.000172187	0.000747655	Upregulated
	nspb-10	36.21	1.11	0.36	0.000172642	0.000748334	Upregulated
	C25H3.16	43.16	1.02	0.3	6.87382e-05	0.00076369	Upregulated
	T22B2.2	6.11	2.64	0.71	3.12444e-05	0.000766608	Upregulated
	W08G11.1	47.12	1.45	0.46	9.53298e-05	0.0007696	Upregulated
	Y102A11A.7	46.18	1.37	0.41	6.98233e-05	0.000773463	Upregulated
	T20B6.3	67.06	1.11	0.35	0.000102262	0.000815637	Upregulated
	ZK546.19	10.89	1.89	0.55	7.02869e-05	0.000821918	Upregulated
	K10D6.3	22.12	1.26	0.42	0.000217134	0.000903658	Upregulated
	arrd-21	16.36	1.5	0.46	0.00010908	0.000905919	Upregulated
	T24C12.4	48.18	1.16	0.36	0.000115887	0.000908827	Upregulated
	Y18H1A.9	146.34	1.01	0.32	0.000141548	0.000911006	Upregulated
	cdh-7	68.37	1.16	0.37	0.000117931	0.000923224	Upregulated
	Y39F10C.1	19.77	1.29	0.43	0.000228044	0.000939676	Upregulated
	K09C8.9	27.4	1.42	0.47	0.000228448	0.000957991	Upregulated
	C04G6.10	22.36	1.63	0.54	0.000232859	0.000970954	Upregulated
	Y45F10D.14	23.61	1.05	0.35	0.0002376	0.000975608	Upregulated
	F59E11.6	22.93	1.66	0.56	0.000232853	0.000976317	Upregulated
	C06G1.2	44.01	1.22	0.39	0.000126736	0.000979869	Upregulated
	Y23H5B.8	18.71	1.17	0.36	0.000103378	0.000988801	Upregulated
	nas-13	21.71	1.68	0.57	0.000244633	0.00099816	Upregulated
	C07E3.10	34.84	1.07	0.36	0.000243215	0.00100634	Upregulated
	Y39F10A.3	25.07	1.38	0.47	0.000243371	0.0010113	Upregulated
	F37C4.8	48.01	1.01	0.3	9.56878e-05	0.00101485	Upregulated
	ZK546.18	13.98	1.39	0.42	9.06972e-05	0.00102188	Upregulated
	T25E12.16	27.29	1.11	0.37	0.000253495	0.00104377	Upregulated
	nep-19	39.81	1.11	0.38	0.000258352	0.00104737	Upregulated
	T23F6.5	18.39	1.66	0.51	9.35208e-05	0.00104773	Upregulated
	F41G3.3	31.68	1.57	0.55	0.0002559	0.00106117	Upregulated
	K01D12.5	74.05	1.15	0.37	0.000149308	0.00113081	Upregulated
	F59B10.3	69.99	1.07	0.35	0.000157084	0.00117534	Upregulated
	R12A1.3	81.62	1.5	0.52	0.000207056	0.00121601	Upregulated
	T23B12.5	35.81	1.05	0.36	0.000308105	0.00124	Upregulated
	F57G12.2	14.31	1.9	0.6	0.000160517	0.00126032	Upregulated
	grd-2	55.49	1.11	0.36	0.00017342	0.00128362	Upregulated
	T08G5.3	32.18	1.04	0.36	0.000322613	0.00128414	Upregulated
	ZC434.10	21.08	1.82	0.64	0.000326895	0.00130697	Upregulated
	B0496.2	22.67	1.17	0.4	0.000327604	0.00130697	Upregulated
	B0205.4	14.64	1.56	0.5	0.000170165	0.00131324	Upregulated
	nas-15	86.32	1.47	0.52	0.000228687	0.00132381	Upregulated
	unc-8	15.15	1.27	0.4	0.00014631	0.00133263	Upregulated
	glb-32	26.18	1.03	0.36	0.000336707	0.00134182	Upregulated
	F46F5.1	13.9	2.46	0.75	0.000180231	0.00137673	Upregulated
	F08F3.10	18.17	1.27	0.41	0.000153259	0.00138484	Upregulated
	C30A5.10	17.02	1.63	0.54	0.000181926	0.00140103	Upregulated
	T24F1.7	30.16	1.25	0.44	0.000356413	0.00140352	Upregulated
	T01D1.8	12.38	1.81	0.6	0.000187568	0.00140718	Upregulated
	F09E5.12	15.22	1.32	0.43	0.000192503	0.00143615	Upregulated
	mam-1	39.11	1.25	0.44	0.000380702	0.00145608	Upregulated
	K01A6.5	12.57	2.03	0.66	0.000195761	0.00145675	Upregulated
	Y50E8A.6	20.51	1.18	0.42	0.000394066	0.00152117	Upregulated
	mec-4	20.34	1.04	0.36	0.000401525	0.00154024	Upregulated
	C04G6.7	27.29	1.29	0.46	0.00040377	0.0015602	Upregulated
	Y34F4.6	14.9	1.22	0.4	0.000213412	0.00156236	Upregulated
	fut-5	23.74	1.14	0.41	0.000419851	0.00160888	Upregulated
	M02G9.2	50.32	1.32	0.45	0.000229402	0.0016203	Upregulated
	T20D4.9	14.67	1.37	0.45	0.000218465	0.00162443	Upregulated
	twk-14	18.93	1.14	0.37	0.000186482	0.00162443	Upregulated
	C31B8.12	13.32	2.19	0.69	0.000224361	0.00162523	Upregulated
	nas-12	22.54	1.36	0.48	0.000433701	0.00164534	Upregulated
	cyp-13A4	17.22	1.35	0.44	0.000195887	0.00169321	Upregulated
	ZC513.14	15.46	1.09	0.36	0.000235948	0.00169618	Upregulated
	C04E12.10	9.51	1.65	0.55	0.000239934	0.00172102	Upregulated
	twk-37	22.41	1.09	0.38	0.00046112	0.00173226	Upregulated
	Y53C10A.15	26.23	1.02	0.36	0.000476237	0.00174976	Upregulated
	C35A5.10	61.85	1.01	0.34	0.000256153	0.00177203	Upregulated
	ZC513.2	17.48	1.61	0.54	0.000245029	0.00177274	Upregulated
	C45B2.8	31.3	1.13	0.41	0.000476668	0.00177937	Upregulated
	F10B5.3	15.52	1.61	0.53	0.000246306	0.00179702	Upregulated
	F15H10.8	23.55	1.29	0.48	0.000488176	0.00181542	Upregulated
	sel-7	20.35	1.26	0.46	0.00049293	0.00183384	Upregulated
	nspb-4	10.92	1.91	0.63	0.000262671	0.00185771	Upregulated
	F28A10.4	15.04	1.4	0.47	0.000219013	0.0018607	Upregulated
	mam-7	9.8	1.64	0.55	0.000265681	0.00191915	Upregulated
	Y39A3CR.8	22.21	1.02	0.37	0.00052312	0.00192789	Upregulated
	fipr-24	9.73	1.76	0.59	0.000241871	0.00202401	Upregulated
	W08E12.2	24.76	1.34	0.49	0.000575789	0.00205533	Upregulated
	F56D2.3	56.78	1.04	0.36	0.000314109	0.00211392	Upregulated
	ZK829.3	25.59	1.29	0.48	0.000598366	0.00212163	Upregulated
	Y43F8B.3	107.6	1.48	0.56	0.000381047	0.00215419	Upregulated
	pqn-26	64.07	1.19	0.42	0.000323637	0.0021601	Upregulated
	ccpp-6	18.28	1.08	0.37	0.000308973	0.00217801	Upregulated
	igcm-1	76.61	1.03	0.35	0.000320351	0.00217801	Upregulated
	F45B8.3	13.39	2.48	0.82	0.000315594	0.0021943	Upregulated
	F56H6.6	17.34	1.64	0.57	0.000321362	0.00224804	Upregulated
	ZK1290.10	25.89	1.17	0.44	0.000660567	0.00235763	Upregulated
	F47F6.9	9.37	2.03	0.7	0.000354541	0.00242194	Upregulated
	Y53F4B.25	32.41	1.16	0.44	0.000686515	0.00243268	Upregulated
	C54F6.3	27.23	1.28	0.49	0.00070557	0.00247671	Upregulated
	T25E4.1	115.29	1.05	0.38	0.000456939	0.00248239	Upregulated
	F40F9.10	19.82	1.12	0.42	0.000710283	0.00249375	Upregulated
	K08E7.5	88.89	1.06	0.39	0.000482018	0.00256161	Upregulated
	bath-46	18.56	1.27	0.45	0.000376506	0.00256612	Upregulated
	M195.2	48.37	1.28	0.47	0.000400247	0.0025761	Upregulated
	F42E8.1	12.62	1.69	0.59	0.000384287	0.00258525	Upregulated
	F18E9.1	12.78	1.49	0.51	0.000326141	0.00259624	Upregulated
	Y45F3A.8	20.33	1.3	0.51	0.000776568	0.00266538	Upregulated
	nhr-234	20.26	1.15	0.44	0.000779171	0.00268359	Upregulated
	pqn-29	51.19	1.16	0.42	0.000423523	0.00269517	Upregulated
	ttr-13	19.04	1.12	0.38	0.000343525	0.00270621	Upregulated
	M03E7.4	32.98	1.17	0.46	0.000799106	0.00272692	Upregulated
	F46F3.3	22.49	1.22	0.48	0.00086937	0.0028918	Upregulated
	K08D10.11	5.09	2.64	0.79	0.000147942	0.0029439	Upregulated
	R11E3.19	11.08	1.88	0.66	0.000447392	0.00295887	Upregulated
	clec-22	14.56	1.42	0.52	0.000452284	0.00298626	Upregulated
	col-46	27.88	1.2	0.48	0.000887192	0.00299486	Upregulated
	F46F5.14	26.09	1.03	0.4	0.000899332	0.00302898	Upregulated
	K02E2.8	19.87	1.92	0.72	0.00090618	0.00303114	Upregulated
	F19C7.5	23.88	1.01	0.39	0.000947966	0.00315353	Upregulated
	F41E6.11	139.41	1.36	0.54	0.000630835	0.00319394	Upregulated
	T22B2.6	24.35	1.32	0.54	0.000986626	0.00324972	Upregulated
	F31B9.4	7.06	3.39	1.24	0.00017664	0.00328807	Upregulated
	ZC84.6	13.19	2.28	0.8	0.000534995	0.00335433	Upregulated
	M02G9.3	24.48	1.28	0.53	0.00105468	0.00339118	Upregulated
	F35A5.4	77.91	1.04	0.39	0.000602272	0.00361818	Upregulated
	math-48	20.3	1.21	0.49	0.00114322	0.00363878	Upregulated
	Y6B3B.3	13.96	1.28	0.46	0.000489598	0.00364397	Upregulated
	cutl-28	25.64	1.3	0.53	0.00114441	0.00370041	Upregulated
	Y119C1B.11	6.28	3.33	1.24	0.000206218	0.00375531	Upregulated
	mltn-12	47.04	1.05	0.4	0.000634491	0.00380207	Upregulated
	M03E7.2	22.48	1.38	0.58	0.00119471	0.00384423	Upregulated
	F35D2.1	14.24	1.92	0.74	0.000621282	0.00390115	Upregulated
	Y40A1A.3	13.81	1.05	0.38	0.000537576	0.0039477	Upregulated
	fipr-26	11.71	2.22	0.79	0.000638518	0.00395464	Upregulated
	F48C1.9	7.29	2.85	0.87	0.000219631	0.00396301	Upregulated
	fbxa-66	10.75	1.74	0.64	0.000547737	0.00400615	Upregulated
	Y38F2AL.12	6.85	1.68	0.57	0.000233158	0.00415629	Upregulated
	clec-40	14.13	1.07	0.4	0.000679258	0.00415629	Upregulated
	nspb-7	22.35	1.04	0.44	0.00139963	0.00431252	Upregulated
	nep-24	10.01	1.32	0.51	0.000703974	0.00432822	Upregulated
	ZK783.3	19.6	1.26	0.46	0.000531695	0.00448228	Upregulated
	C46A5.4	23.79	1.06	0.44	0.00144779	0.00450129	Upregulated
	C27A2.5	27.92	1.15	0.49	0.00146189	0.00454237	Upregulated
	ilys-3	10.45	2.15	0.78	0.00077138	0.00465904	Upregulated
	T20D4.12	12.98	2.15	0.78	0.000824339	0.00482107	Upregulated
	R13H4.8	47.24	1.13	0.44	0.00085015	0.00483904	Upregulated
	F20B10.3	26.43	1.42	0.65	0.00161484	0.00495192	Upregulated
	ZK783.5	10.35	1.88	0.69	0.000605204	0.00500014	Upregulated
	glr-7	8.45	1.45	0.58	0.00087436	0.00512573	Upregulated
	K02A2.5	14.35	1.81	0.69	0.000893176	0.00516119	Upregulated
	C54G4.4	33.28	1.11	0.5	0.00175426	0.00519791	Upregulated
	K09H11.9	12.41	1.35	0.53	0.000921016	0.00529109	Upregulated
	ZC334.7	9.24	1.63	0.64	0.000898137	0.00529156	Upregulated
	T20D4.15	18.08	1.4	0.54	0.000916688	0.00533178	Upregulated
	F49D11.6	34.27	1.04	0.46	0.0017874	0.00537712	Upregulated
	F35G2.5	16.9	1.41	0.57	0.000959646	0.00555248	Upregulated
	col-47	8.93	2.71	1	0.00100094	0.00569406	Upregulated
	srw-66	9.05	2.39	0.88	0.00100844	0.00573243	Upregulated
	F15E6.10	8.04	1.75	0.68	0.00100389	0.00584369	Upregulated
	ins-20	9.86	2.68	0.99	0.00103023	0.00584458	Upregulated
	ZK470.6	29.34	1.04	0.47	0.00197493	0.00588633	Upregulated
	F10C2.7	10.99	1.98	0.79	0.00102202	0.00592551	Upregulated
	F14D7.7	18.51	1.09	0.43	0.00103863	0.00594048	Upregulated
	Y69A2AR.49	12.21	1.16	0.46	0.00108075	0.00606302	Upregulated
	F53C3.6	16.56	1.12	0.45	0.00114248	0.00649463	Upregulated
	srh-2	17.09	1.14	0.46	0.00115021	0.0065305	Upregulated
	F38B6.7	13.15	1.79	0.74	0.001169	0.00654788	Upregulated
	gtr-1	14.01	1.15	0.47	0.00118594	0.00655121	Upregulated
	smy-1	4.31	3.19	1.29	0.00040777	0.00659096	Upregulated
	C35A5.11	18.89	1.36	0.54	0.000874703	0.0068201	Upregulated
	T14E8.4	26.3	1.14	0.55	0.00256753	0.00730015	Upregulated
	dlhd-1	9.59	1.54	0.63	0.000949421	0.00731262	Upregulated
	F35D2.2	16.36	1.53	0.64	0.00133561	0.00732485	Upregulated
	C17B7.2	9.17	1.73	0.71	0.00133805	0.00733239	Upregulated
	F22G12.1	14.37	1.21	0.51	0.00135597	0.00740414	Upregulated
	mec-14	9.31	1.51	0.62	0.00134409	0.00742157	Upregulated
	F14F8.8	7.84	1.66	0.61	0.000476823	0.00746425	Upregulated
	Y65B4BM.2	11.45	1.93	0.82	0.00135973	0.00749196	Upregulated
	F33H2.8	14.07	1.15	0.47	0.00119634	0.00767609	Upregulated
	R01E6.2	22.47	1.14	0.56	0.00286328	0.00795655	Upregulated
	C09B8.3	9.85	2.57	1.02	0.00147352	0.00799787	Upregulated
	Y34F4.3	4.97	2.94	1	0.000517934	0.00808471	Upregulated
	M01B2.8	7.45	3.09	1.28	0.000496205	0.0080852	Upregulated
	F11E6.9	18.62	1.11	0.46	0.00153214	0.00808973	Upregulated
	Y51B9A.7	17.48	1.03	0.44	0.00154573	0.00815388	Upregulated
	C44C11.6	14.87	1.07	0.45	0.0016255	0.00860448	Upregulated
	cyp-13A7	14.32	1.08	0.47	0.00164218	0.00868278	Upregulated
	nhr-172	9.35	1.47	0.62	0.00164829	0.00880089	Upregulated
	T23E1.1	10.35	1.19	0.51	0.00175306	0.00904384	Upregulated
	F10D2.8	9.08	1.28	0.54	0.00149519	0.00922483	Upregulated
	F48G7.10	13.56	1.14	0.51	0.00190279	0.00991635	Upregulated
	C27D8.3	435.41	-1.52	0.09	1.47911e-65	4.75433e-62	Downregulated
	T25C12.3	3662.5	-1.65	0.11	6.01844e-54	6.576e-51	Downregulated
	T24B8.5	198.64	-1.09	0.1	1.10219e-28	1.05431e-25	Downregulated
	linc-29	54.73	-2.47	0.23	1.24698e-28	1.05431e-25	Downregulated
	ugt-44	678.92	-1.52	0.14	3.48388e-27	1.59416e-24	Downregulated
	clec-67	212.01	-1.99	0.19	6.17271e-27	3.86455e-24	Downregulated
	dod-22	132.89	-1.67	0.16	6.74611e-26	4.08225e-23	Downregulated
	F22E5.1	81.45	-1.59	0.16	5.56845e-25	3.15902e-22	Downregulated
	F39H12.2	22.53	-2.87	0.29	1.42101e-24	5.12109e-22	Downregulated
	C17H12.8	606.76	-1.02	0.1	2.0845e-24	8.35634e-22	Downregulated
	F09C8.1	217.7	-1.42	0.15	1.87794e-23	1.15388e-20	Downregulated
	swt-6	166.95	-1.29	0.14	1.81991e-22	8.85849e-20	Downregulated
	Y47H9C.1	26.76	-2.33	0.25	3.98356e-21	8.60552e-19	Downregulated
	dod-23	424.59	-1.01	0.12	7.03728e-19	1.11704e-16	Downregulated
	T16H12.2	32.93	-2.45	0.29	7.95606e-18	9.71207e-16	Downregulated
	F49F1.1	110.98	-1.29	0.16	2.69705e-16	3.5341e-14	Downregulated
	his-38	95.74	-1	0.13	4.76959e-16	6.07799e-14	Downregulated
	ZK856.16	74.76	-1.24	0.16	4.55931e-16	7.16647e-14	Downregulated
	F49F1.7	84.63	-1.21	0.16	9.67595e-16	1.2209e-13	Downregulated
	Y59H11AR.4	125.64	-1.01	0.13	1.37562e-15	1.66445e-13	Downregulated
	H25K10.1	44.57	-1.54	0.2	3.39498e-15	6.03057e-13	Downregulated
	lgc-53	26.71	-1.78	0.24	2.37161e-14	1.49525e-12	Downregulated
	asp-17	48.25	-1.75	0.24	3.42149e-14	4.81149e-12	Downregulated
	Y82E9BL.18	31.91	-1.57	0.22	2.80076e-13	1.44302e-11	Downregulated
	ugt-65	107.46	-1.11	0.16	5.96766e-13	4.04788e-11	Downregulated
	pgp-6	344.79	-1.27	0.2	9.18059e-12	3.56609e-10	Downregulated
	C05C8.8	9.77	-3.53	0.55	2.48388e-11	1.92322e-09	Downregulated
	his-60	63.08	-1.11	0.19	3.96689e-10	1.51434e-08	Downregulated
	srh-48	24.43	-1.47	0.26	1.49529e-09	2.79279e-08	Downregulated
	nas-3	19.45	-2	0.35	7.51975e-10	3.12333e-08	Downregulated
	math-45	65.49	-1.13	0.2	2.26097e-09	6.89513e-08	Downregulated
	F38A6.5	54.47	-1.01	0.18	3.15788e-09	9.17389e-08	Downregulated
	irg-1	119.22	-1.22	0.23	8.84026e-09	1.97511e-07	Downregulated
	B0024.4	184.76	-1.24	0.24	1.25405e-08	3.41395e-07	Downregulated
	linc-6	42.69	-1.12	0.21	1.17035e-08	3.89796e-07	Downregulated
	sru-22	5.68	-3.04	0.56	5.47621e-09	3.96009e-07	Downregulated
	Y105E8A.50	22.81	-1.35	0.28	1.44539e-07	1.50781e-06	Downregulated
	ZK1240.5	28.68	-1.16	0.25	2.39176e-07	2.379e-06	Downregulated
	clec-190	35.04	-1.28	0.28	3.65986e-07	3.44668e-06	Downregulated
	K01A2.4	14.6	-1.45	0.32	5.16337e-07	8.5007e-06	Downregulated
	str-77	3.82	-4.96	1.05	2.13058e-07	9.80943e-06	Downregulated
	acr-20	28.85	-1.21	0.28	1.70831e-06	1.33209e-05	Downregulated
	linc-40	24.17	-1.12	0.26	1.81153e-06	1.44048e-05	Downregulated
	aqp-6	24.14	-1.26	0.31	3.55002e-06	2.58091e-05	Downregulated
	Y110A2AL.1	7.3	-4.4	1	1.36823e-06	5.14087e-05	Downregulated
	F31F7.2	13.32	-1.46	0.37	6.33536e-06	7.77023e-05	Downregulated
	his-61	29.96	-1.06	0.29	2.14448e-05	0.000125394	Downregulated
	dod-21	6.49	-3.6	0.87	5.17031e-06	0.000163096	Downregulated
	F57B1.1	9.36	-1.82	0.49	1.58468e-05	0.000232571	Downregulated
	C36C9.10	17.26	-1.08	0.31	4.86607e-05	0.000601737	Downregulated
	B0244.4	9.44	-1.53	0.48	7.72462e-05	0.0007696	Downregulated
	fbxa-135	9.76	-1.73	0.54	7.99864e-05	0.000793425	Downregulated
	W09H1.4	15.59	-1.31	0.4	7.50512e-05	0.000869473	Downregulated
	fbxa-127	9.97	-1.28	0.4	0.000106307	0.00117026	Downregulated
	C46G7.5	7.91	-1.78	0.54	6.70721e-05	0.00145437	Downregulated
	Y45F10C.6	14.1	-1.27	0.44	0.000266471	0.00188165	Downregulated
	F14H12.6	8.28	-1.47	0.53	0.000344234	0.00236296	Downregulated
	C44C10.5	16.44	-1.01	0.34	0.000252588	0.00242145	Downregulated
	B0281.6	10.78	-1.28	0.47	0.000441156	0.00286076	Downregulated
	C04E12.5	15.01	-1	0.36	0.000436892	0.00287036	Downregulated
	fbxa-15	8.6	-1.29	0.47	0.000432355	0.0032764	Downregulated
	clec-232	5.45	-1.93	0.68	0.000252951	0.00439028	Downregulated
	chil-27	4.77	-2.28	0.77	0.000269621	0.00465305	Downregulated
	C05D9.12	3.67	-2.61	0.89	0.000279876	0.00480015	Downregulated
	F27C1.18	11.82	-1.21	0.51	0.00119722	0.00667831	Downregulated
	T08E11.1	6.53	-1.67	0.62	0.000444339	0.00705771	Downregulated
	fbxa-89	9.4	-1.03	0.42	0.000996643	0.00758585	Downregulated
	srz-99	7.26	-1.37	0.54	0.000621985	0.00940769	Downregulated

## Sheet: jmjd-1.2;jmjd-5
	Geneid	baseMean	log2FoldChange	lfcSE	pvalue	padj			DEgenes of jmjd-5(zr1234);jmjd-1.2(zr1010)
Downregulated
	jmjd-1.2	964.86	-7.95	0.27	4.01798e-184	8.06517e-180	Downregulated
	cul-5	991.36	-1.05	0.05	5.29364e-92	3.54192e-88	Downregulated
	Y48E1B.8	276.26	-2.6	0.14	1.49436e-80	5.35061e-77	Downregulated
	T05E7.1	333.56	-1.54	0.09	1.73519e-68	4.87681e-65	Downregulated
	cyp-25A1	188.16	-1.89	0.11	1.04876e-67	2.6578e-64	Downregulated
	T22B7.7	607.09	-2.01	0.12	6.03476e-67	1.06656e-63	Downregulated
	C27D8.3	435.41	-1.47	0.09	8.07123e-63	1.72102e-59	Downregulated
	K09C4.5	106.84	-2.38	0.15	9.81757e-59	1.71659e-55	Downregulated
	ugt-63	499.04	-1.47	0.1	1.32698e-51	9.70824e-49	Downregulated
	cyp-25A2	281.27	-1.34	0.09	2.89146e-51	3.7615e-48	Downregulated
	amt-4	478.21	-1.09	0.08	2.08272e-48	1.86431e-45	Downregulated
	asm-3	250.37	-2.62	0.2	1.28014e-42	1.31839e-39	Downregulated
	ugt-44	678.92	-1.92	0.14	2.85276e-41	1.32494e-38	Downregulated
	F13H8.3	280.01	-1.52	0.11	3.97861e-41	3.43709e-38	Downregulated
	klo-2	212.88	-1.28	0.1	1.3989e-37	6.52687e-35	Downregulated
	F09C8.1	217.7	-1.78	0.15	7.22586e-35	2.44079e-32	Downregulated
	F42A9.6	313.4	-1.06	0.09	1.92934e-33	5.39692e-31	Downregulated
	pud-4	275	-1.36	0.12	3.20735e-31	9.87297e-29	Downregulated
	linc-29	54.73	-2.37	0.22	1.20875e-28	2.34921e-26	Downregulated
	dod-23	424.59	-1.26	0.12	9.08138e-28	1.40579e-25	Downregulated
	C11E4.7	237.42	-1.03	0.1	4.8606e-27	7.75098e-25	Downregulated
	pho-11	1105.27	-1.13	0.11	1.45107e-26	8.36324e-25	Downregulated
	C40H1.7	144.15	-1.98	0.19	1.9566e-26	2.08448e-24	Downregulated
	T03D3.5	140.83	-1.72	0.16	4.21178e-26	4.35851e-24	Downregulated
	F54F7.2	247.49	-1.13	0.11	5.5692e-26	5.47822e-24	Downregulated
	his-38	95.74	-1.35	0.13	9.51829e-26	1.25319e-23	Downregulated
	K03H6.2	243.95	-1.09	0.11	1.23307e-25	1.58999e-23	Downregulated
	lips-14	55.32	-2.13	0.21	1.78548e-25	1.7085e-23	Downregulated
	F49F1.1	110.98	-1.66	0.16	1.20142e-24	1.26903e-22	Downregulated
	F39H12.2	22.53	-2.65	0.27	7.67022e-24	4.52779e-22	Downregulated
	sup-35	147.2	-1.13	0.11	9.09487e-24	5.87807e-22	Downregulated
	bath-24	113.32	-1.34	0.14	1.78306e-23	1.06513e-21	Downregulated
	pho-7	177.15	-1.27	0.13	2.918e-23	1.71842e-21	Downregulated
	F09E10.1	82.29	-1.51	0.16	1.34246e-22	7.66734e-21	Downregulated
	F53B1.2	203.15	-1.04	0.11	3.49334e-21	1.46464e-19	Downregulated
	W06D11.1	97.16	-1.26	0.14	4.96745e-21	2.85124e-19	Downregulated
	clec-67	212.01	-1.69	0.19	1.79744e-20	6.71287e-19	Downregulated
	T16H12.2	32.93	-2.82	0.31	2.09047e-20	6.985e-19	Downregulated
	F32E10.9	164.79	-1.04	0.11	1.91325e-20	7.54873e-19	Downregulated
	lgc-53	26.71	-2.32	0.26	3.53024e-20	1.13041e-18	Downregulated
	fbxa-170	137.04	-1.19	0.14	1.42578e-19	6.50317e-18	Downregulated
	H25K10.1	44.57	-1.82	0.21	2.143e-19	9.04147e-18	Downregulated
	clec-97	108.3	-1.1	0.13	2.99956e-19	9.91266e-18	Downregulated
	F11D5.7	75.73	-1.41	0.17	3.02222e-18	8.37129e-17	Downregulated
	tcl-2	107.36	-1.29	0.15	5.44723e-18	1.42524e-16	Downregulated
	Y47H9C.1	26.76	-1.98	0.24	6.87076e-18	1.59577e-16	Downregulated
	sdz-24	193.91	-1.11	0.13	6.44762e-18	1.63367e-16	Downregulated
	ZK856.16	74.76	-1.3	0.16	1.85952e-17	4.46503e-16	Downregulated
	sdz-6	34.36	-2.12	0.26	3.8167e-17	7.93136e-16	Downregulated
	tag-38	121.1	-1.44	0.18	6.53968e-17	1.45707e-15	Downregulated
	nas-3	19.45	-3.2	0.4	1.16346e-16	1.60223e-15	Downregulated
	ugt-53	249.41	-1.08	0.13	6.77697e-17	1.89703e-15	Downregulated
	ver-4	63.36	-1.68	0.21	1.18308e-16	3.14422e-15	Downregulated
	col-158	50.19	-2.24	0.28	2.73096e-16	6.84318e-15	Downregulated
	ugt-65	107.46	-1.26	0.16	4.13183e-16	8.21811e-15	Downregulated
	pud-3	633.4	-1.3	0.17	1.07908e-15	1.51661e-14	Downregulated
	Y47D7A.6	100.17	-1.03	0.13	2.02853e-15	3.37467e-14	Downregulated
	F22E5.1	81.45	-1.11	0.14	2.21678e-15	3.98842e-14	Downregulated
	Y105E8A.50	22.81	-2.34	0.31	1.00657e-14	1.98044e-13	Downregulated
	math-45	65.49	-1.53	0.21	1.03546e-14	2.52745e-13	Downregulated
	T02G5.3	69.07	-1.32	0.18	2.01947e-14	4.05294e-13	Downregulated
	ncx-6	84.14	-1.23	0.17	2.54998e-14	5.31259e-13	Downregulated
	F41E6.15	140.67	-1.01	0.14	4.92544e-14	7.01796e-13	Downregulated
	math-14	98.87	-1.14	0.16	3.93011e-14	8.00511e-13	Downregulated
	dhs-26	70.67	-1.65	0.23	1.01386e-13	1.51045e-12	Downregulated
	F22H10.6	56.1	-1.21	0.17	1.06878e-13	1.94883e-12	Downregulated
	F31F6.1	102.73	-1	0.14	2.12869e-13	3.02601e-12	Downregulated
	R10E4.6	61.51	-1.22	0.17	3.55599e-13	4.90982e-12	Downregulated
	sod-3	80.04	-1.17	0.17	4.68456e-13	6.39915e-12	Downregulated
	T11B7.1	57.15	-1.43	0.21	1.97247e-12	2.52747e-11	Downregulated
	fbxa-83	53.37	-1.21	0.18	1.69225e-12	2.73003e-11	Downregulated
	M03B6.1	88.19	-1.03	0.15	2.48589e-12	4.1365e-11	Downregulated
	sago-2	76.49	-1.02	0.15	4.84819e-12	7.46518e-11	Downregulated
	ZC53.1	91.51	-1.1	0.17	5.05784e-12	8.11998e-11	Downregulated
	F38A6.5	54.47	-1.2	0.18	7.05318e-12	8.49978e-11	Downregulated
	srh-48	24.43	-1.72	0.27	7.89797e-12	8.59166e-11	Downregulated
	fbxa-120	48.47	-1.36	0.21	1.11826e-11	1.64689e-10	Downregulated
	K04G2.10	126.07	-1.04	0.16	3.63905e-11	3.71014e-10	Downregulated
	Y82E9BL.18	31.91	-1.36	0.21	2.57854e-11	5.25483e-10	Downregulated
	C16C8.20	51.88	-1.3	0.21	4.26669e-11	6.8144e-10	Downregulated
	fpn-1.2	105.52	-1.02	0.16	6.13171e-11	8.56773e-10	Downregulated
	C05C8.8	9.77	-2.89	0.47	1.06949e-10	1.00493e-09	Downregulated
	his-40	59.61	-1.1	0.18	2.19964e-10	2.18865e-09	Downregulated
	hrg-4	72.6	-1.08	0.18	2.27806e-10	2.78839e-09	Downregulated
	F17A2.13	44.62	-1.2	0.2	3.17867e-10	3.11933e-09	Downregulated
	col-43	31.05	-1.93	0.33	5.47652e-10	6.09893e-09	Downregulated
	fbxa-54	76.2	-1.17	0.2	6.63168e-10	6.22699e-09	Downregulated
	K01A2.4	14.6	-1.94	0.34	1.12167e-09	6.53024e-09	Downregulated
	sru-22	5.68	-4.12	0.7	1.65935e-09	1.2783e-08	Downregulated
	Y54G9A.4	51.87	-1.15	0.2	1.23586e-09	1.36396e-08	Downregulated
	F20C5.10	59.42	-1.03	0.18	3.8607e-09	3.98835e-08	Downregulated
	dyf-3	67.48	-1.04	0.19	8.10397e-09	6.50801e-08	Downregulated
	acr-20	28.85	-1.52	0.28	1.01351e-08	9.44782e-08	Downregulated
	C08A9.6	59.34	-1	0.19	1.25094e-08	9.75264e-08	Downregulated
	C09B8.5	31.08	-1.69	0.32	1.48589e-08	9.99983e-08	Downregulated
	ceh-86	48.8	-1.17	0.22	2.10776e-08	1.60669e-07	Downregulated
	C52A10.3	15.64	-1.7	0.33	2.84651e-08	1.92858e-07	Downregulated
	F31F6.3	50.57	-1.03	0.2	2.12875e-08	2.35294e-07	Downregulated
	W07A12.8	56.36	-1.2	0.23	2.66203e-08	2.42794e-07	Downregulated
	F47H4.2	75.24	-1.01	0.19	2.46708e-08	2.69743e-07	Downregulated
	srx-96	33.26	-1.08	0.22	1.47328e-07	8.20177e-07	Downregulated
	str-77	3.82	-3.4	0.71	1.62116e-07	8.96369e-07	Downregulated
	C41C4.20	22.41	-1.32	0.27	1.61972e-07	1.25408e-06	Downregulated
	Y19D10B.4	15.94	-1.72	0.36	1.99285e-07	1.34132e-06	Downregulated
	twk-16	43.04	-1.02	0.21	2.76881e-07	1.74544e-06	Downregulated
	C18A11.4	14.46	-1.97	0.43	5.12916e-07	2.00598e-06	Downregulated
	21ur-12572	21.94	-1.26	0.27	4.50184e-07	3.23958e-06	Downregulated
	C17F4.8	22.73	-1.4	0.3	3.22641e-07	3.62277e-06	Downregulated
	btb-12	14.27	-1.59	0.37	1.93442e-06	1.09702e-05	Downregulated
	C44C10.5	16.44	-1.44	0.34	3.41148e-06	1.56222e-05	Downregulated
	grd-4	38.31	-1.01	0.24	3.74753e-06	2.28956e-05	Downregulated
	B0244.4	9.44	-1.8	0.47	1.3542e-05	5.70054e-05	Downregulated
	comt-4	9.59	-1.78	0.47	1.73048e-05	7.13916e-05	Downregulated
	srz-99	7.26	-1.94	0.54	2.73209e-05	0.000100256	Downregulated
	D1054.18	10.59	-1.47	0.4	3.61696e-05	0.000139543	Downregulated
	vet-1	53.87	-1.08	0.29	2.68496e-05	0.000168581	Downregulated
	nhr-282	3.99	-2.53	0.74	6.43159e-05	0.000213976	Downregulated
	srv-7	15.3	-1.19	0.36	0.000121932	0.000299836	Downregulated
	F22H10.9	8.77	-1.58	0.49	0.000112659	0.000374199	Downregulated
	sre-43	5.26	-1.61	0.51	0.000166829	0.000533863	Downregulated
	F56A8.8	15.54	-1.23	0.39	0.000173185	0.000551655	Downregulated
	fbxa-127	9.97	-1.24	0.38	0.000158373	0.00060308	Downregulated
	poml-4	19.23	-1.18	0.37	0.000213718	0.000667468	Downregulated
	Y57G7A.2	13.98	-1.14	0.36	0.00026264	0.000834296	Downregulated
	dot-1.4	13.97	-1.17	0.39	0.000385753	0.000846278	Downregulated
	Y47H10A.2	17.63	-1.13	0.36	0.000243259	0.000886453	Downregulated
	sdz-2	9.94	-1.29	0.43	0.000270536	0.000971906	Downregulated
	fkh-4	21.24	-1	0.3	0.000157329	0.00100898	Downregulated
	ZK856.4	7.91	-1.69	0.57	0.000357411	0.00105369	Downregulated
	fbxa-15	8.6	-1.32	0.45	0.00038311	0.00112032	Downregulated
	aat-7	17.02	-1.22	0.42	0.000464698	0.00157046	Downregulated
	B0281.6	10.78	-1.27	0.44	0.000573165	0.00166373	Downregulated
	B0432.1	10.03	-1.15	0.39	0.000521753	0.00174215	Downregulated
	fbxa-89	9.4	-1.08	0.39	0.000909234	0.00181097	Downregulated
	F18E9.7	5.94	-1.83	0.7	0.000828449	0.00188258	Downregulated
	F57B1.1	9.36	-1.26	0.45	0.000576173	0.00190421	Downregulated
	C05D9.12	3.67	-1.93	0.77	0.000985726	0.00249612	Downregulated
	C43D7.7	4	-1.54	0.62	0.00119821	0.00260968	Downregulated
	B0281.1	3.04	-1.93	0.79	0.00122987	0.00266935	Downregulated
	fbxb-81	3.38	-2.32	0.93	0.00121073	0.0029885	Downregulated
	F22F1.2	13	-1.04	0.39	0.00128865	0.00342375	Downregulated
	C33E10.8	4.45	-1.79	0.75	0.0016454	0.00345005	Downregulated
	fbxb-91	9.83	-1.04	0.39	0.00137515	0.0034755	Downregulated
	pqn-98	4.48	-1.89	0.77	0.00138233	0.00349099	Downregulated
	F17E9.2	11.45	-1.02	0.37	0.00118276	0.00359183	Downregulated
	Y106G6D.2	19.38	-1.09	0.43	0.00144647	0.00378992	Downregulated
	clec-232	5.45	-1.49	0.62	0.00153329	0.0038261	Downregulated
	D1054.23	3.73	-1.67	0.71	0.00177276	0.00413124	Downregulated
	F47B7.6	5.06	-1.79	0.77	0.00175577	0.00431482	Downregulated
	Y116A8C.19	6.02	-1.31	0.55	0.00186338	0.00454235	Downregulated
	hrg-3	6.96	-1.42	0.63	0.0020991	0.00480263	Downregulated
	str-227	7.06	-1.09	0.45	0.00255495	0.00579007	Downregulated
	Y27F2A.8	7.41	-1.16	0.5	0.00266943	0.00594045	Downregulated
	fbxb-83	5.45	-1.32	0.61	0.00304761	0.00595194	Downregulated
	clec-96	3.68	-1.9	0.87	0.00247779	0.0060868	Downregulated
	F21H7.3	8.21	-1.17	0.53	0.00363696	0.00617053	Downregulated
	fipr-18	3.38	-2.01	1.06	0.00320939	0.00623257	Downregulated
	C46G7.5	7.91	-1.06	0.46	0.00333948	0.00645747	Downregulated
	D2096.5	6.48	-1.39	0.62	0.00278128	0.00648243	Downregulated
	C08A9.8	8.12	-1.18	0.51	0.00284873	0.00661369	Downregulated
	fbxb-90	5.01	-1.25	0.56	0.00291999	0.00675366	Downregulated
	bath-31	8.24	-1.12	0.48	0.00290987	0.00699201	Downregulated
	ZC334.13	5.4	-1.27	0.61	0.00428627	0.00896896	Downregulated
	21ur-12556	6.83	-1.05	0.49	0.00496229	0.00909339	Downregulated
	K12H6.7	6.71	-1.1	0.51	0.00411587	0.0090982	Downregulated
	dmsr-16	3.02	-1.35	0.69	0.00471117	0.00973013	Downregulated
Upregulated
	Y37D8A.5	304.33	2.99	0.14	2.06345e-106	2.66074e-102	Upregulated
	C23G10.6	483.3	2.32	0.12	6.28992e-81	3.43219e-77	Upregulated
	fbxa-224	167.58	2.88	0.17	1.04892e-63	2.21181e-60	Upregulated
	F22B5.5	386.69	1.75	0.11	1.42601e-58	2.12745e-55	Upregulated
	catp-3	1585.68	1.73	0.11	5.52493e-58	3.8713e-55	Upregulated
	sams-5	590.65	1.27	0.08	2.00079e-55	1.88201e-52	Upregulated
	tbb-6	239.76	2.11	0.14	1.91635e-55	3.4214e-52	Upregulated
	R08E5.3	512.11	1.46	0.1	6.20932e-54	5.79273e-51	Upregulated
	sma-6	428.84	1.08	0.08	2.38138e-46	2.03015e-43	Upregulated
	agr-1	186.91	1.74	0.12	1.01733e-44	8.20323e-42	Upregulated
	H06I04.5	235.59	2.23	0.16	4.66738e-44	5.43457e-41	Upregulated
	ZK596.1	222.21	1.54	0.11	1.92935e-42	1.99025e-39	Upregulated
	srr-4	425.7	1.1	0.08	1.78281e-41	1.05167e-38	Upregulated
	agmo-1	247.67	2.83	0.21	1.16026e-41	1.06216e-38	Upregulated
	Y71F9AL.4	378.24	1.33	0.1	2.04566e-41	1.11623e-38	Upregulated
	B0205.13	125.88	2.46	0.19	4.32828e-41	2.5418e-38	Upregulated
	ZK550.5	647.17	1.29	0.1	1.41798e-40	5.83911e-38	Upregulated
	C35E7.9	270.27	1.48	0.11	1.41878e-40	1.10876e-37	Upregulated
	ZK970.7	101.8	2.6	0.2	1.22646e-39	9.35494e-37	Upregulated
	fat-7	515.11	1.61	0.12	2.83399e-39	1.06699e-36	Upregulated
	K09C6.1	126.87	2.91	0.23	3.92704e-39	2.78627e-36	Upregulated
	F40G12.10	394.46	1.35	0.11	8.04628e-38	3.24757e-35	Upregulated
	H05L14.1	554.04	1.19	0.09	9.69268e-38	3.27287e-35	Upregulated
	rnh-1.1	381.66	1.53	0.12	1.22603e-37	6.52687e-35	Upregulated
	nhr-243	195.6	1.47	0.12	5.04711e-37	2.13177e-34	Upregulated
	F27C8.5	513.84	1.53	0.12	3.99122e-36	1.35398e-33	Upregulated
	T05C12.1	339.3	1.2	0.1	4.26026e-36	2.06638e-33	Upregulated
	T21G5.1	263.42	1.25	0.1	4.83125e-36	2.59597e-33	Upregulated
	ZC395.4	104	2.14	0.17	8.56415e-36	3.52801e-33	Upregulated
	F40F12.3	264.18	1.41	0.11	1.40795e-35	4.94634e-33	Upregulated
	Y43C5B.2	137.71	2.07	0.17	1.84506e-35	6.63379e-33	Upregulated
	dao-2	283.63	1.69	0.14	4.0184e-35	1.35526e-32	Upregulated
	C17H12.5	366.41	1.14	0.09	4.86098e-35	1.99327e-32	Upregulated
	F46A9.1	215.7	1.56	0.13	1.30058e-34	4.02957e-32	Upregulated
	R09E10.2	305.19	1.22	0.1	9.27464e-35	4.02957e-32	Upregulated
	F59A7.2	122.63	1.93	0.16	1.29288e-34	4.02957e-32	Upregulated
	cyp-14A5	429.61	1.01	0.08	1.51853e-34	4.02957e-32	Upregulated
	str-7	150.32	2.02	0.17	1.30548e-34	4.02957e-32	Upregulated
	rol-6	566.16	2.37	0.2	2.08703e-34	5.23234e-32	Upregulated
	T22B7.3	259.16	1.9	0.16	1.27013e-34	5.23234e-32	Upregulated
	T05A7.6	704.88	1.18	0.1	3.57015e-34	7.71232e-32	Upregulated
	F13H8.1	102.56	2.28	0.19	2.95698e-34	8.4024e-32	Upregulated
	decr-1.2	267.2	1.18	0.1	9.0364e-34	3.5453e-31	Upregulated
	tag-344	179.47	1.75	0.15	1.98737e-33	5.47374e-31	Upregulated
	F35B3.4	419.39	1.76	0.15	3.15528e-33	1.01939e-30	Upregulated
	mpz-4	252.58	1.48	0.13	6.13191e-33	1.54333e-30	Upregulated
	T27A3.5	454.61	1.41	0.12	5.72923e-33	1.79653e-30	Upregulated
	grl-5	248.32	2.41	0.21	7.11046e-33	2.75974e-30	Upregulated
	R102.10	210.26	1.52	0.13	1.07417e-32	2.91222e-30	Upregulated
	nlp-25	114.58	2.34	0.2	1.0651e-32	3.83641e-30	Upregulated
	W05B2.7	178.88	2.41	0.21	1.6155e-32	3.96188e-30	Upregulated
	Y18H1A.1	270.15	1.32	0.11	1.26001e-32	4.55997e-30	Upregulated
	T04F3.3	251.12	1.45	0.12	1.33872e-32	4.60327e-30	Upregulated
	cnc-4	107.78	2.2	0.19	2.87614e-32	9.81439e-30	Upregulated
	nep-6	240.93	1.9	0.16	3.00838e-32	1.04631e-29	Upregulated
	scl-22	546.51	1.15	0.1	8.84539e-32	1.49338e-29	Upregulated
	F13D11.4	251.95	1.93	0.17	1.26847e-31	2.70764e-29	Upregulated
	B0207.7	193.12	1.99	0.17	1.76424e-31	3.86384e-29	Upregulated
	acs-10	529.53	1.07	0.09	4.02776e-31	6.3946e-29	Upregulated
	ZK154.1	179.1	2.43	0.21	2.95903e-31	6.3946e-29	Upregulated
	col-90	388.61	2.43	0.21	3.09996e-31	6.60686e-29	Upregulated
	F36H12.3	199.39	1.54	0.13	3.60549e-31	7.59387e-29	Upregulated
	nkb-2	412.49	1.05	0.09	4.09036e-31	8.51493e-29	Upregulated
	B0280.13	176.18	1.34	0.12	1.25562e-30	2.46495e-28	Upregulated
	F49C5.11	81.16	3.47	0.31	1.50824e-30	3.20902e-28	Upregulated
	tbx-34	190.83	1.41	0.12	1.97787e-30	4.07997e-28	Upregulated
	ugt-54	237.25	1.56	0.14	1.81307e-30	5.16544e-28	Upregulated
	fog-3	82.4	2.43	0.22	2.70172e-30	5.41283e-28	Upregulated
	F42G8.8	278.95	1.35	0.12	2.09784e-30	5.41283e-28	Upregulated
	acs-2	1089.07	1.51	0.13	5.12562e-30	7.88741e-28	Upregulated
	lim-8	677.15	1.46	0.13	5.36269e-30	8.168e-28	Upregulated
	K06H7.8	200.01	1.53	0.14	3.95356e-30	9.34569e-28	Upregulated
	Y54G2A.11	843.73	1.16	0.1	5.45043e-30	1.0726e-27	Upregulated
	ZC247.1	524.58	1.92	0.17	1.08943e-29	1.39287e-27	Upregulated
	R155.3	186.6	1.85	0.17	8.45872e-30	1.52885e-27	Upregulated
	hsp-70	304.17	2.05	0.18	9.88739e-30	1.57295e-27	Upregulated
	scrm-6	125.73	1.84	0.17	1.04312e-29	1.7175e-27	Upregulated
	clec-79	552.21	1.11	0.1	2.19847e-29	2.74174e-27	Upregulated
	nep-20	148.82	1.67	0.15	1.82562e-29	2.89973e-27	Upregulated
	ptr-18	385.79	2.57	0.23	2.06674e-29	2.89973e-27	Upregulated
	acs-18	592.12	1.04	0.09	3.89978e-29	4.96744e-27	Upregulated
	Y48B6A.5	263.35	1.65	0.15	3.17206e-29	7.00039e-27	Upregulated
	Y37H2A.14	104.86	2	0.18	3.29025e-29	7.55123e-27	Upregulated
	Y57G7A.6	607.04	1.24	0.11	8.03111e-29	9.20249e-27	Upregulated
	pfk-1.2	315.35	1.65	0.15	6.22914e-29	9.20249e-27	Upregulated
	T02E1.7	245.54	1.32	0.12	4.75976e-29	1.05819e-26	Upregulated
	R11E3.1	387.88	1.21	0.11	5.86826e-29	1.06947e-26	Upregulated
	C26B9.3	268.72	2.02	0.18	7.17028e-29	1.08786e-26	Upregulated
	Y53F4B.11	298.93	1.2	0.11	8.02385e-29	1.13704e-26	Upregulated
	W09C3.2	190.25	1.77	0.16	8.06489e-29	1.19224e-26	Upregulated
	F38H4.4	286.95	1.39	0.13	8.20199e-29	1.66172e-26	Upregulated
	ikb-1	278.84	1.13	0.1	2.22737e-28	3.21579e-26	Upregulated
	ZK892.3	185.13	1.6	0.15	2.2678e-28	3.21842e-26	Upregulated
	wrt-10	166.7	2.85	0.26	2.36263e-28	3.32638e-26	Upregulated
	F41G3.5	253.89	1.29	0.12	1.75163e-28	3.52915e-26	Upregulated
	C01G12.9	116.21	1.88	0.17	2.10438e-28	4.23061e-26	Upregulated
	C04G2.2	269.78	1.34	0.12	2.27729e-28	4.69132e-26	Upregulated
	cyp-33C8	214.93	1.3	0.12	3.582e-28	4.85066e-26	Upregulated
	hecw-1	184.61	1.41	0.13	3.67588e-28	5.28488e-26	Upregulated
	hsp-16.2	164.73	1.51	0.14	4.2836e-28	6.11231e-26	Upregulated
	R02E4.3	199.89	1.61	0.15	4.45937e-28	6.31563e-26	Upregulated
	K08F4.5	245.4	1.25	0.12	3.45663e-28	6.32875e-26	Upregulated
	F02E9.3	323	1.1	0.1	5.44729e-28	6.75432e-26	Upregulated
	C36H8.1	495.55	1.17	0.11	6.19613e-28	6.91e-26	Upregulated
	D1081.5	239.64	1.33	0.12	5.94499e-28	7.71241e-26	Upregulated
	lpr-4	175.16	3.16	0.3	8.78528e-28	1.12121e-25	Upregulated
	F26A3.5	329.73	1.41	0.13	6.56126e-28	1.1584e-25	Upregulated
	col-169	264.49	2.02	0.19	8.04109e-28	1.46038e-25	Upregulated
	F53B2.5	262.96	1.49	0.14	7.95047e-28	1.48894e-25	Upregulated
	Y46G5A.22	203.58	1.49	0.14	1.31678e-27	1.63707e-25	Upregulated
	sqt-1	648.35	1.8	0.17	1.63714e-27	1.67375e-25	Upregulated
	BE10.1	214.75	1.39	0.13	1.03099e-27	1.67375e-25	Upregulated
	B0393.4	190.63	1.87	0.17	1.56485e-27	1.85993e-25	Upregulated
	dpy-10	188.57	2.39	0.22	2.21561e-27	2.68009e-25	Upregulated
	glna-3	464.08	1.07	0.1	2.64065e-27	2.71814e-25	Upregulated
	C16D9.1	130.29	1.71	0.16	2.47296e-27	3.1709e-25	Upregulated
	pes-8	493.91	1.65	0.16	3.43096e-27	4.95936e-25	Upregulated
	kin-5	336.92	1.39	0.13	3.26449e-27	5.53873e-25	Upregulated
	B0280.11	236.07	1.26	0.12	3.287e-27	5.54046e-25	Upregulated
	M03F4.6	166.66	2.16	0.2	5.38231e-27	6.63278e-25	Upregulated
	C42D4.3	567.6	1.71	0.16	1.2201e-26	1.01692e-24	Upregulated
	C33F10.12	418.9	1.06	0.1	1.15367e-26	1.11284e-24	Upregulated
	T25B9.6	350.11	1.47	0.14	1.28202e-26	1.22421e-24	Upregulated
	spe-26	388.45	1.12	0.11	1.17849e-26	1.31044e-24	Upregulated
	F58H1.6	247.04	1.25	0.12	9.87674e-27	1.50694e-24	Upregulated
	Y73F8A.20	178.25	1.56	0.15	1.52955e-26	1.67994e-24	Upregulated
	sst-20	228.83	1.36	0.13	1.9696e-26	2.13704e-24	Upregulated
	Y106G6D.3	574.15	1.03	0.1	2.52166e-26	2.26745e-24	Upregulated
	dpy-2	218.15	2.22	0.21	2.20422e-26	2.36296e-24	Upregulated
	T22C1.9	206.31	1.26	0.12	1.74396e-26	2.43934e-24	Upregulated
	ZK795.2	334.76	1	0.1	2.31947e-26	3.3724e-24	Upregulated
	lpr-5	197.26	2.69	0.26	3.51778e-26	3.64938e-24	Upregulated
	T08B6.9	242.86	1.82	0.17	3.26037e-26	4.83231e-24	Upregulated
	C18E9.8	378.68	1.55	0.15	4.761e-26	4.87055e-24	Upregulated
	C03G6.5	96.79	1.98	0.19	4.49795e-26	4.91539e-24	Upregulated
	col-173	195.79	2.64	0.26	5.08547e-26	5.07933e-24	Upregulated
	M05B5.3	115.45	1.97	0.19	3.65687e-26	5.29815e-24	Upregulated
	K08H2.5	83.26	2.63	0.25	3.83421e-26	5.44082e-24	Upregulated
	lips-9	96.81	3.16	0.31	5.54185e-26	5.82451e-24	Upregulated
	nhr-180	118.97	1.76	0.17	6.36922e-26	6.09839e-24	Upregulated
	F20H11.4	313.93	1.32	0.13	5.35073e-26	7.74572e-24	Upregulated
	T05F1.5	401.26	1.1	0.11	1.02096e-25	8.38641e-24	Upregulated
	F44G3.7	302.41	1.48	0.14	7.00577e-26	9.21078e-24	Upregulated
	C15F1.5	230.04	1.19	0.11	7.38779e-26	1.04682e-23	Upregulated
	F58E6.13	291.49	1.8	0.18	7.80919e-26	1.05996e-23	Upregulated
	cutl-23	117.13	2.29	0.22	7.94437e-26	1.0624e-23	Upregulated
	col-111	363.82	2.01	0.2	1.37556e-25	1.0946e-23	Upregulated
	K08B12.1	95.76	3.69	0.36	1.39941e-25	1.37324e-23	Upregulated
	Y69F12A.1	113.22	1.8	0.17	1.13664e-25	1.47373e-23	Upregulated
	ptr-8	569.61	1.18	0.11	1.97668e-25	1.49015e-23	Upregulated
	F57H12.6	215.53	1.64	0.16	1.6579e-25	1.58108e-23	Upregulated
	W03D8.8	290.18	1.3	0.13	1.90617e-25	2.29851e-23	Upregulated
	F55F8.7	265.26	1.51	0.15	1.88288e-25	2.29851e-23	Upregulated
	abt-5	284.16	1.79	0.18	2.63098e-25	2.29851e-23	Upregulated
	tag-297	736.26	2.21	0.22	3.15676e-25	2.29851e-23	Upregulated
	F58F12.3	148.77	1.67	0.16	2.03586e-25	2.33616e-23	Upregulated
	F44D12.8	216.59	1.6	0.16	2.22213e-25	2.5376e-23	Upregulated
	W03D8.5	110.79	1.73	0.17	3.48535e-25	2.92692e-23	Upregulated
	F15B9.8	237.61	2.05	0.2	2.38337e-25	2.92692e-23	Upregulated
	wht-8	276.66	1.4	0.14	2.86889e-25	3.50646e-23	Upregulated
	mpst-4	265.18	1.51	0.15	3.03443e-25	3.53785e-23	Upregulated
	Y47D3A.31	246.26	1.08	0.11	3.14332e-25	3.78802e-23	Upregulated
	R13A5.11	181.31	1.59	0.16	4.67594e-25	3.79988e-23	Upregulated
	Y43F8A.2	639.23	1.01	0.1	6.33051e-25	3.85953e-23	Upregulated
	qua-1	547.75	2.58	0.26	5.99276e-25	4.12218e-23	Upregulated
	F56G4.7	60.32	2.63	0.26	3.1276e-25	4.14275e-23	Upregulated
	C17F3.3	104.54	1.77	0.17	3.63174e-25	4.28114e-23	Upregulated
	C34F11.5	582.85	1.2	0.12	8.28476e-25	4.91446e-23	Upregulated
	clec-153	203.05	1.6	0.16	6.08908e-25	4.91446e-23	Upregulated
	F14F7.4	196	1.57	0.16	6.34145e-25	5.09098e-23	Upregulated
	nlp-30	106.85	2.18	0.21	4.43157e-25	5.13071e-23	Upregulated
	kin-26	154.77	1.51	0.15	6.79821e-25	5.35993e-23	Upregulated
	R06B10.1	315.29	1.98	0.2	7.3159e-25	5.44986e-23	Upregulated
	wht-5	333.28	1.58	0.16	7.33621e-25	5.44986e-23	Upregulated
	ZK930.4	168.43	1.31	0.13	7.04091e-25	5.45431e-23	Upregulated
	E03H12.7	255.64	1.07	0.11	4.64641e-25	5.45431e-23	Upregulated
	M05B5.1	327.81	1.03	0.1	5.12305e-25	5.50553e-23	Upregulated
	lgc-21	379.23	2.41	0.24	8.50259e-25	5.64529e-23	Upregulated
	T28F4.3	168.43	1.57	0.15	5.59796e-25	5.70381e-23	Upregulated
	tsp-18	64.72	2.62	0.26	7.03724e-25	5.80901e-23	Upregulated
	C08F8.6	367.55	1.11	0.11	6.676e-25	6.08341e-23	Upregulated
	grl-21	300.79	1.9	0.19	6.84269e-25	7.1971e-23	Upregulated
	Y39E4B.11	128.58	1.54	0.15	1.03317e-24	8.42004e-23	Upregulated
	F01D5.8	318.3	1.05	0.1	1.18581e-24	8.43737e-23	Upregulated
	F26G1.5	320.1	1.38	0.14	7.49997e-25	8.43923e-23	Upregulated
	ceh-88	231.19	1.01	0.1	1.14129e-24	8.54904e-23	Upregulated
	gska-3	514.16	1.12	0.11	1.60486e-24	9.45457e-23	Upregulated
	ZK84.1	819.49	2.19	0.22	1.63505e-24	9.65064e-23	Upregulated
	Y50E8A.12	131.25	1.79	0.18	1.00363e-24	1.07554e-22	Upregulated
	tag-191	103.49	1.81	0.18	1.36898e-24	1.09077e-22	Upregulated
	col-156	402.28	2.07	0.21	1.80965e-24	1.31165e-22	Upregulated
	T19C3.2	263.29	2.11	0.21	1.29235e-24	1.3439e-22	Upregulated
	lon-3	469.69	1.97	0.2	1.62105e-24	1.38817e-22	Upregulated
	mboa-4	195.12	1.87	0.19	2.00126e-24	1.43311e-22	Upregulated
	clec-180	270.21	2.62	0.26	2.1401e-24	1.4378e-22	Upregulated
	F40E12.2	203.63	1.6	0.16	1.99552e-24	1.86448e-22	Upregulated
	dpy-7	155.36	2.73	0.27	2.82384e-24	1.98252e-22	Upregulated
	bus-19	108.82	2.14	0.21	2.20687e-24	2.18865e-22	Upregulated
	B0457.4	44.44	4.12	0.41	2.935e-24	2.19408e-22	Upregulated
	Y80D3A.8	75.61	2.39	0.24	3.72026e-24	2.77041e-22	Upregulated
	AH6.3	132.43	1.69	0.17	2.89592e-24	2.83404e-22	Upregulated
	B0403.5	300.91	1.88	0.19	4.23242e-24	2.89205e-22	Upregulated
	alg-3	903.06	1.14	0.11	3.79765e-24	2.89844e-22	Upregulated
	F47B3.7	216.72	1.1	0.11	4.54424e-24	3.05354e-22	Upregulated
	F21F3.3	185.41	1.79	0.18	3.54962e-24	3.16635e-22	Upregulated
	Y38H8A.4	303.11	1.1	0.11	5.22819e-24	3.30202e-22	Upregulated
	K05F1.9	288.3	1.03	0.1	3.6491e-24	3.3655e-22	Upregulated
	elo-8	197.06	1.37	0.14	5.15186e-24	3.4287e-22	Upregulated
	Y102A11A.5	121.88	2.11	0.21	5.30185e-24	5.07371e-22	Upregulated
	F25F2.1	285.55	1.29	0.13	6.14485e-24	5.58395e-22	Upregulated
	F44A6.5	315.06	1.12	0.11	6.37607e-24	5.75177e-22	Upregulated
	Y37D8A.8	88.67	1.68	0.17	8.28725e-24	5.83474e-22	Upregulated
	Y54E2A.7	188.94	1.62	0.16	8.55518e-24	5.87807e-22	Upregulated
	F25H5.7	152.89	1.62	0.16	9.6798e-24	6.23361e-22	Upregulated
	D2021.4	116.36	1.36	0.14	9.94298e-24	6.27855e-22	Upregulated
	snf-10	197.08	1.43	0.14	1.03584e-23	6.56267e-22	Upregulated
	H23N18.5	208.64	1.72	0.18	1.09344e-23	6.90294e-22	Upregulated
	kel-10	496.99	1.2	0.12	1.50581e-23	7.01872e-22	Upregulated
	mlt-8	392.41	1.75	0.18	1.34973e-23	7.2612e-22	Upregulated
	ZK616.61	169.58	1.4	0.14	1.22229e-23	7.49321e-22	Upregulated
	C06E8.5	368.52	2.05	0.21	1.00964e-23	7.7053e-22	Upregulated
	C24D10.1	249.54	1.26	0.13	1.2683e-23	7.9115e-22	Upregulated
	F58A6.5	262.78	1.23	0.12	9.33978e-24	8.65484e-22	Upregulated
	ZC434.3	104.64	2.85	0.29	1.36428e-23	9.10856e-22	Upregulated
	F01D5.6	145.76	2.64	0.27	1.12262e-23	9.11933e-22	Upregulated
[truncated: 2,195 more rows]

## Sheet: 886 Common between TM, J5, J1.2
AH6.3			Common genes between TM, jmjd-5(zr1234) and Jmjd-1.2(zr1010)
[truncated: 885 more rows]
